# Supplementary material for: SLC15A3-mediated dipeptide metabolism confers antimetabolite resistance in lymphoma via mTORC1 activation
Source: J Clin Invest. 2026 Jul 15;136(14):e199709. doi: 10.1172/JCI199709 (PMC13367966; doi:10.1172/JCI199709)
Supplement: Supplemental table 1 [file jci-136-199709-s042.xlsx]

## Sheet: Sheet1
PATHWAY SORTORDER	BIOCHEMICAL	SUPER PATHWAY	SUB PATHWAY	COMP ID	PLATFORM	CHEMICAL ID	RI	MASS	CAS	PUBCHEM	KEGG	HMDB	WT_PM1	WT_PM2	WT_PM3	WT_PM4	WT_PM5	PRPS2_KO_PM1	PRPS2_KO_PM2	PRPS2_KO_PM3	PRPS2_KO_PM4	PRPS2_KO_PM5	Myc_PM1	Myc_PM2	Myc_PM3	Myc_PM4	Myc_PM5	Myc_PRPS2_KO_PM1	Myc_PRPS2_KO_PM2	Myc_PRPS2_KO_PM3	Myc_PRPS2_KO_PM4	Myc_PRPS2_KO_PM5	Myc_TD1	Myc_TD3	Myc_TD4	Myc_TD5	Myc_TD6	Myc_PRPS2_KO_TD1	Myc_PRPS2_KO_TD2	Myc_PRPS2_KO_TD3	Myc_PRPS2_KO_TD4	Myc_PRPS2_KO_TD5
1749	1-(1-enyl-oleoyl)-GPE (P-18:1)*	Lipid	Lysoplasmalogen	44621	LC/MS Pos Late	100005372	1566	464.314					0.3037	0.8797	0.7261	1.0009	1.1346	0.9727	0.6561	1.0393	0.9991	0.7207	0.4296	0.6941	0.6599	0.7426	0.7694	0.9909	0.7441	0.7771	1.1171	1.2173	1.772	0.6571	1.743	3.0426	1.9738	1.7143	4.3255	5.7456	0.4884	2.6303
1737	1-(1-enyl-palmitoyl)-2-arachidonoyl-GPC (P-16:0/20:4)*	Lipid	Plasmalogen	52689	LC/MS Pos Late	100009014	2154	766.574					0.4618	1.1941	1.3561	1.5353	1.6963	1.3288	1.0071	1.1621	1.3631	0.9969	0.5535	0.8475	1.107	1.0599	0.9457	0.779	0.5859	0.9136	0.1652	1	0.5484	0.1652	0.6121	0.1652	0.1652	0.1652	0.1652	0.1652	0.7761	0.1652
1731	1-(1-enyl-palmitoyl)-2-arachidonoyl-GPE (P-16:0/20:4)*	Lipid	Plasmalogen	52673	LC/MS Pos Late	100009002	2270	724.528					0.5757	1.0773	1.0007	1.286	1.2635	1.0298	0.9439	1.2131	1.097	0.9619	0.7185	0.9258	0.9544	1.1292	1.0308	0.7883	0.7809	0.8665	0.9942	1.1664	0.5831	0.1882	0.7354	0.2792	0.7038	1.4472	1.9081	1.9506	1.8104	1.6325
1738	1-(1-enyl-palmitoyl)-2-linoleoyl-GPC (P-16:0/18:2)*	Lipid	Plasmalogen	52682	LC/MS Pos Late	100009009	2226	742.574					0.5278	0.5278	1.3234	0.5278	1.7799	0.5278	1.0666	0.9186	0.5278	0.5278	0.5278	1.7157	0.5278	0.5278	1.1784	0.5634	0.5278	0.8674	0.5278	0.9334	0.5278	0.5278	0.5278	0.5278	0.5278	0.5278	0.5278	0.5278	0.5278	6.3418
1728	1-(1-enyl-palmitoyl)-2-linoleoyl-GPE (P-16:0/18:2)*	Lipid	Plasmalogen	52677	LC/MS Pos Late	100009069	2351	700.528					0.6301	1.164	1.0732	1.3775	1.1817	1.2109	1.2285	1.2026	1.1241	1.1717	1.3773	1.7625	1.8048	1.6546	1.8158	0.7988	0.8813	1.1224	1.4249	1.8615	0.6639	0.2366	0.8446	0.3482	0.9268	0.3435	0.4343	0.4211	0.7695	0.666
1733	1-(1-enyl-palmitoyl)-2-oleoyl-GPC (P-16:0/18:1)*	Lipid	Plasmalogen	52478	LC/MS Pos Late	100009007	2443	744.59					0.4605	1.0366	0.9685	1.1592	1.1732	1.0094	0.9246	1.0732	1.0422	0.9396	0.8946	1.3114	1.3509	1.3632	1.3123	0.9906	0.9839	1.2297	1.5491	1.8162	0.4263	0.2272	0.4489	0.6894	0.4865	0.5528	0.8106	0.8719	3.0597	1.521
1727	1-(1-enyl-palmitoyl)-2-oleoyl-GPE (P-16:0/18:1)*	Lipid	Plasmalogen	52477	LC/MS Pos Late	100009005	2600	702.543					0.6524	0.5771	0.5392	1.0168	0.773	0.6479	0.7498	0.891	0.686	1.4498	1.1618	0.8542	0.8375	0.8155	1.1639	0.8795	2.0058	0.8799	2.4699	2.9399	1.1596	0.256	0.9832	0.3874	1.6379	2.0589	2.6481	3.6345	1.6507	1.8233
1730	1-(1-enyl-palmitoyl)-2-palmitoleoyl-GPC (P-16:0/16:1)*	Lipid	Plasmalogen	52713	LC/MS Pos Late	100009160	2218	716.559					0.3097	0.8328	0.7093	0.9957	1.1104	0.9023	0.7593	0.9653	1.0447	0.7347	0.454	0.6574	0.7925	0.9063	0.9362	0.8911	0.9915	1.0043	1.4717	1.7384	1.109	0.6999	0.8041	2.6981	0.8892	3.6428	5.0029	5.4814	9.8504	4.5968
1729	1-(1-enyl-palmitoyl)-2-palmitoyl-GPC (P-16:0/16:0)*	Lipid	Plasmalogen	52716	LC/MS Pos Late	100009162	2454	718.574		11146967			0.377	0.8136	0.7477	1.1002	1.1176	0.8795	0.7679	0.9339	0.9779	0.819	0.5373	0.7589	0.777	0.8613	0.8413	1.0029	0.9971	1.0465	1.2981	1.4269	1.1087	0.5352	0.9442	1.5981	0.9952	3.8135	5.1577	5.441	8.3707	5.6885
1747	1-(1-enyl-palmitoyl)-GPE (P-16:0)*	Lipid	Lysoplasmalogen	39270	LC/MS Pos Late	100003000	1558	438.298					0.5272	1.2446	0.9948	1.2309	1.4594	1.1821	1.0187	1.2526	1.4483	0.8949	0.5399	0.9158	0.8551	0.9408	1.1195	1.0052	0.8754	0.8873	1.1892	1.3234	0.489	0.2004	0.7379	0.8862	0.8012	0.9292	2.2934	2.9137	0.8677	1.1848
1741	1-(1-enyl-stearoyl)-2-arachidonoyl-GPE (P-18:0/20:4)*	Lipid	Plasmalogen	52475	LC/MS Pos Late	100008999	2511	752.559		9547058		HMDB05779	0.5082	0.9166	0.8688	1.1117	1.1195	0.9401	0.8631	0.9635	0.9724	0.9104	0.901	1.2074	1.2265	1.3145	1.2924	0.7727	0.7365	0.8521	0.9772	1.1824	1.0228	0.4293	1.4223	0.5614	1.4714	0.8555	1.0856	1.0976	2.5786	1.5526
1736	1-(1-enyl-stearoyl)-2-linoleoyl-GPE (P-18:0/18:2)*	Lipid	Plasmalogen	52748	LC/MS Pos Late	100009225	2633	728.559					0.8636	0.9458	0.9125	2.4331	1.1213	1.0413	1.9714	2.0934	0.9587	2.2462	2.0406	1.7209	1.6501	1.5536	3.1322	0.8584	1.8271	1.096	3.1193	4.0491	0.3885	0.2686	0.8315	0.3154	2.0147	0.2144	0.2977	0.5088	0.733	0.3183
1735	1-(1-enyl-stearoyl)-2-oleoyl-GPE (P-18:0/18:1)	Lipid	Plasmalogen	52614	LC/MS Pos Late	100008919	2950	730.574	144371-68-6				0.3996	0.875	0.8078	1.0638	1.0887	0.9968	0.8269	0.9049	0.9787	0.8478	0.8998	1.2684	1.2634	1.3531	1.4958	0.7864	0.8139	1.0032	1.1259	1.491	0.9039	0.3647	1.5647	0.525	1.4476	0.9196	1.2052	1.3116	2.7469	1.9636
1751	1-(1-enyl-stearoyl)-GPE (P-18:0)*	Lipid	Lysoplasmalogen	39271	LC/MS Neg	100003001	6500	464.315					0.2624	1.0736	0.912	2.301	0.8807	1.4138	2.8124	0.7308	1.0145	0.6629	0.6937	1.0786	2.8822	1.9772	3.9293	1.8343	0.6608	0.7603	0.9855	0.8488	1.2065	0.3698	0.8212	1.6594	2.8772	0.4868	0.9336	0.8071	0.8253	3.6148
1565	1,2-dilinolenoyl-GPC (18:3/18:3)*	Lipid	Phospholipid Metabolism	53179	LC/MS Pos Late	100009344	1800	778.538					0.2267	0.674	0.5803	0.9573	1.0108	0.8637	0.6355	1.0032	1.0062	0.6691	0.4857	0.9656	0.7915	0.9827	0.9968	1.0314	1.0073	1.0154	1.4604	1.6208	0.3245	0.2267	0.2267	0.2267	0.3633	1.3038	1.7335	1.4358	1.9893	0.8675
1558	1,2-dilinoleoyl-GPC (18:2/18:2)	Lipid	Phospholipid Metabolism	52603	LC/MS Pos Late	100008903	2006	782.569	998-06-1	5288075			0.3112	0.6996	0.6324	0.7984	0.8404	0.7907	0.6388	0.7784	0.8156	0.6667	0.6119	1.0146	0.9854	1.0982	1.0741	2.1719	2.0134	1.9566	2.3073	2.528	3.0344	1.4964	2.5156	3.4793	2.62	0.546	0.6782	0.6793	2.0949	1.1294
1559	1,2-dilinoleoyl-GPE (18:2/18:2)*	Lipid	Phospholipid Metabolism	53174	LC/MS Pos Late	100009217	2083	740.523		9546812			0.3472	0.6924	0.6183	0.7011	0.6521	0.6722	0.6025	0.7929	0.6773	0.6004	0.6881	0.9747	1.0378	1.0253	1.059	2.0311	1.9421	1.8252	2.0907	2.3212	4.5832	1.4132	3.4689	3.2642	3.4276	0.4844	0.7118	0.7555	1.9076	1.076
1498	1,2-dioleoyl-GPC (18:1/18:1)*	Lipid	Phospholipid Metabolism	52457	LC/MS Pos Late	100008905	2346	786.601	4235-95-4	10350317			0.2014	0.3893	0.4008	0.4763	0.4522	0.4274	0.3854	0.4436	0.4165	0.3452	0.3574	0.4942	0.4927	0.6207	0.5559	1.0793	1.0005	0.9995	1.076	1.1685	1.6994	0.7957	1.6498	1.5405	1.6389	2.4485	3.0008	3.0245	1.8303	2.5127
1542	1,2-dioleoyl-GPE (18:1/18:1)	Lipid	Phospholipid Metabolism	52609	LC/MS Pos Late	100008906	2485	744.554	4004-05-01	9546757			0.1629	0.2735	0.2459	0.2975	0.2751	0.2774	0.2163	0.2554	0.2432	0.2211	0.3199	0.559	0.4629	0.4616	0.447	1.3255	1.1161	1.0232	0.9768	1.0262	3.828	0.9169	2.9766	1.7366	2.6413	3.9338	4.8488	4.801	2.0897	3.4458
1491	1,2-dipalmitoyl-GPC (16:0/16:0)	Lipid	Phospholipid Metabolism	19130	LC/MS Pos Late	100000657	2365	734.569	63-89-8	452110		HMDB00564	0.6091	0.8864	0.8552	1.1036	1.0633	0.8912	0.8651	1.0596	0.9915	0.9204	0.7958	0.9605	0.8856	1.0523	1.0354	0.9395	1.0085	0.949	1.1863	1.302	1.2566	0.5137	1.2097	0.7727	1.2948	0.9352	1.1739	1.2216	0.9899	1.1126
1563	1,2-distearoyl-GPC (18:0/18:0)	Lipid	Phospholipid Metabolism	19132	LC/MS Pos Late	100000660	3066	790.632	816-94-4	94190			0.399	0.8479	0.7477	1.0331	0.9951	0.8926	0.7955	1.0512	1.0889	0.8708	0.6915	0.9202	0.963	1.0889	1.1875	0.8711	0.8796	0.924	1.1992	1.5356	1.1307	0.6815	2.3361	1.3488	2.5784	0.6487	0.8472	0.9304	1.4508	1.0158
1059	10-heptadecenoate (17:1n7)	Lipid	Long Chain Fatty Acid	33971	LC/MS Neg	100001278	5555	267.233	29743-97-3	5312435		HMDB60038	0.3613	0.9601	0.8514	0.903	1.1678	0.7021	1.107	1.0052	0.7345	0.8252	0.4182	0.5923	0.5485	0.9512	0.7286	0.9099	0.8221	0.9034	1.1563	1.1451	1.1479	0.3471	0.7789	2.3732	1.1957	1.2913	2.3367	2.6111	1.4037	2.7364
1069	10-nonadecenoate (19:1n9)	Lipid	Long Chain Fatty Acid	33972	LC/MS Neg	100001277	5780	295.264	73033-09-7	5312513		HMDB13622	0.3584	1.2022	0.8729	0.7937	1.4972	0.7319	0.8717	0.9685	1.0103	0.7793	0.3441	0.7016	0.8907	1.0534	0.6488	0.8553	0.6685	1.058	0.9836	1.0477	1.275	0.5606	0.9967	2.2334	1.3496	0.8831	1.536	1.7112	1.0033	2.6843
1426	12-HETE	Lipid	Eicosanoid	37536	LC/MS Neg	100002167	5326	319.228	71030-37-0;73837-14-6	5312983		HMDB06111	1.0151	1.6554	1.564	1.5548	2.1092	1.7206	1.7486	1.9491	1.554	1.6884	0.9965	1.3821	1.2675	1.6789	1.2819	1.0035	0.9053	0.9633	1.1418	1.346	0.0094	0.0052	0.0439	0.0233	0.0458	0.0624	0.0753	0.0824	0.2482	0.3976
1333	13-HODE + 9-HODE	Lipid	Fatty Acid, Monohydroxy	37752	LC/MS Neg	100002196	5275	295.228		43013			0.7395	1.4736	1.4543	1.7533	2.42	1.5677	1.2977	1.3441	1.1452	1.2672	0.8623	0.9323	1.107	1.5347	1.5098	1.2153	1.0677	1.1656	1.5047	1.6211	0.0899	0.131	0.1426	0.1224	0.2003	0.1033	0.1439	0.1536	0.2248	0.3149
1161	17-methylstearate	Lipid	Fatty Acid, Branched	38296	LC/MS Neg	100002356	5993	297.28	2724-59-6	3083779			0.6949	1.0008	0.9085	0.8647	1.228	0.8515	1.2729	1.2949	0.8865	1.1749	0.5488	0.8227	0.5235	0.9413	1.4671	0.5856	1.1499	0.7672	0.8319	1.0566	0.9327	0.4684	0.9667	0.9992	1.7655	1.5012	1.5942	1.1379	0.8303	1.5086
1649	1-arachidonoyl-GPC (20:4n6)*	Lipid	Lysolipid	33228	LC/MS Pos Late	100001551	1460	544.34			C05208	HMDB10395	0.2674	1.7728	0.8892	1.1195	1.1798	0.8227	0.6122	1.167	1.2163	0.6066	0.2674	2.3757	0.9364	0.7858	0.9547	0.9555	0.8265	0.7879	1.0908	1.3101	0.6718	0.2674	0.5147	0.8863	0.2674	1	3.3521	5.3835	1.4049	2.0155
1675	1-arachidonoyl-GPE (20:4n6)*	Lipid	Lysolipid	35186	LC/MS Pos Late	100001571	1450	502.293		42607465		HMDB11517	0.3393	0.6251	0.5356	0.6619	0.7337	1.0052	0.7583	0.8446	1.1529	0.7302	0.5087	0.7632	0.6839	0.9438	0.7798	0.8607	0.776	0.8431	1.0758	0.3176	1.0914	0.3176	1.0909	1.3152	1	1.4198	3.9911	5.929	2.9065	3.4132
1696	1-arachidonoyl-GPI (20:4)*	Lipid	Lysolipid	34214	LC/MS Neg	100001654	5482	619.289				HMDB61690	0.1599	0.5883	0.6495	0.6744	0.405	0.782	0.9974	0.5415	0.5748	0.5399	0.5809	0.8408	1.0026	1.5858	1.6858	0.6985	0.659	0.6922	1.1886	0.9904	2.0685	0.5056	1.244	4.2243	3.9605	4.3191	8.1195	8.9458	4.8799	8.1823
1773	1-arachidonylglycerol (20:4)	Lipid	Monoacylglycerol	34397	LC/MS Neg	100001433	6450	303.233	35474-99-8	5282281	C13857	HMDB11572	0.5976	2.0462	1.6045	1.4511	2.5764	1.0887	1.5865	1.292	0.7593	1.0344	0.5862	0.9749	0.3981	1	3.0262	0.7244	1.127	0.7545	1.2872	1.1835	0.4969	0.1937	0.6347	1.3735	1.3691	0.1937	0.6855	0.4018	6.1411	0.6915
1780	1-dihomo-linolenylglycerol (20:3)	Lipid	Monoacylglycerol	48341	LC/MS Neg	100006121	6220	305.249					0.6218	2.3234	1.973	1.5762	2.5482	1.3139	1.9262	1.4209	1	1.2651	0.4831	0.5914	0.5137	1.2236	0.9981	0.8539	0.652	0.7715	1.2788	1.5035	0.2783	0.2783	0.3451	1.7306	0.7489	0.2783	0.2783	0.2783	10.7428	0.9955
1778	1-docosahexaenoylglycerol (22:6)	Lipid	Monoacylglycerol	35153	LC/MS Neg	100001481	6150	309.222				HMDB11587	0.7816	1.5215	1.274	1.0999	1.8888	0.7377	0.9897	1.4879	0.8256	1.3228	1.0103	1.0243	0.4379	0.9324	2.9241	0.5755	1.5468	0.8279	1.2866	1.6688	0.7502	0.3673	1.0217	4.0449	3.1391	0.1804	0.5223	0.5138	2.439	0.4289
1659	1-lignoceroyl-GPC (24:0)	Lipid	Lysolipid	49617	LC/MS Pos Late	100002873	1907	608.465	325171-59-3				0.2791	0.8289	0.5945	0.9186	0.9327	1.4357	1.3161	1.5718	1.4679	1.0829	0.7541	1.2114	0.9608	1.1718	1.3171	0.9736	0.869	1	1.297	1.1401	0.3587	0.2791	0.6182	0.3842	0.647	1.0554	2.5066	2.3956	0.5655	1.406
1566	1-linoleoyl-2-arachidonoyl-GPC (18:2/20:4n6)*	Lipid	Phospholipid Metabolism	52710	LC/MS Pos Late	100009131	1969	806.569					0.3071	0.7641	0.6793	0.9439	0.993	0.7921	0.6313	0.8717	0.9553	0.697	0.5657	0.8984	1.0026	1.0869	1.1228	1.1812	1.069	1.2479	1.4381	1.6883	0.944	0.2983	0.7828	0.9913	0.7595	0.9974	1.3204	1.3613	2.5141	1.2856
1569	1-linoleoyl-2-arachidonoyl-GPE (18:2/20:4)*	Lipid	Phospholipid Metabolism	53189	LC/MS Pos Late	100009222	2030	764.523					0.2852	0.5251	0.4792	0.5851	0.6119	0.5102	0.3859	0.5875	0.6504	0.3923	0.6057	0.9463	1.0139	0.7993	0.9861	1.2297	1.1192	1.4132	1.314	1.5949	0.2852	0.6961	1.3366	0.8631	1.1886	1.5003	0.2852	2.0294	2.231	1.3345
1568	1-linoleoyl-2-docosahexaenoyl-GPE (18:2/22:6)*	Lipid	Phospholipid Metabolism	53210	LC/MS Pos Late	100009223	1970	788.523					0.3451	0.7587	0.687	0.8052	0.822	0.7998	0.6555	0.9248	0.9946	0.7102	0.6582	0.9689	1.0578	1.1312	1.2022	1.5073	1.3994	1.5379	1.6449	1.898	1.3649	1.0789	1.4425	2.5596	1.3256	0.6185	0.9008	0.9613	0.9357	1.337
1503	1-linoleoyl-2-linolenoyl-GPC (18:2/18:3)*	Lipid	Phospholipid Metabolism	53176	LC/MS Pos Late	100009343	1939	780.554					0.3064	0.705	0.5799	0.9773	1.1846	0.7733	0.5848	0.8736	1.0323	0.6963	0.4727	0.6851	0.8202	0.8828	0.9938	0.9821	0.9736	1.0871	1.2077	1.2681	1.0062	0.3501	0.6564	1.0267	0.6782	4.971	6.6477	7.0867	5.1391	3.53
1770	1-linoleoylglycerol (18:2)	Lipid	Monoacylglycerol	27447	LC/MS Neg	100001040	6477	279.233	2277-28-3	5283469			0.7812	2.0261	1.6255	1.4696	2.3394	1.4942	2.106	1.6375	1.1779	1.5236	0.569	0.7899	0.4853	1.0603	1.6993	0.8833	0.7216	0.9397	1.3413	1.694	0.9279	0.4768	0.6789	2.6365	1.228	0.1276	0.2182	0.158	4.0869	0.667
1637	1-linoleoyl-GPC (18:2)	Lipid	Lysolipid	34419	LC/MS Pos Late	100001395	1465	520.34		11988421	C04100	HMDB10386	0.2895	0.6458	0.5457	0.6199	0.7729	0.7693	0.5646	0.7954	0.9674	0.561	0.5175	0.7688	0.8316	0.7481	0.862	1.3568	1.0326	1.1261	1.5012	1.5366	1.1228	0.5095	1.2364	3.2302	1.1484	0.4824	1.3124	2.1234	1.0556	1.1059
1671	1-linoleoyl-GPE (18:2)*	Lipid	Lysolipid	36600	LC/MS Pos Late	100001570	1482	478.293		52925130		HMDB11507	0.2398	0.6864	0.5303	0.5694	0.662	0.5595	0.6184	0.6839	0.7338	0.6438	0.4418	0.6423	0.9133	0.9655	0.9734	1.2461	1.0266	1.0735	1.3205	1.5353	1.5187	0.5956	1.2211	2.8574	1.5097	0.4705	1.0982	2.0431	1.0429	1.1608
1692	1-linoleoyl-GPI (18:2)*	Lipid	Lysolipid	36594	LC/MS Neg	100001778	5494	595.289					0.3462	0.5085	0.6318	0.6199	0.3462	0.8846	1.2213	0.5106	0.5901	0.5555	0.4626	0.7534	0.9188	1.4035	1.5253	0.6209	0.6185	0.6561	1.2715	1.0812	4.1698	0.8272	1.8892	10.0963	8.1642	0.7962	2.1832	2.2598	2.02	1.9366
1701	1-linoleoyl-GPS (18:2)*	Lipid	Lysolipid	43676	LC/MS Neg	100004606	5500	520.268					0.3351	1.3062	1.258	1.5107	0.8546	1.4886	2.0546	1.0204	0.9418	0.9706	0.9796	1.4839	1.8953	2.4005	2.8153	1.3727	0.9502	0.9329	1.6337	1.3018	1.7953	0.393	0.781	1.9883	1.6481	0.135	0.2397	0.2925	1.2602	0.3885
405	1-methylguanidine	Amino Acid	Guanidino and Acetamido Metabolism	48114	LC/MS Pos Early	100000715	2149	74.0713	22661-87-6	10111	C02294	HMDB01522	0.4634	0.7446	0.914	0.9473	0.9562	0.7411	0.6691	1.0975	0.8643	0.7654	0.8762	1.0438	0.8941	1.2849	1.1097	3.5515	3.4824	3.2556	3.3729	2.8828	1.5887	1.1882	3.9963	1.3592	1.6242	1.6988	0.9306	1.2545	5.1624	0.7239
71	1-methylhistamine	Amino Acid	Histidine Metabolism	43831	LC/MS Pos Early	100001204	3040	126.103	501-75-7	3614	C05127	HMDB00898	0.8148	1.3402	1.6385	1.3409	1.5117	1.1521	1.0501	1.2668	1.1274	1.0739	1.4086	1.8131	1.779	1.9789	1.8128	0.9499	0.8896	1.1044	1.2387	1.4012	0.0585	0.0182	0.0895	0.0175	0.0121	0.1601	0.0691	0.0693	0.763	0.8697
59	1-methylhistidine	Amino Acid	Histidine Metabolism	30460	LC/MS Pos Early	100001051	2755	170.092	332-80-9	92105	C01152	HMDB00001	0.4361	0.6527	0.7878	0.7708	0.7737	0.7514	0.6813	0.858	0.7868	0.7579	0.7204	0.8312	0.7531	0.7793	0.7469	1.6436	1.8159	1.4513	1.5283	1.2855	2.1885	2.3019	3.982	1.028	0.9789	5.4449	2.3574	3.0275	2.4653	1.0211
75	1-methylimidazoleacetate	Amino Acid	Histidine Metabolism	32350	LC/MS Pos Early	100001208	2064	141.066	2625-49-2	75810	C05828	HMDB02820	0.5706	0.6827	0.8142	0.767	0.8486	0.8412	0.7633	0.9134	0.8544	0.7889	0.8107	1.068	0.9088	0.6775	0.8921	1.0005	0.9791	1.0676	0.9539	1.0644	1.042	0.9995	1.2294	1.2001	1.1106	1.0331	1.7461	1.7189	1.3709	1.5432
2778	1-methylnicotinamide	Cofactors and Vitamins	Nicotinate and Nicotinamide Metabolism	27665	LC/MS Pos Early	55	1940	137.071	1005-24-9	10129985	C02918	HMDB00699	0.6536	1.0286	0.9714	1.066	1.1012	0.6365	0.783	0.7591	0.7132	0.5775	0.8202	0.964	0.9153	0.9413	0.946	1.1259	1.1701	1.1621	1.0334	0.7929	1.1195	1.4129	1.2327	0.5775	0.5775	2.3076	1.2048	1.1932	1.2841	0.7654
1585	1-oleoyl-2-arachidonoyl-GPC (18:1/20:4)*	Lipid	Phospholipid Metabolism	52709	LC/MS Polar	100009121	820	852.576					0.6005	0.8301	0.7781	0.9972	1.0028	0.8462	0.8409	0.9602	0.8848	0.8151	0.8426	0.8791	0.9738	1.3599	1.0491	0.974	1.0341	1.0108	1.329	1.3495	0.9761	0.5839	0.7709	0.7713	0.9596	2.2824	2.519	2.6977	2.5912	2.6277
1509	1-oleoyl-2-linoleoyl-GPC (18:1/18:2)*	Lipid	Phospholipid Metabolism	52453	LC/MS Pos Late	100008981	2165	784.585					0.2617	0.4523	0.4251	0.5168	0.5232	0.4284	0.414	0.5029	0.4678	0.416	0.4518	0.5864	0.6206	0.6376	0.6309	1.1618	1.0681	1.0353	1.2244	1.2794	1.9128	1.1909	1.6268	1.6242	1.7073	0.9184	1.0791	1.1379	1.4769	1.2631
1561	1-oleoyl-2-linoleoyl-GPE (18:1/18:2)*	Lipid	Phospholipid Metabolism	52687	LC/MS Pos Late	100009078	2270	742.538		9546753		HMDB05349	0.206	0.3582	0.3206	0.3866	0.3772	0.3275	0.2981	0.3766	0.3475	0.3028	0.4062	0.5614	0.5401	0.5496	0.5464	1.4379	1.5185	1.1719	1.5715	1.4013	3.4964	1.8066	2.6738	2.7311	2.5627	0.8512	1.154	1.062	1.7984	1.3686
1512	1-oleoyl-2-linoleoyl-GPI (18:1/18:2)*	Lipid	Phospholipid Metabolism	52451	LC/MS Polar	100008979	902	859.534					0.4341	0.7832	0.7585	0.834	0.8708	0.8399	0.5932	0.7735	0.7997	0.6454	0.4887	0.5962	0.6757	0.9204	0.687	1.0191	0.9919	1.0081	1.0574	1.2263	1.8881	0.8025	1.6114	1.4124	1.4869	1.2201	1.1795	1.3102	1.1394	1.2723
1793	1-oleoyl-3-linoleoyl-glycerol (18:1/18:2)	Lipid	Diacylglycerol	46799	LC/MS Pos Late	100002990	3223	636.556	104346-53-4				0.1682	0.5511	0.5581	0.5038	0.5767	1.4505	0.9306	1.3585	2.2908	1.5519	0.1682	0.5648	0.1682	0.5703	0.1682	1.1902	0.7773	1	0.843	0.3076	1.3017	0.6873	1.8598	2.5543	1.6707	0.4397	0.7724	1.0938	2.4703	1.0639
1768	1-oleoylglycerol (18:1)	Lipid	Monoacylglycerol	21184	LC/MS Neg	100000924	6500	281.249	111-03-5	5283468		HMDB11567	0.4218	1.2219	1.2139	1.1923	1.8061	0.988	1.3043	1.3309	0.8332	1.8196	0.5538	0.7607	0.2805	1.012	0.9367	0.7123	0.9267	1.0757	1.4248	1.9665	1.4	0.4126	0.7074	1.6356	0.91	0.3381	0.7344	0.8654	3.47	1.5902
1634	1-oleoyl-GPC (18:1)	Lipid	Lysolipid	48258	LC/MS Pos Late	100001272	1540	522.355	19420-56-5	16081932		HMDB02815	0.2994	0.7149	0.5368	0.6897	0.8228	0.6456	0.5455	0.7616	0.9496	0.6548	0.5222	0.7982	0.7347	0.7538	0.832	1.1448	0.9331	0.93	1.2986	1.3099	1.0756	0.388	1.2714	2.1619	1.378	1.6707	4.1946	6.3696	1.7017	2.7216
1667	1-oleoyl-GPE (18:1)	Lipid	Lysolipid	35628	LC/MS Pos Late	100001569	1554	480.308	89576-29-4	9547071		HMDB11506	0.2342	0.5191	0.4246	0.469	0.5798	0.4561	0.3805	0.5284	0.6156	0.4604	0.4634	0.705	0.6665	0.6781	0.739	1.1161	0.9727	0.8946	1.3432	1.4139	1.4636	0.5674	1.3148	2.6461	1.6115	1.6444	4.7418	5.5068	2.1876	2.8529
1714	1-oleoyl-GPG (18:1)*	Lipid	Lysolipid	45968	LC/MS Neg	100005716	5610	509.288					0.0567	0.4689	0.2913	0.44	0.5892	0.3835	0.4629	0.3344	0.3817	0.3056	0.2837	0.8972	0.8338	1.1544	0.9454	1.0536	0.6619	1.0509	1.0953	1.1164	2.4475	0.416	1.576	1.6116	1.17	1.4417	1.9585	2.4603	2.1631	2.33
1690	1-oleoyl-GPI (18:1)*	Lipid	Lysolipid	36602	LC/MS Neg	100001777	5599	597.304					0.1416	0.314	0.3833	0.6617	0.3135	0.733	0.9208	0.2601	0.5	0.4008	0.1416	0.6666	1	1.0575	1.4038	1.6425	0.812	0.868	0.8096	0.8665	4.1833	0.8306	3.1066	4.3081	5.5606	6.8955	8.0975	8.0436	2.0014	11.0599
1699	1-oleoyl-GPS (18:1)	Lipid	Lysolipid	19260	LC/MS Neg	100000630	5607	522.284		9547099			0.3965	0.9782	1	1.1351	0.7336	1.2887	1.9334	0.6949	0.6848	0.5808	0.3965	0.9739	1.5346	1.9975	2.0786	1.0279	0.3965	0.5325	1.0384	0.785	1.144	0.3965	0.5527	0.9465	0.9369	1.2498	1.3933	2.1417	0.8538	1.9085
1554	1-palmitoleoyl-2-linolenoyl-GPC (16:1/18:3)*	Lipid	Phospholipid Metabolism	53180	LC/MS Pos Late	100009345	1850	754.538					0.1818	0.3983	0.3184	0.4265	0.5145	0.5464	0.4304	0.5818	0.5879	0.4091	0.2985	0.4303	0.4683	0.5143	0.528	1.1774	1.162	1.0089	1.2975	1.5375	1.1259	0.7041	0.9911	2.3748	0.9757	1.2862	1.6884	1.7754	2.9366	1.5986
1553	1-palmitoleoyl-2-linoleoyl-GPC (16:1/18:2)*	Lipid	Phospholipid Metabolism	52683	LC/MS Pos Late	100009075	2003	756.554					0.2295	0.4807	0.4331	0.6348	0.6558	0.6052	0.5044	0.6454	0.6683	0.4998	0.3136	0.5194	0.5487	0.6037	0.623	1.1206	1.0671	1.1	1.3233	1.5301	1.7926	0.9256	1.2036	2.2056	1.2271	0.965	1.4234	1.4523	1.5689	1.035
1504	1-palmitoleoyl-2-oleoyl-GPC (16:1/18:1)*	Lipid	Phospholipid Metabolism	52458	LC/MS Pos Late	100008983	2155	758.569					0.0861	0.2865	0.2597	0.6476	0.4316	0.4452	0.4047	0.3258	0.3662	0.2643	0.2491	0.5124	0.531	0.3354	0.7282	1.5454	1.2974	1.2902	1.194	1.6967	2.4122	0.6257	1.0434	0.9566	1.1743	6.3262	8.2915	7.7255	2.8281	4.9225
1782	1-palmitoleoylglycerol (16:1)*	Lipid	Monoacylglycerol	52431	LC/MS Neg	100008952	6094	253.217					0.6053	0.8698	1.0264	0.9736	1.2068	0.9261	1.1853	1.3187	0.6579	1.1703	0.3858	0.683	0.3858	0.7739	1.49	0.6464	1.2965	0.9051	1.1364	1.4341	0.7552	0.3984	0.3858	1.2766	2.1766	0.3858	0.3858	0.3858	0.3858	0.3858
1628	1-palmitoleoyl-GPC (16:1)*	Lipid	Lysolipid	33230	LC/MS Pos Late	100001511	1450	494.324		24779461		HMDB10383	0.3158	0.7421	0.6808	0.8571	0.85	0.8138	0.5749	0.9951	1.0792	0.7061	0.4254	0.6706	0.7765	0.7482	0.8012	1.2254	1.0094	0.9538	1.2719	1.4168	1.1681	0.5289	0.8022	2.806	1	3.0756	8.262	12.9315	2.9586	4.119
1500	1-palmitoyl-2-arachidonoyl-GPC (16:0/20:4)	Lipid	Phospholipid Metabolism	52462	LC/MS Pos Late	100008914	2091	782.569	35418-58-7	10747814			0.5465	0.8869	0.8183	1.1615	1.1702	0.9317	0.8705	1.101	1.0544	0.9108	0.7515	1.0233	0.9702	1.128	1.1411	0.8851	0.9281	0.9337	1.1348	1.2958	0.7069	0.2764	0.5812	0.592	0.6495	1.3547	1.7434	1.8021	2.1562	1.8676
1522	1-palmitoyl-2-arachidonoyl-GPE (16:0/20:4)*	Lipid	Phospholipid Metabolism	52464	LC/MS Pos Late	100008990	2198	740.523		9546800		HMDB05323	0.4821	0.8042	0.7759	0.9603	1.0489	0.8787	0.7084	0.9455	0.9607	0.7419	0.6898	1.0198	0.9696	1.0891	0.9975	1.0029	0.8853	0.9657	1.0025	1.138	1.3906	0.3639	1.0948	0.6445	1.0481	2.2656	2.8414	2.7562	1.3923	1.99
1513	1-palmitoyl-2-arachidonoyl-GPI (16:0/20:4)*	Lipid	Phospholipid Metabolism	52467	LC/MS Polar	100008993	892	857.519					0.5415	0.9761	0.9983	1.0446	1.0996	0.9992	0.7584	0.942	1.0502	0.8613	0.701	0.8594	0.9954	1.3391	1.0209	0.865	0.9547	1.0444	1.1568	1.4384	1.0008	0.3651	0.8633	0.7465	0.9779	1.9675	2.1164	2.5153	1.2278	2.0613
1550	1-palmitoyl-2-linolenoyl-GPC (16:0/18:3)*	Lipid	Phospholipid Metabolism	52684	LC/MS Pos Late	100009076	2034	756.554					0.2064	0.2934	0.2749	0.3878	0.3784	0.2933	0.3508	0.4913	0.2663	0.2593	0.4727	0.383	0.395	0.6745	0.4131	1.5013	1.0242	1.4345	1.7766	0.9758	1.2533	0.5638	1.1901	1.805	1.3707	1.3193	1.4341	1.5182	2.1495	1.8464
1494	1-palmitoyl-2-linoleoyl-GPC (16:0/18:2)	Lipid	Phospholipid Metabolism	42446	LC/MS Pos Late	1537	2160	758.569	40811-94-7	5287971			0.4868	0.7893	0.7157	0.8474	0.8584	0.7269	0.7355	0.8787	0.785	0.738	0.7133	0.9257	0.9292	1.0156	0.957	1.211	1.2184	1.1674	1.4511	1.5293	1.3243	1.0889	1.3786	1.6506	1.4437	0.7562	0.9465	0.9896	1.2539	1.1512
1524	1-palmitoyl-2-linoleoyl-GPE (16:0/18:2)	Lipid	Phospholipid Metabolism	42449	LC/MS Pos Late	100001870	2275	716.523		9546747		HMDB05322	0.3893	0.6897	0.636	0.7277	0.7253	0.6628	0.6065	0.7491	0.6948	0.5802	0.5687	0.7902	0.7962	0.8634	0.807	1.3438	1.3061	1.2179	1.3998	1.4522	2.0389	0.9739	1.8962	1.5586	1.8575	0.8791	1.1451	1.1394	1.0538	1.1396
1526	1-palmitoyl-2-linoleoyl-GPS (16:0/18:2)	Lipid	Phospholipid Metabolism	52618	LC/MS Pos Late	100001857	2450	760.512					0.4847	0.935	0.8374	0.9339	1.0062	0.9598	0.8229	0.8494	0.9938	0.7968	0.6905	0.8831	0.9201	1.0249	1.082	1.1381	1.094	1.1491	1.296	1.4177	1.516	0.4856	1.4317	1.1577	1.4324	0.6184	0.8251	1.0643	1.5314	0.6918
1492	1-palmitoyl-2-oleoyl-GPC (16:0/18:1)	Lipid	Phospholipid Metabolism	52461	LC/MS Pos Late	1539	2358	760.585	26853-31-6;26853-31-6	6436017			0.3106	0.5355	0.4849	0.6372	0.6141	0.5176	0.4881	0.6314	0.5956	0.5141	0.5647	0.7289	0.7071	0.8026	0.7467	1.0539	1.0231	0.9947	1.1942	1.2676	1.1767	0.6527	1.2047	1.0468	1.2482	1.7089	2.1662	2.2426	1.7802	2.0553
1517	1-palmitoyl-2-oleoyl-GPE (16:0/18:1)	Lipid	Phospholipid Metabolism	19263	LC/MS Pos Late	1526	2509	718.538	26662-94-2	5283496		HMDB05320	0.2569	0.4582	0.4051	0.4884	0.5243	0.4499	0.3855	0.4765	0.5073	0.3803	0.4462	0.6789	0.633	0.6667	0.6484	1.2923	1.1498	1.1352	1.1243	1.1932	2.3348	0.7018	1.6843	1.0378	1.6703	3.4459	4.2845	4.0994	1.7073	3.1264
1515	1-palmitoyl-2-oleoyl-GPG (16:0/18:1)	Lipid	Phospholipid Metabolism	52448	LC/MS Polar	100000641	745	747.519		5283509			0.4249	0.7716	0.8096	0.8962	1.022	0.9162	0.7188	0.8653	0.8167	0.7057	0.5891	0.7806	0.9138	1.49	0.9451	1.0713	0.978	1.0255	1.2993	1.4932	1.0662	0.4813	0.7378	0.8642	0.95	1.8902	2.3489	2.3829	1.2969	2.4832
1574	1-palmitoyl-2-oleoyl-GPS (16:0/18:1)	Lipid	Phospholipid Metabolism	19261	LC/MS Pos Late	1531	2660	762.528	40290-44-6	5283499	C13880		0.441	0.6943	0.6306	0.916	0.8697	0.7574	0.766	0.8367	0.8327	0.7465	0.6667	0.8972	0.7987	0.9169	0.9942	1.5393	1.7089	1.4876	1.892	2.134	2.0553	0.5895	1.7038	1.1647	1.749	3.5794	4.7263	5.1194	2.7312	2.724
1505	1-palmitoyl-2-palmitoleoyl-GPC (16:0/16:1)*	Lipid	Phospholipid Metabolism	52470	LC/MS Pos Late	100008984	2160	732.554					0.3941	0.6583	0.614	0.808	0.7915	0.6447	0.6076	0.752	0.7605	0.6429	0.5392	0.684	0.7063	0.7829	0.7234	1.0562	1.0099	0.9901	1.1411	1.2757	1.5806	0.827	1.4707	1.4565	1.499	3.1698	4.0362	4.0751	2.2742	3.6112
1541	1-palmitoyl-2-stearoyl-GPC (16:0/18:0)	Lipid	Phospholipid Metabolism	52616	LC/MS Pos Late	100008921	2653	762.601	59403-51-9				0.3174	0.8561	0.7956	0.692	1.0607	0.8124	0.4945	0.5833	0.9937	0.8002	0.7167	0.8963	0.9267	1.1398	0.7696	1.0673	0.9898	1.0829	1.4793	1.3556	1.1639	0.4874	1.7596	1.2115	2.5129	0.5141	0.6371	0.677	2.2936	1.2796
1625	1-palmitoyl-GPC (16:0)	Lipid	Lysolipid	33955	LC/MS Pos Late	100001263	1525	496.34	17364-16-8	86554		HMDB10382	0.504	1.1834	0.8616	0.9336	1.2501	0.9716	0.7722	1.253	1.2118	0.9162	0.6352	0.9179	0.9831	1.2223	1.1033	0.9655	0.8984	0.9402	1.2686	1.5206	0.6085	0.2882	0.7593	1.3152	0.9141	1.009	2.7141	3.5144	1.2589	1.5843
1662	1-palmitoyl-GPE (16:0)	Lipid	Lysolipid	35631	LC/MS Pos Late	100001567	1544	454.293		9547069		HMDB11503	0.4281	0.8693	0.7059	0.8025	0.9827	0.8484	0.6326	0.7726	1.0079	0.7103	0.6455	1.0295	0.94	0.8598	1.0842	1.2389	0.9576	0.9921	1.3941	1.395	1.1065	0.2958	1.4071	1.5984	1.5768	1.5477	3.1981	4.2411	0.617	2.2332
1685	1-palmitoyl-GPI (16:0)*	Lipid	Lysolipid	35305	LC/MS Neg	100001655	5564	571.289				HMDB61695	0.1325	0.5279	0.4749	0.9664	0.5631	0.8301	1.3041	0.5034	0.6839	0.5129	0.3016	0.5761	1.0725	1.2482	1.6779	1.0807	0.6965	0.6718	0.8906	0.9229	1.2121	0.2362	0.9145	1.671	2.2657	3.1202	4.0578	3.7406	1.0336	4.9171
1711	1-palmitoyl-GPS (16:0)*	Lipid	Lysolipid	46130	LC/MS Neg	100005805	5572	496.268		9547100			0.3061	0.7686	0.7624	1.5327	1.1483	1.461	2.3948	1.1186	0.7966	0.6988	0.5894	1.2053	1.5798	1.4053	2.4534	1.2842	0.7218	0.6737	1.0909	0.8528	0.9343	0.1065	0.3486	0.4983	0.8345	1	1.3602	1.5414	0.6019	1.4736
1762	1-pentadecanoylglycerol (15:0)	Lipid	Monoacylglycerol	47898	LC/MS Neg	100001431	6200	241.217		190750			0.7044	1.4974	1.069	0.8415	1.3103	0.3594	0.9117	0.8106	0.3594	0.8055	0.3594	0.7002	0.7119	0.8856	1.2795	0.9548	0.8986	1.0045	0.9692	1.2143	1.431	0.6256	1.1741	1.1559	1	0.6438	0.3594	1.1098	1.9767	1.4078
1493	1-stearoyl-2-arachidonoyl-GPC (18:0/20:4)	Lipid	Phospholipid Metabolism	42450	LC/MS Pos Late	100001869	2300	810.601	35418-59-8	16219824			0.5752	0.9597	0.8835	1.3163	1.2733	1.0024	0.8251	1.1506	1.0955	1.0065	0.6903	0.9703	0.9212	1.1028	1.1481	0.8634	0.8425	0.8725	1.0473	1.2099	0.6689	0.2746	0.6263	0.6794	0.7088	0.7246	0.9357	0.9976	2.5811	1.4099
1519	1-stearoyl-2-arachidonoyl-GPE (18:0/20:4)	Lipid	Phospholipid Metabolism	52447	LC/MS Pos Late	100008977	2424	768.554		5289133			0.5814	0.9273	0.8906	1.1566	1.1804	0.9323	0.8549	1.0156	1.0424	0.8708	0.7543	0.9622	0.9565	1.0856	1.1036	1.0131	0.9546	0.9839	1.1021	1.2349	1.0954	0.5135	0.9322	0.7511	0.8882	1.4289	1.7237	1.7085	3.4861	2.1145
1508	1-stearoyl-2-arachidonoyl-GPI (18:0/20:4)	Lipid	Phospholipid Metabolism	52449	LC/MS Polar	100000616	870	885.549					0.4677	0.8541	0.8091	0.8877	0.9045	0.8498	0.5945	0.8052	0.8876	0.7773	0.6181	0.7701	0.8874	1.177	0.9041	0.8978	1.051	1.0658	1.1259	1.3475	1.097	0.6192	0.9846	1.0154	1.0827	1.264	1.4115	1.5234	2.2799	1.8507
1618	1-stearoyl-2-arachidonoyl-GPS (18:0/20:4)	Lipid	Phosphatidylserine (PS)	52235	LC/MS Pos Late	100001872	2565	812.544					0.6825	1.1357	1.0245	1.4408	1.514	1.1556	0.9387	1.3083	1.3157	1.0628	0.7803	1.0719	1.0232	1.2107	1.2341	0.7723	0.7149	0.8914	0.9165	0.9768	0.5825	0.2016	0.4813	0.3799	0.4215	0.5224	0.7513	0.7142	4.0768	1.1696
1501	1-stearoyl-2-linoleoyl-GPC (18:0/18:2)*	Lipid	Phospholipid Metabolism	52452	LC/MS Pos Late	100008980	2380	786.601					0.5583	0.8994	0.7972	0.9916	0.987	0.8205	0.7816	0.946	0.9248	0.8774	0.8256	1.0521	0.9759	1.0084	1.0834	1.1951	1.2426	1.1017	1.5368	1.6282	1.5312	1.6406	1.9084	2.5879	2.0348	0.3861	0.5278	0.5121	1.5781	1.064
1527	1-stearoyl-2-linoleoyl-GPE (18:0/18:2)*	Lipid	Phospholipid Metabolism	52446	LC/MS Pos Late	100008976	2522	744.554		9546749			0.4992	0.8451	0.817	0.9439	0.9469	0.8365	0.7577	0.8484	0.8931	0.7877	0.7761	1.0531	1.0667	1.0977	1.0857	1.6578	1.5176	1.5022	1.7337	1.8342	2.4356	1.892	2.0785	2.4189	2.1411	0.6465	0.7732	0.7307	1.7688	1.3554
1514	1-stearoyl-2-linoleoyl-GPI (18:0/18:2)	Lipid	Phospholipid Metabolism	52468	LC/MS Polar	100008994	910	861.55					0.3952	0.7153	0.7015	0.7134	0.742	0.756	0.5349	0.6646	0.6966	0.5826	0.6471	0.7746	0.8488	1.0358	0.8109	1.5233	1.4471	1.466	1.5071	1.5158	2.7485	1.4179	2.3036	2.254	1.8969	1.113	1.0545	1.0957	1.0084	0.9916
1581	1-stearoyl-2-linoleoyl-GPS (18:0/18:2)	Lipid	Phospholipid Metabolism	53009	LC/MS Pos Late	100000642	2689	788.544		9547091			0.6128	0.7805	0.7768	1.0721	0.9027	0.8349	0.8557	0.9706	0.8295	1.0893	0.8926	1.0533	1.0133	1.0289	1.2077	1.0659	1.476	1.1587	1.7585	2.0268	1.5783	0.9151	1.3401	1.476	1.5619	0.3178	0.4739	0.4742	1.8213	0.5359
1496	1-stearoyl-2-oleoyl-GPC (18:0/18:1)	Lipid	Phospholipid Metabolism	52438	LC/MS Pos Late	100008904	2644	788.616	56421-10-4				0.182	0.7864	0.7597	0.9639	0.97	0.7917	0.611	0.871	0.9304	0.5164	0.3038	0.8572	0.8459	0.9889	0.7912	1.1555	0.7092	1.1378	0.9753	1.0646	1.319	0.6257	1.7196	1.6219	1.4195	1.0111	1.4809	1.2113	2.1487	2.0394
1521	1-stearoyl-2-oleoyl-GPE (18:0/18:1)	Lipid	Phospholipid Metabolism	42448	LC/MS Pos Late	100001856	2858	746.569					0.3883	0.7237	0.6196	0.948	0.8041	0.706	0.7026	0.8465	0.7632	0.7601	0.6122	0.7621	0.7644	0.8716	1.0126	1.0085	1.1745	0.946	1.259	1.5472	2.0061	0.8904	2.2123	1.2921	2.274	2.3005	2.8574	3.08	1.8753	2.4015
1548	1-stearoyl-2-oleoyl-GPG (18:0/18:1)	Lipid	Phospholipid Metabolism	52623	LC/MS Polar	100001866	717	775.549					0.3832	0.6076	0.6957	0.7443	0.8272	0.7635	0.6214	0.694	0.6969	0.6359	0.7095	0.8129	0.9917	1.3543	1.0083	0.9225	0.867	0.9723	1.1239	1.3241	1.4988	1.5953	1.6952	1.7443	1.7614	1.0909	1.1473	1.2634	0.9911	1.5565
1619	1-stearoyl-2-oleoyl-GPS (18:0/18:1)	Lipid	Phosphatidylserine (PS)	48494	LC/MS Polar	100000639	901	788.545		9547087			0.5271	1.0142	0.9787	1.1223	1.0913	1.0649	0.713	0.8662	0.9533	0.8831	0.7101	0.8533	0.9219	1.1965	1.0025	0.8198	0.8519	0.9975	0.9866	1.1	1.3056	0.6447	1.3096	0.9735	1.1088	1.2044	1.3202	1.5611	1.3724	1.78
1632	1-stearoyl-GPC (18:0)	Lipid	Lysolipid	33961	LC/MS Pos Late	100001271	1606	524.371	19420-57-6	497299		HMDB10384	0.4937	1.0754	0.8416	1.0516	1.1998	0.971	0.8258	1.324	1.3533	0.9426	0.5966	0.8875	0.8935	1.0169	1.0456	0.8055	0.721	0.7711	1.0056	1.2906	0.4944	0.2425	0.7435	1.549	0.9944	0.4118	1.2635	1.5258	1.2513	1.2232
1665	1-stearoyl-GPE (18:0)	Lipid	Lysolipid	42398	LC/MS Pos Late	100001461	1626	482.324	69747-55-3	9547068		HMDB11130	0.4847	1.0145	0.7827	0.9968	1.0862	0.9355	0.7001	1.0627	1.1146	0.7331	0.5417	0.8639	0.7888	0.8622	1.0032	0.9814	0.8016	0.8161	1.1574	1.2082	0.7815	0.4087	0.992	1.8237	1.2634	0.9607	2.3143	2.9	1.6482	2.2355
1688	1-stearoyl-GPI (18:0)	Lipid	Lysolipid	19324	LC/MS Neg	100000656	5794.3	599.32	796963-93-4			HMDB61696	0.1048	0.3669	0.2746	0.9188	0.3835	0.7359	1.0857	0.4182	0.7495	0.3248	0.2046	0.4389	2.0805	0.7459	1.3092	1.2108	0.6955	0.9594	0.7219	0.8668	1.0536	1.0392	0.8213	1.7795	2.2102	1.4042	2.068	1.8882	1.9717	4.5249
1698	1-stearoyl-GPS (18:0)*	Lipid	Lysolipid	45966	LC/MS Neg	100004327	5800	524.299		9547101			0.4399	1.2126	0.9367	2.7675	1.4065	1.708	3.5374	1.2357	1.1085	0.9019	0.6314	1.2837	2.5045	1.6257	2.5711	1.1982	0.5914	0.9959	0.9068	0.8138	0.7434	0.3309	0.599	0.6776	0.8381	0.4499	0.5805	0.6339	1.3578	1.7934
86	2-aminoadipate	Amino Acid	Lysine Metabolism	6146	LC/MS Pos Early	381	1912	162.076	542-32-5;1118-90-7	469	C00956	HMDB00510	0.6908	0.8383	1.0382	0.9524	1.0555	0.9721	0.7895	0.9952	1.0048	0.8824	0.9279	1.0463	0.8663	0.919	1.0159	1.2057	1.2794	1.2078	1.1101	0.9805	0.7794	0.7298	1.3026	0.5601	0.6451	1.0648	1.0244	1.1278	1.3863	0.5037
1774	2-arachidonoylglycerol (20:4)	Lipid	Monoacylglycerol	19266	LC/MS Neg	100000584	6170	303.233	53847-30-6	5282280	C13856	HMDB04666	0.981	1.7013	1.3402	1.5971	2.2995	1.019	1.3072	1.6646	0.6315	1.0368	0.4546	0.5359	0.3813	1.0422	3.0398	0.5542	1.4087	0.5477	0.679	1.3765	0.2396	0.1778	0.1778	0.7061	1.4453	0.2553	0.7941	0.1778	6.7947	0.4831
2667	2'-deoxyadenosine 3'-monophosphate	Nucleotide	Purine Metabolism, Adenine containing	40663	LC/MS Neg	100003420	1162	330.061	102832-10-0	1467			1	2.3045	1.1018	1.9146	2.6927	0.9587	3.2098	1.7667	0.9239	0.9253	0.4323	0.207	0.3751	0.5604	0.7742	1.347	1.7189	0.7805	0.8722	1.012	0.207	0.207	0.207	0.207	0.207	0.207	0.207	0.207	0.207	0.207
2666	2'-deoxyadenosine 5'-monophosphate	Nucleotide	Purine Metabolism, Adenine containing	46333	LC/MS Neg	100000485	1315	330.061	653-63-4	12599	C00360	HMDB00905	0.3905	1.8973	1.4672	1.1906	1.3367	1.0122	2.9851	1.0071	0.6585	1.0797	0.4025	0.4683	0.5402	0.9929	1.028	0.7846	0.7839	0.6916	0.7006	0.5246	0.1673	0.1609	0.2609	0.0227	0.0227	1.1116	1.3077	1.3244	2.5551	1.2118
2749	2'-deoxycytidine	Nucleotide	Pyrimidine Metabolism, Cytidine containing	15949	LC/MS Pos Early	100000125	2193	228.098	951-77-9	13711	C00881	HMDB00014	0.7545	1.195	1.1515	1.0538	1.1623	0.8188	0.7873	1.1867	1.0293	0.8422	1.749	1.7993	1.6403	1.9261	1.9801	1.8517	1.7918	1.6418	1.6684	1.7038	1.0482	0.8196	0.8455	0.9707	0.6012	0.7921	0.3777	0.5795	0.7206	0.515
2747	2'-deoxycytidine 5'-monophosphate	Nucleotide	Pyrimidine Metabolism, Cytidine containing	533	LC/MS Pos Early	298	975	308.064	1032-65-1	13945	C00239	HMDB01202	0.5172	1.3163	0.8581	1.3381	1.5305	0.8086	1.4001	1.2388	0.9843	0.6888	0.8282	1.1229	1.0913	1.1721	1.4307	1.8264	1.4677	0.9899	1.0391	1	0.9053	0.9688	1.2395	0.6921	0.2761	0.914	0.1206	1.1525	1.642	0.7795
2697	2'-deoxyguanosine	Nucleotide	Purine Metabolism, Guanine containing	1411	LC/MS Neg	348	1751	266.089	961-07-9	187790	C00330	HMDB00085	0.7178	1.9875	1.34	1.9579	2.161	1.226	2.6486	1.6097	1.0027	0.9973	0.9667	1.5001	1.2761	2.6972	2.9966	1.0974	0.8554	0.8335	0.9914	0.7952	1.8878	0.7146	0.81	2.3575	1.6098	0.9508	0.8954	1.2307	1.1441	0.8052
2695	2'-deoxyguanosine 5'-monophosphate (dGMP)	Nucleotide	Purine Metabolism, Guanine containing	35662	LC/MS Neg	100001546	963	346.056	902-04-5	65059	C00362	HMDB01044	0.4989	2.6155	2.0029	1.6881	1.9962	1.2814	4.3065	1.2497	0.8003	1.2657	0.7963	0.9445	1.0008	1.6791	1.7681	0.9992	0.2632	0.9803	1.1309	0.6875	0.6774	0.0798	0.0798	0.0798	0.1648	0.0798	0.0798	0.0798	6.3448	2.5337
2632	2'-deoxyinosine	Nucleotide	Purine Metabolism, (Hypo)Xanthine/Inosine containing	15076	LC/MS Neg	100000135	1688	251.079	890-38-0	65058	C05512	HMDB00071	0.5062	1.3831	0.9075	1.2096	1.3813	0.7501	1.5872	0.9927	0.711	0.5662	0.893	1.3618	1.1159	2.0906	2.0614	1.436	1.2031	1.0022	1.0419	1.0145	1.5987	0.7373	1.2719	1.2571	0.9978	0.6872	0.8293	1.0959	0.6507	0.6617
2727	2'-deoxyuridine	Nucleotide	Pyrimidine Metabolism, Uracil containing	1412	LC/MS Neg	536	1586	111.02	951-78-0	13712	C00526	HMDB00012	0.2013	0.2425	0.31	0.4293	0.4736	0.2013	0.2224	0.2161	0.285	0.2013	0.5401	0.9532	0.704	0.5988	0.7921	2.6674	1.7686	1.255	1.2373	0.9539	3.1739	3.7562	4.5356	2.6727	1.3795	3.817	1.8434	2.3942	0.2013	1
1175	2-hydroxyadipate	Lipid	Fatty Acid, Dicarboxylate	31934	LC/MS Polar	100001153	3000	161.046	18294-85-4	193530	C02360	HMDB00321	0.8162	2.1768	1.8637	1.4509	1.877	0.8733	1.3203	1.7568	0.9463	0.9941	0.6684	1.0015	1.0682	0.9985	0.7267	0.8217	0.7729	1.2591	1.3089	0.6661	1.2084	0.9531	0.8429	0.6803	0.5565	1.456	0.6835	2.1416	1.7768	0.3878
354	2-hydroxybutyrate/2-hydroxyisobutyrate	Amino Acid	Methionine, Cysteine, SAM and Taurine Metabolism	52281	LC/MS Polar	100008928	1258	103.04					0.3788	0.4785	0.3507	0.6293	0.6018	0.4615	0.5672	0.7278	0.4042	0.5207	0.5596	0.8826	1.3774	1.4874	1.0242	1.1136	0.6952	0.6282	0.7991	1.0289	1.5775	1.0471	0.9758	1.2859	1.1612	1.3824	1.5763	1.9296	0.9119	1.6782
1172	2-hydroxyglutarate	Lipid	Fatty Acid, Dicarboxylate	37253	LC/MS Polar	100002070	3352.8	147.03	40951-21-1	43	C02630	HMDB00606	0.7838	1.1403	1.5236	1.0109	1.2534	0.7329	1.0769	0.8537	0.6577	0.6898	0.942	0.8872	0.8212	1.474	0.9214	0.6867	0.8184	1.1869	0.9894	0.9328	1.0106	0.9111	4.0051	0.1831	1.7003	5.1855	3.3437	3.6588	4.2893	0.6891
1310	2-hydroxystearate	Lipid	Fatty Acid, Monohydroxy	17945	LC/MS Neg	1239	5695	299.259	629-22-1	69417	C03045		0.4721	0.733	0.8261	1.157	1.2571	0.8751	1.2036	1.2551	1.0253	0.9885	0.6127	0.5308	0.6909	0.9339	0.8652	0.7511	0.7425	0.5814	0.8847	0.8798	1.0115	0.5687	0.7604	0.9653	1.1216	1.0721	1.1513	1.0159	1.2094	1.5859
1771	2-linoleoylglycerol (18:2)	Lipid	Monoacylglycerol	32506	LC/MS Neg	100000987	6250	279.233	3443-82-1	5365676		HMDB11538	0.6333	1.794	1.384	1.6928	2.2632	1.4092	1.9957	1.691	1.0214	1.4376	0.4123	0.5046	0.4129	0.9786	2.2326	0.6888	1.4396	0.7703	0.9522	1.3195	0.594	0.2623	0.406	1.5239	1.3053	0.1364	0.1926	0.1183	4.2901	0.094
295	2-methylbutyrylcarnitine (C5)	Amino Acid	Leucine, Isoleucine and Valine Metabolism	45095	LC/MS Pos Early	100001509	3035	246.17	31023-25-3	6426901		HMDB00378	0.0702	0.105	0.1304	0.1039	0.1233	0.103	0.1029	0.1444	0.1225	0.1146	0.3237	0.4836	0.4356	0.4568	0.4028	11.5495	12.215	7.8388	7.5132	5.9052	15.4542	14.3855	12.6959	11.6106	6.8682	6.4914	3.7399	4.1761	1.3193	0.6807
296	2-methylbutyrylglycine	Amino Acid	Leucine, Isoleucine and Valine Metabolism	31928	LC/MS Pos Early	100001155	2000	160.097	52320-67-9	193872		HMDB00339	0.6573	0.2809	0.529	0.4359	1.0937	0.7384	0.759	0.8472	0.7686	0.3675	0.3728	1.15	0.6027	0.4182	1.0575	1.0458	1.0145	0.2809	1.0322	0.7568	0.9574	1.0876	1.6035	1.5782	1.2158	1.0929	2.4542	2.1796	0.5237	0.9631
1036	2-methylcitrate/homocitrate	Energy	TCA Cycle	52282	LC/MS Neg	100008929	575	205.035					0.8817	0.9984	1.2739	1.0873	1.0773	0.9278	0.7222	1.4292	1.5318	1.1893	0.7694	0.7554	0.8293	0.8626	0.6573	2.1898	2.4582	1.6502	1.6279	1.4934	0.9638	1.2648	1.2789	1.0985	0.9743	1.0016	0.7571	0.8904	1.3851	0.8644
1760	2-myristoylglycerol (14:0)	Lipid	Monoacylglycerol	34383	LC/MS Neg	100001408	6230	227.202	27214-38-6	137938			0.344	0.7917	0.7701	0.7685	1.3242	0.5697	1	0.5646	0.344	0.7092	0.585	0.6128	0.7863	0.344	0.9161	0.734	0.9026	1.076	0.9535	1.2071	1.6983	1.2075	1.0587	2.2201	1.3959	0.344	0.6221	0.344	6.7969	1.8284
1769	2-oleoylglycerol (18:1)	Lipid	Monoacylglycerol	21232	LC/MS Neg	100000943	6300	281.249	3443-84-3	5319879			0.3929	1.2572	1.0214	1.5714	1.8626	1.0905	1.479	1.2939	0.9079	1.4254	0.3289	0.5409	0.368	1	0.3035	0.9327	0.9176	0.8962	1.3695	1.5069	1.2905	0.3035	0.4532	1.3813	0.6094	0.3035	0.7039	0.6929	5.2224	0.3035
1783	2-palmitoleoylglycerol (16:1)*	Lipid	Monoacylglycerol	52432	LC/MS Neg	100008953	6016	253.217					0.9765	1.0249	0.7796	0.9352	1.1287	0.8461	1.1582	1.2595	0.7207	1.1881	0.2759	0.3854	0.2759	0.789	0.9383	0.6849	1.0235	0.6283	1.0522	1.5326	0.3956	0.5015	0.4208	1.2643	1.5953	0.2759	0.2759	0.2759	6.3577	1.0344
1629	2-palmitoleoyl-GPC (16:1)*	Lipid	Lysolipid	35819	LC/MS Pos Late	100001561	1425	494.324					0.3014	0.7867	0.7159	0.8092	0.987	0.72	0.5335	0.7868	0.8743	0.5331	0.465	0.593	0.622	0.762	0.7336	0.8096	0.9487	1.1713	1.3548	1.2515	1.3219	0.3365	1.0769	1.8882	1.2931	1.8044	5.2598	5.4457	1.033	3.18
1626	2-palmitoyl-GPC (16:0)*	Lipid	Lysolipid	35253	LC/MS Neg	100001562	6215	570.341		15061532		HMDB61702	0.194	1.3491	1.3579	1.3806	1.1092	1.6133	2.6383	0.6651	1.0437	0.6691	0.4209	1.3002	0.8707	2.8156	1.2206	0.9192	0.1962	1	1.0129	0.5744	1.6271	0.1945	0.4789	1.1087	0.3595	0.3443	0.4107	0.6933	0.794	1.0647
2964	2-piperidinone	Xenobiotics	Food Component/Plant	43400	LC/MS Pos Early	100004295	1675	100.076	675-20-7	12665			0.5683	0.8237	1	1.0822	1.0641	1.1505	1.28	1.5643	0.6274	0.947	0.7671	1.3138	1.2499	2.1716	1.927	0.9683	0.3403	0.6967	1.1005	0.8348	1.978	0.8229	0.3457	1.5555	1.7106	0.3403	0.8478	1.3044	0.9795	1.0481
1666	2-stearoyl-GPE (18:0)*	Lipid	Lysolipid	41220	LC/MS Neg	100003901	6350	480.31					0.3185	1.1504	0.6117	2.2989	0.9676	1.0034	1.824	0.7784	0.6854	0.7925	0.543	0.6615	2.017	1.3177	2.4436	2.4101	0.9966	0.6484	1.1553	0.8534	0.8469	0.2781	0.561	1.6629	1.3627	0.3397	2.6216	2.1978	1.0585	4.8598
133	3-(4-hydroxyphenyl)lactate	Amino Acid	Phenylalanine and Tyrosine Metabolism	32197	LC/MS Neg	240	1379	181.051	6482-98-0	9378	C03672	HMDB00755	0.6442	0.9054	1.0239	0.981	1.0683	0.9862	0.8676	1.1205	1.1652	0.9436	0.7386	0.7877	0.8597	0.8426	0.7528	0.9065	0.8078	0.7363	0.6844	0.7514	0.9457	1.3377	1.407	1.3879	1.0138	4.3962	2.6927	3.0252	1.9169	1.6494
2794	3'-dephosphocoenzyme A	Cofactors and Vitamins	Pantothenate and CoA Metabolism	18289	LC/MS Neg	100000138	2013	686.142	3633-59-8	444485	C00882	HMDB01373	0.554	0.9473	1.3466	1.1835	0.8671	1.1628	1.3442	1.274	0.8829	0.9976	1.8058	2.3173	2.1468	2.3268	2.4769	0.9462	0.7647	1.1838	1.472	1.0024	2.1515	2.543	2.1838	1.3276	1.2272	0.4469	0.3182	0.3999	0.1557	0.2419
1841	3-hydroxy-3-methylglutarate	Lipid	Mevalonate Metabolism	531	LC/MS Polar	112	2700	161.046	503-49-1	1662	C03761	HMDB00355	1.9469	2.6341	3.4424	2.7337	3.4715	2.5092	2.6687	3.7268	2.9835	2.8319	0.9044	1.1249	0.9279	1.2222	0.8559	1.0489	1.2006	1.2449	1.2063	0.9511	0.2914	0.6311	0.8174	0.6486	0.4771	0.2595	0.3521	0.4329	1.2892	0.276
1302	3-hydroxybutyrate (BHBA)	Lipid	Ketone Bodies	542	LC/MS Polar	254	1443.3	103.04	625-72-9	441	C01089	HMDB00357	0.5397	0.4018	0.753	0.6444	0.6338	0.5494	0.6097	1.0028	0.7057	0.5676	0.8122	0.7435	0.9085	0.8031	0.6734	1.6147	1.3593	0.9452	0.8964	1.1228	0.9549	1.2703	1.6185	1.406	2.3442	1.3101	3.0418	2.4306	0.9972	1.7011
1270	3-hydroxybutyrylcarnitine (1)	Lipid	Fatty Acid Metabolism(Acyl Carnitine)	43264	LC/MS Pos Early	100003926	2400	248.149		53481617		HMDB13127	0.4947	0.8424	0.9961	1.1046	1.1176	1.2049	1.0229	1.2056	1.1499	0.9576	0.7852	0.7032	0.6627	0.5624	1	1.1064	1.5864	0.7721	0.8237	0.8812	1.0283	0.9601	1.6324	1.0132	0.6754	1.4072	0.0794	1.1766	0.6977	0.2143
1271	3-hydroxybutyrylcarnitine (2)	Lipid	Fatty Acid Metabolism(Acyl Carnitine)	52984	LC/MS Pos Early	100009271	2340	248.149					0.4371	0.69	0.9023	0.8466	0.8611	0.6972	0.6787	0.9419	0.9187	0.7759	0.8641	1.086	1.0819	1.0698	1.0737	1.2301	1.443	1.2515	1.3672	1.172	1.256	1.1962	2.1622	0.8791	1.0225	1.1074	0.8437	0.9775	0.8682	0.3618
309	3-hydroxyisobutyrate	Amino Acid	Leucine, Isoleucine and Valine Metabolism	1549	LC/MS Polar	111	1619.1	103.04	2068-83-9	87	C06001	HMDB00336	0.595	0.4236	0.8334	0.6498	0.6858	0.5371	0.5689	1.1508	0.4874	0.4236	0.4236	0.4509	0.5801	0.969	0.5561	1.1859	1.4508	0.9376	0.7589	1.4736	1.031	0.4236	0.8754	1.4114	1.2078	2.6355	2.5816	0.4236	3.0776	2.5979
1317	3-hydroxylaurate	Lipid	Fatty Acid, Monohydroxy	32457	LC/MS Neg	100001112	5175	215.165	53941-38-1	94216		HMDB00387	0.4181	0.8019	0.6979	0.7117	0.8915	1.0189	0.9152	1.2517	1.2112	0.9947	0.9324	0.9254	1.1793	1.338	1.3257	1.1774	1.3875	1.1546	1.327	1.4956	1.0225	1.0053	1.445	0.4723	0.6924	0.6734	0.6895	0.8473	4.1271	0.8025
1320	3-hydroxypalmitate	Lipid	Fatty Acid, Monohydroxy	27503	LC/MS Neg	100000983	5476	271.228	928-17-6	301590		HMDB10734	0.4903	1.049	0.9151	0.7452	1.1673	0.8014	1.2692	1.1218	0.9737	0.9734	1.0018	1.2664	0.9982	1.8429	1.2861	1.6399	1.7834	1.3591	1.4564	1.6542	1.3102	0.6552	1.4332	0.5996	0.6025	0.6653	0.7377	0.8634	4.6283	0.9145
2741	3-methylcytidine	Nucleotide	Pyrimidine Metabolism, Cytidine containing	35132	LC/MS Pos Early	100001466	2176	258.108	21028-20-6	159649			0.949	0.9848	0.9556	0.9718	1.2225	1.21	1.327	1.3514	1.3981	1.0889	0.9528	1.0639	1.0299	1.2605	0.9951	0.4303	0.1253	0.3034	0.4095	0.4019	1.9578	0.3697	1.0049	4.581	3.3995	0.6498	1.6988	3.0005	0.241	1.2591
60	3-methylhistidine	Amino Acid	Histidine Metabolism	15677	LC/MS Neg	100000042	906.3	168.078	368-16-1	64969	C01152	HMDB00479	0.5192	0.9867	1.0284	0.9178	1.1613	0.6962	0.589	0.7794	0.8225	0.7172	0.6381	0.7378	0.7432	0.7579	0.6903	1.629	1.5394	1.2147	1.1957	1.3377	0.9813	2.5266	2.0668	0.53	0.2673	4.9617	1.0133	1.0713	3.1972	1.0916
845	3-phosphoglycerate	Carbohydrate	Glycolysis, Gluconeogenesis, and Pyruvate Metabolism	1414	LC/MS Neg	132	583	184.986	80731-10-8	724	C00597	HMDB00807	0.8296	1.0475	1.1185	1.0216	1.1322	1.0078	1.1195	1.2381	1.0687	1.0446	0.9073	0.8936	0.7831	0.9976	1.0496	0.3365	0.3533	0.4318	0.5419	0.6101	0.5216	0.3135	0.6477	1.269	1.3073	0.6987	1.8464	1.0976	0.2771	18.1586
2729	3-ureidopropionate	Nucleotide	Pyrimidine Metabolism, Uracil containing	3155	LC/MS Pos Early	1053	875	133.061	462-88-4	111	C02642	HMDB00026	0.433	0.5479	0.5932	0.4605	0.4343	0.3824	0.3973	0.501	0.4817	0.4328	0.9045	0.9394	0.9185	0.8542	1	2.9348	2.9663	1.9913	1.9224	1.6073	1.7829	1.8985	3.6888	0.3824	0.3824	8.2967	0.3824	4.8506	1.4107	0.548
402	4-acetamidobutanoate	Amino Acid	Polyamine Metabolism	1558	LC/MS Polar	1113	1925	144.067	3025-96-5	18189	C02946	HMDB03681	0.5323	0.5323	0.7283	0.7397	1.0012	0.7008	0.5366	0.9027	0.8294	0.6217	0.5323	0.8379	0.5323	0.8562	0.5323	0.5323	0.9282	0.9988	0.7973	0.5323	1.6287	0.5323	1.3981	2.4885	2.2077	1.5746	3.501	3.9372	0.5323	2.2607
407	4-guanidinobutanoate	Amino Acid	Guanidino and Acetamido Metabolism	15681	LC/MS Pos Early	100000096	2320	146.092	463-003;463-00-3	500	C01035	HMDB03464	0.3423	0.5931	0.5784	0.7174	0.7313	0.5614	0.4887	0.7307	0.68	0.5472	0.609	0.9914	0.8886	0.7632	0.7081	1.7648	1.8728	1.7096	1.8071	1.4447	2.5951	1.6076	5.0274	1.9164	2.6625	1.094	1.0086	1.0857	1.552	0.5325
1304	4-hydroxybutyrate (GHB)	Lipid	Fatty Acid, Monohydroxy	34585	LC/MS Polar	100001507	1765	103.04	502-85-2	10413	C00989	HMDB00710	0.4739	0.4739	0.4739	0.4778	0.5862	0.4739	0.4739	1	0.4739	0.4739	0.4739	0.7128	0.9051	0.88	0.7202	0.4739	0.4739	0.4739	0.7064	0.4739	0.4739	0.8142	0.4739	0.4739	0.4739	1.2586	2.3581	2.0676	0.4739	3.946
48	4-hydroxyglutamate	Amino Acid	Glutamate Metabolism	40499	LC/MS Pos Early	100002544	1141	164.055	2485-33-8	439902	C03079	HMDB01344	0.1595	0.3162	0.374	0.3577	0.3181	0.2978	0.1815	0.3315	0.2832	0.2288	0.8427	0.9151	0.8208	0.7615	0.8889	1.3931	1.593	1.3363	1.2805	1.0849	1.5169	1.7455	3.5716	1.6542	1.6203	3.3763	2.6293	2.9736	1.4045	0.6923
76	4-imidazoleacetate	Amino Acid	Histidine Metabolism	32349	LC/MS Pos Early	100001207	2055	127.05	645-65-8	96215	C02835	HMDB02024	0.309	0.9572	0.5296	0.8214	1.0414	1.2724	0.9937	0.9534	1.2624	0.9354	1.217	0.484	1.022	0.4134	1	0.4615	0.7946	1.0131	0.68	0.677	0.309	2.2083	0.309	0.309	0.5624	1.5322	2.3798	2.3987	2.2227	2.4814
2905	4-methylcatechol sulfate	Xenobiotics	Benzoate Metabolism	46146	LC/MS Neg	100004111	2665	203.002					0.5139	0.4378	0.4378	0.4378	0.4378	0.4378	0.4378	0.5249	0.7413	0.4378	0.4378	0.4378	0.4378	0.4378	0.4378	0.7089	0.7295	0.9872	0.4378	0.6975	0.4378	0.4378	1.2064	1.4836	0.4378	0.4378	1.4681	1.0128	0.4378	0.4378
100	5-aminovalerate	Amino Acid	Lysine Metabolism	18319	LC/MS Pos Early	100000454	2220	118.086	660-88-8	138	C00431	HMDB03355	0.4833	0.438	0.5732	0.5363	0.6776	0.5465	0.4369	0.6978	0.5741	0.5217	1.6369	2.9123	2.4285	0.9961	0.7262	1.0039	1.1328	1.0665	1.1302	0.9863	1.2521	1.2838	1.0603	1.0093	1.0908	1.2341	1.0537	1.2327	1.2585	0.8638
240	5-hydroxyindoleacetate	Amino Acid	Tryptophan Metabolism	437	LC/MS Pos Early	71	1893	192.065	54-16-0	1826	C05635	HMDB00763	0.6264	1.0427	0.9302	0.7932	1.0689	2.0131	1	1.324	3.0022	1.6434	1.0451	1.6723	1.9129	1.4211	1.0318	0.8997	0.519	0.7444	0.8137	0.9152	0.1638	0.3091	0.1638	0.2095	0.2823	0.1638	1.5599	2.1903	1.0967	1.7945
84	5-hydroxylysine	Amino Acid	Lysine Metabolism	15685	LC/MS Pos Early	100000054	2790	163.108	13204-98-3	1029	C16741	HMDB00450	0.1929	0.3495	0.4969	0.4185	0.532	0.4597	0.6382	0.528	0.4001	0.3804	0.7557	1.1574	0.9129	0.9997	0.8879	1.2192	1.6003	1.5736	1.4282	0.7556	1.8357	1.9267	2.9555	1.7373	1.0441	2.3908	1.1349	1.5566	1.0003	1.1898
2750	5-methyl-2'-deoxycytidine	Nucleotide	Pyrimidine Metabolism, Cytidine containing	38159	LC/MS Pos Early	100002300	2303	242.113	838-07-3	440055	C03592	HMDB02224	0.8064	1.6324	1.4825	1.5803	1.7712	1.002	0.998	1.5913	1.4761	0.9296	2.3121	2.7486	2.5306	2.9296	2.9215	3.6599	3.3194	2.7476	2.9035	2.4323	0.5676	0.5412	0.9606	0.57	0.3148	0.5549	0.4017	0.6352	0.4893	0.3721
2742	5-methylcytidine	Nucleotide	Pyrimidine Metabolism, Cytidine containing	22119	LC/MS Pos Early	100000763	2227	258.108	2140-61-6	92918		HMDB00982	0.6132	0.9087	0.8908	0.8325	1.0332	0.9439	0.6205	0.9752	0.912	0.7858	0.8891	0.9632	0.8179	0.9426	0.8786	1.1151	1.1103	0.8204	0.8401	0.8012	1.1756	0.7722	1.5099	6.4423	4.6798	1.8392	5.3936	7.0729	1.406	4.1515
398	5-methylthioadenosine (MTA)	Amino Acid	Polyamine Metabolism	1419	LC/MS Pos Early	212	2752	298.097	2457-80-9	439176	C00170	HMDB01173	0.2006	0.4282	0.4567	0.4541	0.4842	0.2915	0.5434	0.4558	0.4183	0.3887	0.8434	0.9268	0.8358	1.0125	0.9875	1.1118	1.3655	1.3402	1.5441	1.2209	2.3231	1.9031	2.037	1.6812	1.3189	1.8677	1.6561	1.9181	1.768	0.7938
2716	5-methyluridine (ribothymidine)	Nucleotide	Pyrimidine Metabolism, Uracil containing	35136	LC/MS Neg	100001446	1778.1	257.078	1463-10-1	445408		HMDB00884	0.1274	0.2088	0.1274	0.1505	0.3061	0.2095	0.1274	0.2439	0.2978	0.172	0.8137	0.8797	1.0475	0.6704	0.7341	1.4036	1.3048	1.0157	0.9158	0.8839	1.4775	0.9843	2.1219	3.9258	1.7538	0.8787	2.1658	3.3422	0.1274	4.0129
417	5-oxoproline	Amino Acid	Glutathione Metabolism	1494	LC/MS Neg	1021	738.5	128.035	98-79-3	7405	C01879	HMDB00267	0.6857	1.542	1.6605	1.4857	1.6255	1.4891	1.2614	1.7841	1.3922	1.1412	0.7904	0.9147	0.9357	1.446	1.1494	0.9726	0.9302	0.941	1.0274	0.9242	0.5226	0.47	0.7831	1.3666	1.3021	0.6403	1.6851	1.7299	0.7858	0.6205
858	5-phosphoribosyl diphosphate (PRPP)	Carbohydrate	Pentose Phosphate Pathway	36840	LC/MS Neg	166	570	308.978	108321-05-7	7339	C00119	HMDB00280	1.0559	0.9681	1.7387	0.725	1.0313	0.9282	1.3012	0.965	0.8362	0.9826	1.0133	1.0001	1.0907	0.1323	0.8757	0.3513	0.8806	1.1923	0.9999	0.671	2.9872	10.8832	4.0353	0.7112	0.5771	4.6274	1.2571	0.8608	4.612	0.8021
1389	6-keto prostaglandin F1alpha	Lipid	Eicosanoid	20476	LC/MS Neg	100000571	4190	369.228	58961-34-8;58962-34-8	5280888	C05961	HMDB02886	0.8528	1.9729	1.7394	0.858	3.7987	0.9297	0.3958	1.9095	1.4572	1.7663	0.1765	0.4223	0.1765	0.1765	0.1765	0.1765	0.1765	0.4895	0.905	1.0703	0.1765	0.1765	0.1765	0.1765	0.1765	0.1765	0.1765	0.1765	0.1765	0.1765
106	6-oxopiperidine-2-carboxylic acid	Amino Acid	Lysine Metabolism	43231	LC/MS Pos Early	100004499	1432	144.065	34622-39-4	3014237			0.7787	0.773	0.4679	0.9362	0.5945	0.5249	0.5701	1.1181	0.7044	0.3516	1.2005	0.84	1.2187	0.8063	1.5204	1.3488	1	1.3328	0.8404	0.7007	0.3516	0.657	2.6766	0.7565	0.997	1.7414	2.514	3.0188	1.056	1.3915
854	6-phosphogluconate	Carbohydrate	Pentose Phosphate Pathway	15442	LC/MS Neg	100000341	583.9	275.017	921-62-0;53411-70-4	91493	C00345	HMDB01316	0.4115	0.5304	0.5308	0.6127	0.831	1.1047	0.9848	1.0238	0.9807	1.0152	0.8139	0.8345	0.871	1	1.01	1.0607	1.1798	1.1533	1.2212	1.0269	0.0949	0.1983	0.2917	0.08	0.08	0.765	1.4494	1.2663	2.297	2.595
1894	7-hydroxycholesterol (alpha or beta)	Lipid	Sterol	47890	LC/MS Pos Late	100005999	1930	367.336					0.3622	0.9945	0.5174	2.4811	2.0186	1.0055	0.9844	0.9309	0.6585	0.6477	0.3399	0.3399	0.3399	0.3399	0.853	1.0982	0.49	0.3672	0.3399	0.7687	0.3399	0.3399	0.3399	0.9901	1.1056	0.4695	1.9592	2.0694	2.0114	9.5447
2683	7-methylguanine	Nucleotide	Purine Metabolism, Guanine containing	35114	LC/MS Pos Early	100001456	2175	166.072	578-76-7	11361	C02242	HMDB00897	0.81	0.9199	0.9153	0.8484	0.8312	1.0309	1.0066	1.2044	1.1231	0.9934	1.0545	1.1341	1.18	1.1654	1.2436	0.7026	0.6308	0.6872	0.6802	1.021	0.5377	0.4672	0.6199	1.8346	1.6442	0.8295	1.4936	2.359	0.8543	2.0893
1269	acetylcarnitine	Lipid	Fatty Acid Metabolism(Acyl Carnitine)	32198	LC/MS Pos Early	100000802	2282	204.123	5080-50-2	1	C02571	HMDB00201	0.4264	0.5341	0.6543	0.6038	0.6243	0.5617	0.6619	0.7162	0.6333	0.6457	0.883	1.022	0.9759	0.9055	0.9292	1.2735	1.4772	1.213	1.1837	0.978	2.4911	2.8651	3.0491	2.1443	2.288	1.4507	1.6715	1.8336	1.1061	0.7804
1038	acetylphosphate	Energy	Oxidative Phosphorylation	15488	LC/MS Polar	1211	4013.9	138.98	94249-01-1	186	C00227	HMDB01494	1.7165	1.4596	1.4284	1.2195	1.1361	1.0603	1.002	1.1883	1.0622	1.5108	1.5291	1.1812	1.1014	1.1783	1.2037	0.7583	0.759	0.9852	1.1085	1.4448	0.8251	0.4758	0.6254	0.125	0.7138	0.373	0.6326	0.998	0.8705	1.3872
1018	aconitate [cis or trans]	Energy	TCA Cycle	46173	LC/MS Neg	100001359	580	173.009			C00417	HMDB00072	0.6204	0.7508	0.9296	0.9309	0.9149	1.1928	1.1475	1.3379	1.2181	1.1519	0.8717	0.9583	0.9286	1.0488	1.0604	0.9103	0.9473	0.8785	0.8582	0.7652	1.4228	1.1804	2.0172	1.0417	1.0702	0.4442	1.433	1.6506	1.5326	0.7549
800	Ac-Ser-Asp-Lys-Pro-OH	Peptide	Polypeptide	40707	LC/MS Pos Early	100003761	2426	488.235	127103-11-1	4409396			0.7879	1.3385	1.847	1.9954	2.0305	2.2043	1.7189	2.081	2.4492	1.4494	0.5267	0.7898	0.6461	0.8164	1.0644	0.642	0.558	0.7315	0.8718	0.8193	0.3581	0.3581	1.0272	0.3755	0.3581	1	0.3581	1.1415	0.5642	0.4089
2648	adenine	Nucleotide	Purine Metabolism, Adenine containing	554	LC/MS Pos Early	880	2221	136.062	73-24-5	190	C00147	HMDB00034	0.1742	0.5564	0.4006	0.4873	0.7273	0.7724	1.3766	0.5949	0.2797	0.3173	0.3727	0.5657	0.5701	0.7599	0.8381	3.2061	2.7949	2.3177	2.6044	2.2996	3.1021	1.3974	4.0373	3.9107	3.9705	2.8504	4.2655	5.5719	0.6892	0.9732
2647	adenosine	Nucleotide	Purine Metabolism, Adenine containing	555	LC/MS Pos Early	798	2169	268.104	58-61-7	60961	C00212	HMDB00050	0.2969	0.463	0.4721	0.4431	0.55	0.8871	0.6052	0.5968	0.6248	0.5065	1.4101	1.673	1.5707	0.9862	1.0138	0.7592	1.0465	1.1707	1.1812	1.2049	2.8545	3.0134	2.121	1.6914	2.1932	0.4091	3.0759	2.7982	1.1232	2.0009
2642	adenosine 2'-monophosphate (2'-AMP)	Nucleotide	Purine Metabolism, Adenine containing	36815	LC/MS Neg	100001694	1497.7	346.056	130-49-4	94136	C00946	HMDB11617	0.5993	0.8339	1.0603	1.0668	1.2213	0.7746	0.4497	0.8392	1.0936	0.9269	0.3037	0.1141	0.3251	0.2631	0.208	2.0717	1.8666	1.1505	0.8817	1.3374	0.0103	0.1299	0.1169	0.0103	0.0103	4.2176	1.1236	1.4166	1.3322	0.9397
2643	adenosine 3',5'-cyclic monophosphate (cAMP)	Nucleotide	Purine Metabolism, Adenine containing	2831	LC/MS Neg	207	1952.2	328.045	60-92-4	6076	C00575	HMDB00058	0.534	1.021	1.2175	1.2841	1.4938	0.8429	0.957	0.9625	0.9937	1.1084	0.5073	0.5571	0.4734	0.9356	0.8242	0.4801	0.4325	0.644	0.896	1.0063	0.4325	0.4325	0.4325	0.4325	0.4325	1.1982	1.6777	2.1724	1.8541	1.6296
2645	adenosine 3',5'-diphosphate	Nucleotide	Purine Metabolism, Adenine containing	15691	LC/MS Neg	1214	575	426.022	75431-54-8	159296	C00054	HMDB00061	0.5852	0.5503	0.8579	0.6394	0.7692	0.7492	0.8473	0.7622	0.8726	1.0258	0.7572	0.3989	0.4392	0.268	0.1635	1	2.3729	1.9014	1.5275	1.8674	0.1635	1.1759	0.4424	0.1635	0.1635	20.1854	9.9987	11.1122	32.2504	4.8297
2641	adenosine 3'-monophosphate (3'-AMP)	Nucleotide	Purine Metabolism, Adenine containing	35142	LC/MS Neg	100001449	1245	346.056	84-21-9	41211	C01367	HMDB03540	1.9597	2.3184	2.2081	2.3944	2.3149	1.9279	1.5499	2.3827	2.2967	2.0255	1.0199	0.6384	0.9623	0.9801	0.8669	2.2127	1.8016	1.733	1.6496	2.421	0.0056	0.0367	0.0361	0.0053	0.0053	0.1707	0.1549	0.1228	0.1081	0.1374
2639	adenosine 5'-diphosphate (ADP)	Nucleotide	Purine Metabolism, Adenine containing	3108	LC/MS Neg	208	680	426.022	20398-34-9	6022	C00008	HMDB01341	0.2952	0.7599	0.6223	0.7331	0.8061	0.6545	0.5206	0.6983	1.0907	0.5791	0.4399	0.349	0.9093	0.6205	0.5201	2.8173	2.1603	2.036	1.6865	1.9438	0.5192	1.8348	1.5271	0.1126	0.1126	3.0076	4.1957	4.0087	9.4567	6.9187
2786	adenosine 5'-diphosphoribose (ADP-ribose)	Cofactors and Vitamins	Nicotinate and Nicotinamide Metabolism	558	LC/MS Neg	215	920	558.064	68414-18-6	192	C00301	HMDB01178	0.6736	0.7861	0.5791	0.6859	0.6027	0.6609	1.388	0.893	0.4493	0.5313	1.5385	1.71	1.6772	1.2221	1.7963	0.6899	0.7079	0.5905	0.7411	1.107	0.7857	2.5571	1.4181	0.4293	0.4293	0.4293	2.2265	1.6004	2.7632	1.3666
2640	adenosine 5'-monophosphate (AMP)	Nucleotide	Purine Metabolism, Adenine containing	32342	LC/MS Pos Early	209	1013	348.07	149022-20-8	6083	C00020	HMDB00045	0.0535	0.1261	0.1604	0.1674	0.1679	0.1709	0.1425	0.1905	0.1738	0.1574	0.4879	0.5701	0.4815	0.3404	0.4206	1.2327	1.8456	1.4421	1.3058	1	2.597	4.7984	4.3993	1.2972	1.3429	5.0052	0.0535	5.9934	5.012	2.1795
887	adenosine-5'-diphosphoglucose	Carbohydrate	Pentose Metabolism	35652	LC/MS Neg	100001644	901.9	588.075	15839-70-0;102129-65-7	16500	C00498	HMDB06557	0.4705	0.7905	0.7914	0.8698	0.7704	0.6132	1.1174	0.6544	0.5165	0.5541	1.1677	1.8667	1.6554	1.4788	1.4177	1.2364	1.2272	0.9291	1.0384	0.9595	1.1885	2.1749	1.8991	0.2432	1	0.4479	2.2604	1.6676	2.1457	2.0334
2646	adenylosuccinate	Nucleotide	Purine Metabolism, Adenine containing	18360	LC/MS Neg	1303	560	230.53	19046-78-7	195	C03794	HMDB00536	0.0861	0.0861	0.0861	0.0861	0.0861	0.0861	0.0861	0.0861	0.0861	0.0861	0.109	0.0861	0.0861	0.0861	0.0861	0.3331	0.6009	1.2522	1	0.5127	0.1919	0.6752	0.8124	0.0861	0.0861	3.1944	2.0543	2.8431	4.0774	0.2495
1174	adipate	Lipid	Fatty Acid, Dicarboxylate	21134	LC/MS Polar	100000863	3000	145.051	124-04-9	196	C06104	HMDB00448	1.1983	1.7208	2.0839	1.8033	2.279	1.8653	1.8599	2.3985	1.8241	1.9175	0.9514	1.2202	0.9673	1.2701	1	1.7108	2.0532	1.9056	1.8108	1.561	0.3178	0.5347	0.9361	0.24	0.1239	0.4032	0.3603	0.3375	0.2848	0.4979
1102	adrenate (22:4n6)	Lipid	Polyunsaturated Fatty Acid (n3 and n6)	32980	LC/MS Neg	100001193	5678	331.264	2091-25-0	5497181	C16527	HMDB02226	0.1954	0.9937	0.758	0.6614	1.3243	0.6413	0.5378	0.6315	0.9635	0.4539	0.3187	1.1935	1.6978	1.4566	0.6921	1.0063	0.4534	0.9744	0.6355	0.6418	1.2888	0.4109	1.6468	1.2031	0.7795	1.9975	2.6421	3.169	1.9286	6.5107
2621	AICA ribonucleotide	Nucleotide	Purine Metabolism, (Hypo)Xanthine/Inosine containing	38325	LC/MS Pos Early	216	797	339.07	3031-94-5	65110	C04677	HMDB01517	0.3442	0.509	0.7154	0.5257	0.5568	0.7635	0.5525	0.886	0.9948	0.912	0.7444	0.826	0.7935	0.5893	0.6631	2.4658	2.5963	1.7737	1.567	1.3531	2.2718	1.0052	2.8858	0.815	1.3347	2.9577	1.3019	2.4376	1.6039	0.6437
26	alanine	Amino Acid	Alanine and Aspartate Metabolism	1126	LC/MS Pos Early	811	1700	90.055	56-41-7	5950	C00041	HMDB00161	0.4545	0.7103	0.777	0.8573	0.832	0.5483	0.5579	0.7452	0.6443	0.6368	0.7232	0.8898	0.9819	1.0181	0.9257	1.7434	1.6835	1.4323	1.4848	1.3416	1.3396	1.2442	1.4169	0.5036	0.5305	4.2578	1.9387	1.9874	2.8471	2.1835
455	alanylleucine	Peptide	Dipeptide	37093	LC/MS Pos Early	100001890	3055	203.139	1638-60-4	259583		HMDB28691	0.3397	1	1.7688	1.5861	1.4605	0.4649	1.0688	0.8751	1.1414	1.3417	1.1637	2.3857	2.0353	3.0938	3.2731	0.2834	1.0146	2.6695	3.9387	2.1826	0.2406	0.1693	0.1693	0.1695	0.1693	0.7969	0.2333	0.2649	2.1583	0.8385
2635	allantoin	Nucleotide	Purine Metabolism, (Hypo)Xanthine/Inosine containing	1107	LC/MS Polar	1002	1672	157.037	97-59-6	204	C02350	HMDB00462	0.2398	0.3473	0.3955	0.3094	0.4145	0.2831	0.3098	0.4215	0.3177	0.3124	0.4708	0.5529	0.5334	0.6466	0.4538	1.479	1.6613	1.4502	1.336	1.0132	3.6423	3.0808	3.9243	2.344	1.9084	5.5088	4.1025	4.6158	2.319	1.1036
281	alpha-hydroxyisovalerate	Amino Acid	Leucine, Isoleucine and Valine Metabolism	46537	LC/MS Polar	100001300	1052	117.056	600-37-3	99823		HMDB00407	0.3946	0.5032	0.4998	0.5368	0.4552	0.6325	0.6522	0.7668	0.5065	0.312	0.5773	0.5779	1.3786	1.6883	0.9588	1.2464	0.9183	0.7195	0.3795	1.3644	1.6943	0.9544	1.0922	1.4322	1.591	1.2022	2.2843	2.0143	0.9352	1.777
1021	alpha-ketoglutarate	Energy	TCA Cycle	528	LC/MS Polar	93	2700	145.014	305-72-6;328-50-7;22202-68-2	51	C00026	HMDB00208	0.4817	0.6592	1.0154	0.713	0.7988	1.0488	1.1438	0.8351	0.6091	0.723	0.8578	0.9692	0.9751	1.5328	1.0344	1.4934	1.1897	1.0547	0.9926	0.8482	1.2515	1.0074	1.4823	0.9455	0.7917	1.2882	0.9488	1.3915	1.5856	0.7708
2805	alpha-tocopherol	Cofactors and Vitamins	Tocopherol Metabolism	1561	LC/MS Pos Late	1105	2522	430.378	59-02-9;10191-41-0	14985	C02477	HMDB01893	0.4594	0.7673	0.6085	1.226	0.573	0.6182	0.8029	0.9938	0.7862	0.8049	1.0221	1.1813	1.0026	1.0199	1.3528	1.2284	1.8513	1.2015	1.987	2.0114	0.7892	0.7086	0.6901	1.0012	0.9988	0.9058	1.101	1.0042	0.7138	1.2194
888	arabitol/xylitol	Carbohydrate	Pentose Metabolism	48885	LC/MS Polar	100006430	1932.4	151.061					0.4987	0.9038	1.303	1.0329	1.349	0.9954	1.0623	1.0698	0.9254	0.8191	0.4355	0.5937	0.5077	1.0195	0.5995	0.707	0.598	0.7937	0.4174	0.55	1.4707	0.6722	1.7146	1.2717	1.0046	0.7516	1.1665	1.0762	1.9981	0.8447
890	arabonate/xylonate	Carbohydrate	Pentose Metabolism	48255	LC/MS Polar	100006115	2664.6	165.041					0.4085	0.6032	1.3971	1.8268	3.6994	2.4935	2.8128	2.3553	0.4008	0.6311	0.9589	1.5593	2.1522	3.2177	2.0007	1.3467	0.3147	0.4831	0.7232	1	1.5776	0.7716	0.3933	0.4033	0.3082	1.0292	0.8345	0.8521	1.8309	0.1772
1071	arachidate (20:0)	Lipid	Long Chain Fatty Acid	1118	LC/MS Neg	893	6295	311.296	506-30-9	10467	C06425	HMDB02212	0.5675	0.871	0.8461	0.8288	0.9731	0.7752	1.0097	1.0506	0.7418	0.8412	0.842	0.9413	0.7968	1.1083	0.9381	0.7678	0.7636	0.7954	0.9903	1.0317	1.2858	0.8013	1.1262	0.9082	1.2206	1.1332	1.6717	1.3099	1.0427	1.8487
1101	arachidonate (20:4n6)	Lipid	Polyunsaturated Fatty Acid (n3 and n6)	1110	LC/MS Neg	229	5535	303.233	506-32-1	444899	C00219	HMDB01043	0.3388	0.9925	0.8785	1.062	1.2676	0.6256	0.9717	1.0723	0.752	0.7613	0.3887	0.6937	0.5789	1.1518	0.8349	0.776	0.6695	0.7523	0.9971	0.9889	1.0029	0.144	0.6625	1.4292	1.4079	1.7182	3.8099	4.1764	2.5457	4.6153
355	arginine	Amino Acid	Urea cycle; Arginine and Proline Metabolism	1638	LC/MS Pos Early	231	2825	175.119	1119-34-2	232	C00062	HMDB00517	0.5666	0.8203	0.8885	0.9376	1.001	0.6771	0.8664	0.9047	0.7207	0.6878	0.944	1.041	0.999	1.146	1.1945	1.6317	1.8454	1.4575	1.4985	1.0989	0.794	0.8034	0.8416	0.8931	0.8179	2.4027	1.8116	1.8434	3.1412	2.6887
361	argininosuccinate	Amino Acid	Urea cycle; Arginine and Proline Metabolism	15497	LC/MS Pos Early	232	2745	291.13	156637-58-0	16950;828	C03406	HMDB00052	0.2379	0.6667	0.7499	0.7746	0.8558	0.4663	0.3544	0.6516	0.6947	0.5649	0.8607	0.9857	1.0143	1.0271	0.8949	2.362	2.4568	1.7643	1.9218	1.6823	0.523	0.6007	0.8598	1.2371	0.9464	3.1646	2.6669	3.2711	3.4284	2.0568
2799	ascorbate (Vitamin C)	Cofactors and Vitamins	Ascorbate and Aldarate Metabolism	32354	LC/MS Neg	233	645.3	175.025	134-03-2		C00072	HMDB00044	0.7233	0.9734	1.1899	0.9667	0.9912	0.9739	0.8944	1.0431	1.006	1.0019	0.8976	0.9981	0.9761	0.9373	0.9385	1.5217	1.7212	1.4718	1.401	1.2182	0.8665	1.3425	1.18	0.8507	0.5828	2.7449	1.8793	1.9746	5.3973	0.8437
31	asparagine	Amino Acid	Alanine and Aspartate Metabolism	512	LC/MS Pos Early	917	1225	133.061	70-47-3	6267	C00152	HMDB00168	0.4615	0.6777	0.7354	0.8279	0.859	0.5778	0.5707	0.7621	0.6593	0.5843	0.7726	0.8796	0.9218	1.009	0.991	1.8972	1.7668	1.3057	1.4082	1.2484	1.0956	1.154	1.1033	0.5033	0.4162	4.3956	1.8985	2.287	3.2601	2.5648
29	aspartate	Amino Acid	Alanine and Aspartate Metabolism	443	LC/MS Pos Early	234	1165	134.045	56-84-8	5960	C00049	HMDB00191	0.6064	0.875	1.0409	1.0982	1.0599	0.837	0.8284	0.9883	0.8836	0.8448	0.8104	0.9553	0.9496	0.982	1.0083	1.6723	1.7609	1.491	1.5014	1.1875	0.9917	0.7604	1.8409	0.6222	0.8911	2.2126	1.4398	1.654	2.0238	0.9092
1824	behenoyl sphingomyelin (d18:1/22:0)*	Lipid	Sphingolipid Metabolism	48492	LC/MS Pos Late	100006294	3083	787.669					0.5295	1.2952	1.1257	1.6599	1.6805	1.5589	1.2909	1.4499	1.6506	1.3576	0.9021	1.1883	1.2254	1.4781	1.6074	0.8308	0.9359	1.0641	1.3655	1.7762	0.5666	0.2421	0.6033	0.6016	0.5991	0.126	0.2018	0.239	1.1413	0.5405
2883	benzoate	Xenobiotics	Benzoate Metabolism	15778	LC/MS Polar	100000008	951.8	121.029	65-85-0	243	C00180	HMDB01870	0.299	0.6232	2.4455	0.7182	0.5621	0.6586	2.0187	0.5596	0.6473	0.6055	0.645	0.9304	0.8028	1.0402	0.7819	0.8328	1.2302	0.9598	0.874	0.6654	1.5001	1.2312	1.2546	2.996	1.2303	1.2177	1.4171	1.7641	4.9466	5.1112
2730	beta-alanine	Nucleotide	Pyrimidine Metabolism, Uracil containing	55	LC/MS Pos Early	244	1939	90.055	56-41-7;107-95-9	239	C00099	HMDB00056	0.7184	1.0501	1.2429	0.8558	1.0069	1.4793	1.1373	0.9626	0.962	1.0223	0.618	0.9931	0.7396	0.853	0.7347	1.1899	1.0779	0.9698	0.7956	0.7506	1.5366	1.0901	1.7994	0.6858	0.8737	2.8988	1.6376	2.2711	1.8294	0.8252
273	beta-hydroxyisovalerate	Amino Acid	Leucine, Isoleucine and Valine Metabolism	12129	LC/MS Polar	1442	1149.8	117.056	625-08-1	69362		HMDB00754	0.3178	0.2912	0.2763	0.5026	0.551	0.4761	0.5783	0.5929	0.3409	0.2176	0.7796	0.6302	2.2266	2.4169	1.0334	1.3329	0.8655	0.7159	0.5633	1.8299	2.6558	0.9666	0.759	1.9911	2.7287	1.7301	1.5645	1.9243	0.8121	3.2412
274	beta-hydroxyisovaleroylcarnitine	Amino Acid	Leucine, Isoleucine and Valine Metabolism	35433	LC/MS Pos Early	100001594	2584	262.165	99159-87-2				0.1962	0.4082	0.4193	0.2929	0.464	0.3955	0.3613	0.4973	0.4323	0.3316	0.6374	0.8088	0.7438	0.653	0.6977	1.656	1.7101	1.3499	1.3799	1	1.6731	2.6002	1.9066	2.5623	1.0225	2.0087	1.3051	1.4797	1.0917	0.4855
6	betaine	Amino Acid	Glycine, Serine and Threonine Metabolism	3141	LC/MS Pos Early	799	1064	118.086	107-43-7	247	C00719	HMDB00043	0.2873	0.3834	0.4769	0.4371	0.4495	0.3934	0.3836	0.4983	0.4504	0.4644	0.7443	0.8697	0.9159	0.9344	0.8699	1.4232	1.4841	1.3886	1.4576	1.1686	2.1274	1.9792	1.6919	1.4452	1.0656	2.8926	1.8901	2.0375	2.0888	0.8994
7	betaine aldehyde	Amino Acid	Glycine, Serine and Threonine Metabolism	15499	LC/MS Pos Early	1219	1915	120.102	7758-31-8	249	C00576	HMDB01252	0.4007	0.972	1.0488	1.028	1.1243	1.1544	0.7229	1.699	1.4199	1.28	0.9118	1.2265	1.2491	1.4928	1.3584	0.6238	0.656	0.9072	1.1882	1.2225	0.148	0.0136	0.1652	0.0504	0.1043	3.0196	0.571	0.9074	3.4153	3.0915
3074	betonicine	Xenobiotics	Food Component/Plant	38100	LC/MS Pos Early	100002153	1012	160.097	515-25-3	164642	C08269	HMDB29412	0.2654	0.2675	0.6364	0.4467	0.4882	0.266	0.2493	0.367	0.4688	0.4662	0.9005	1.0299	1.0045	1	0.9356	1.3242	1.2207	1.1424	1.0641	0.8711	1.7241	1.6741	2.158	1.514	1.0762	1.3034	1.3642	0.8377	1.743	0.2493
1252	butyrylcarnitine	Lipid	Fatty Acid Metabolism (also BCAA Metabolism)	32412	LC/MS Pos Early	100001054	2860	232.154	25576-40-3	439829	C02862	HMDB02013	0.2001	0.2351	0.24	0.2371	0.2287	0.2015	0.3421	0.3013	0.2673	0.2152	1.0125	1.3742	1.192	0.9875	0.9824	2.5626	2.8278	2.2668	1.9696	1.3272	15.3263	16.6875	15.8109	5.874	5.2752	1.7289	0.8765	0.7847	0.2775	0.2561
1297	carnitine	Lipid	Carnitine Metabolism	15500	LC/MS Pos Early	100000007	1978	162.113	461-05-2	10917	C00318	HMDB00062	0.5067	0.7427	0.752	0.7115	0.7299	0.6288	0.6415	0.7238	0.7066	0.6554	0.9101	0.9909	0.9879	1.0012	0.9988	1.7325	1.9277	1.5252	1.6318	1.3807	1.4498	2.3661	2.2183	1.2204	0.9776	2.3487	1.3744	1.5321	2.9408	0.7775
441	carnosine	Peptide	Dipeptide Derivative	1768	LC/MS Pos Early	249	2942	227.114	305-84-0	439224	C00386	HMDB00033	0.5031	0.4724	0.7566	0.7428	1.7335	0.9095	1.0627	1.0416	1.044	0.8554	0.6655	0.7138	0.6115	0.9584	1.0961	0.5831	0.466	0.8319	0.874	0.6296	0.6505	0.7495	1.5453	3.4325	2.3399	0.5523	6.0201	5.5223	7.6621	2.7824
2900	catechol sulfate	Xenobiotics	Benzoate Metabolism	35320	LC/MS Neg	100001605	1906	188.986	4918-96-1	3083879	C00090	HMDB59724	0.1557	0.2389	0.1557	0.4285	0.3795	0.1699	0.2496	0.4323	0.3611	0.2827	0.1557	0.2238	0.2366	0.2713	0.3697	2.0465	2.0525	1.1142	1.2979	0.8556	1.0274	1.7554	2.1651	1.3062	0.7332	10.6541	5.8695	6.731	1.5739	0.9726
256	C-glycosyltryptophan	Amino Acid	Tryptophan Metabolism	48782	LC/MS Pos Early	100006379	2685	367.15	180509-18-6	10981970			0.7385	1.0111	1.1218	1.1282	1.2422	1.2537	1.4501	1.3944	1.139	1.2465	1.133	1.0145	0.9289	0.9889	1.2806	0.7503	1.0819	1.02	1.0168	0.9668	0.6332	0.3014	1.3125	0.2607	0.6529	0.6163	0.6537	0.6771	0.1567	0.1567
1452	chiro-inositol	Lipid	Inositol Metabolism	37112	LC/MS Polar	100001859	3191.2	225.062	643-12-9		C19891	HMDB34220	0.4843	0.8811	1.0568	0.8394	1.0642	0.8709	0.8448	1.0935	0.8326	0.8033	1.0434	1.2184	1.1926	1.1122	0.8267	0.7175	1	0.9823	0.9579	0.6883	0.7441	0.7034	1.6531	1.1334	1.0833	1.1824	0.9759	1.1895	1.9032	0.4843
1853	cholesterol	Lipid	Sterol	63	LC/MS Pos Late	266	2707	369.352	57-88-5	11025495	C00187	HMDB00067	0.4544	0.9769	0.8845	1.209	1.2604	0.869	0.774	1.1154	1.0231	0.8708	0.5437	0.9138	0.8431	0.9526	0.9195	0.9721	0.9671	1.1325	1.3245	1.5404	0.8538	0.419	0.7971	1.3125	0.9754	0.818	1.3386	1.4096	1.7819	1.5339
1479	choline	Lipid	Phospholipid Metabolism	15506	LC/MS Pos Early	1256	1961	104.107	67-48-1	305	C00114	HMDB00097	0.478	0.6101	0.7281	0.7447	0.7487	0.7174	0.6385	0.791	0.7497	0.7329	0.8055	1.0041	0.9999	1.0001	0.9434	1.1086	1.0811	1.1063	1.1794	1.086	2.4372	1.1567	2.0708	2.3799	2.7337	0.8009	1.3081	1.499	0.1864	1.0212
1480	choline phosphate	Lipid	Phospholipid Metabolism	34396	LC/MS Pos Early	267	700	184.073	72556-74-2	1014	C00588	HMDB01565	0.521	0.6913	0.8135	0.8082	0.8128	0.7033	0.6505	0.7793	0.7112	0.6871	0.8898	1.0055	0.9779	0.9654	0.9945	1.678	1.7583	1.5556	1.5337	1.324	2.7954	2.0692	2.8219	0.9799	1.4351	2.2533	1.7189	1.8995	1.5976	0.9843
1016	citrate	Energy	TCA Cycle	1564	LC/MS Neg	1124	582	191.02	77-92-9	311	C00158	HMDB00094	0.5263	0.623	0.8061	0.7493	0.797	0.9555	0.8973	1.0629	1.0569	1.0164	0.9248	1.0309	0.9896	1.0248	0.9799	0.9494	1.0583	0.9821	1.0104	0.8435	1.5205	1.1469	1.9911	1.4304	1.7188	0.5412	1.721	1.9884	1.3209	0.894
360	citrulline	Amino Acid	Urea cycle; Arginine and Proline Metabolism	2132	LC/MS Pos Early	391	1520	176.103	372-75-8	9750	C00327	HMDB00904	0.7048	0.9026	0.773	0.9933	1.2309	0.6567	0.9236	1.173	1.6007	0.8215	1.1144	1.0067	0.8923	0.8077	1.2341	1.0366	1.059	0.712	0.8317	0.8267	0.4135	0.968	1.8989	1.3081	0.8368	0.7106	0.8934	3.1781	1.6103	12.9342
2795	coenzyme A	Cofactors and Vitamins	Pantothenate and CoA Metabolism	46322	LC/MS Neg	270	1448	382.55	85-61-0;18439-24-2	317	C00010	HMDB01423	0.3133	0.3856	0.6365	0.4448	0.3166	0.6228	0.6868	0.6681	0.6301	0.8811	0.952	1.0309	0.9886	1.011	1	1.3746	1.9866	1.4957	1.734	1.793	0.871	2.6791	2.9122	0.116	0.1946	4.6914	3.0609	2.9214	1.4627	1.6287
384	creatine	Amino Acid	Creatine Metabolism	27718	LC/MS Pos Early	1221	1947	132.077	57-00-1	586	C00300	HMDB00064	0.6354	0.8913	0.928	0.9217	0.936	0.8867	0.9416	1.0106	0.9243	0.9254	0.9815	1.0463	1.0258	1.0361	1.0939	1.105	1.2385	1.1052	1.1232	0.9352	0.4756	0.8264	0.9894	0.3225	0.3858	2.222	1.4741	1.541	5.5816	1.2974
385	creatinine	Amino Acid	Creatine Metabolism	513	LC/MS Pos Early	275	2055	114.066	60-27-5	588	C00791	HMDB00562	0.5168	0.5302	0.6732	0.6321	0.6905	0.5833	0.5907	0.7849	0.6488	0.6182	0.7069	0.8478	0.7726	0.8647	0.7781	0.9922	1.0817	1.1093	1.0078	0.9413	0.9332	1.0784	1.6111	1.8946	2.1883	1.4884	3.0646	3.3862	1.3393	2.1989
416	cys-gly, oxidized	Amino Acid	Glutathione Metabolism	18368	LC/MS Neg	1224	925	353.06	7729-20-6	333293			0.3901	0.7046	1.387	0.5257	1.1453	1.7569	3.5094	4.4954	0.5566	1.0076	0.6206	0.6767	0.3901	1.433	0.9924	0.3901	0.3901	0.3901	0.3901	0.3901	0.3901	0.3901	0.3901	0.3901	0.3901	0.3901	0.3901	0.3901	0.3901	0.3901
331	cystathionine	Amino Acid	Methionine, Cysteine, SAM and Taurine Metabolism	15705	LC/MS Pos Early	310	2270	223.075	535-34-2	439258	C02291	HMDB00099	0.207	0.3823	0.4621	0.4723	0.4272	0.4877	0.4683	0.4872	0.4541	0.4083	0.6693	0.8053	0.8153	0.7622	0.9221	6.1265	6.499	4.7383	4.7663	3.2095	6.3496	1.448	6.4588	1.0779	2.9931	223.048	167.42	191.295	0.8799	53.2561
336	cysteine	Amino Acid	Methionine, Cysteine, SAM and Taurine Metabolism	1868	LC/MS Pos Early	800	1488	122.027	52-90-4;56-89-3	5862	C00097	HMDB00574	0.784	1.6727	1.7677	1.6573	1.7406	1.4894	1.2939	1.8158	1.4648	1.2483	0.8669	0.9219	1.0454	1.451	1.2602	0.9747	0.8886	0.9537	1.0253	0.8807	0.2836	0.3308	0.4238	0.3155	0.3824	2.4466	0.7338	0.7682	1.5666	1.0827
344	cysteine sulfinic acid	Amino Acid	Methionine, Cysteine, SAM and Taurine Metabolism	37443	LC/MS Pos Early	100002113	597	154.017	207121-48-0	109	C00606	HMDB00996	0.4297	1.1179	0.9598	1.3069	1.3796	1	0.8459	1.0013	1.0729	1.0137	0.6692	0.6827	0.8424	1.067	1.0722	0.8927	1.057	1.0563	1.2387	1.2418	0.0609	0.0609	0.1962	0.0741	0.114	0.9274	0.4523	0.3761	1.1851	1.0778
412	cysteine-glutathione disulfide	Amino Acid	Glutathione Metabolism	35159	LC/MS Pos Early	100001437	2465	427.095	13081-14-6	4247235		HMDB00656	1	4.9645	2.5809	4.8675	7.3152	1.2225	3.898	3.1945	3.0392	1.6671	0.6742	0.7037	0.8755	1.7164	1.9468	0.6995	0.6699	0.702	1.066	0.7998	0.0496	0.0496	0.0758	0.1475	0.0919	4.1994	0.2823	0.5885	7.8133	1.0978
415	cysteinylglycine	Amino Acid	Glutathione Metabolism	35637	LC/MS Pos Early	278	2132	179.048	19246-18-5	439498	C01419	HMDB00078	0.4363	0.9188	1	0.6791	0.7982	1.0897	0.6887	0.8371	0.6001	0.7241	1.281	1.4235	1.3697	1.3598	1.3262	0.8287	1.0111	1.4027	1.3848	0.9539	1.8802	2.182	2.5016	1.0914	1.1578	1.3566	1.0021	0.8567	0.3293	0.3108
2739	cytidine	Nucleotide	Pyrimidine Metabolism, Cytidine containing	514	LC/MS Pos Early	827	2124	244.093	65-46-3	6175	C00475	HMDB00089	0.4801	0.6768	0.6882	0.6947	0.7319	0.6229	0.5579	0.6806	0.6316	0.5764	0.8303	1.0141	0.9672	0.9856	0.9861	1.0448	0.9917	0.9549	1.0262	1.0083	1.4214	0.9903	1.54	1.6352	1.6551	1.3111	1.2857	1.6561	1.0932	1.4313
2738	cytidine 2',3'-cyclic monophosphate	Nucleotide	Pyrimidine Metabolism, Cytidine containing	37465	LC/MS Pos Early	73	769	306.049	15718-51-1	417654	C02354	HMDB11691	0.7142	0.9839	1.5625	1.6315	1.5284	3	1.9865	1.8904	1.0474	1.1349	3.278	3.7301	3.3962	4.26	3.8923	0.478	1.0161	2.4435	2.8046	1.1026	0.1054	0.1134	0.6855	0.1062	0.5335	0.0391	0.08	0.0792	0.1418	0.0925
2737	cytidine 3'-monophosphate (3'-CMP)	Nucleotide	Pyrimidine Metabolism, Cytidine containing	2959	LC/MS Pos Early	105	920	324.059	84-52-6	66535	C05822		0.7866	1.3196	1.17	1.3102	1.5225	1.3319	1.1634	1.2495	1.1642	0.9835	1.1483	1.0662	1.0165	1.2053	1.3341	0.7368	0.713	1.1144	1.1276	1.1475	0.0204	0.0158	0.0944	0.0128	0.0145	0.0012	0.0012	0.016	0.1349	0.0311
1481	cytidine 5'-diphosphocholine	Lipid	Phospholipid Metabolism	34418	LC/MS Pos Early	1220	725	489.115	33818-15-4	13804	C00307	HMDB01413	0.1981	0.376	0.4027	0.4082	0.4418	0.4171	0.3928	0.3957	0.4912	0.3202	0.5334	0.5234	0.5824	0.4804	0.6774	1.3702	1.5232	1.2544	1.1261	1.1513	1.4318	1.4196	1.8167	1.617	1.1148	3.152	2.0541	3.3197	2.2655	1.3699
2736	cytidine 5'-monophosphate (5'-CMP)	Nucleotide	Pyrimidine Metabolism, Cytidine containing	2372	LC/MS Pos Early	282	835	324.059	63-37-6	6131	C00055	HMDB00095	0.2223	0.4243	0.398	0.4286	0.5114	0.4115	0.3935	0.411	0.4922	0.3559	0.6831	0.6984	0.6449	0.5816	0.6921	1.3637	1.4881	1.132	1.0837	0.9537	2.3662	1.6586	3.0121	1.9476	1.8368	3.205	0.2223	6.1412	3.0278	2.4406
976	cytidine 5'-monophospho-N-acetylneuraminic acid	Carbohydrate	Nucleotide Sugar	36831	LC/MS Polar	1223	3900	613.14	3063-71-6	448209	C00128	HMDB01176	0.1548	0.2827	0.3519	0.2888	0.2141	0.1571	0.1174	0.3519	0.3851	0.2768	1.0657	1	0.6509	0.6092	0.5354	1.1171	1.3421	1.1246	1.1249	0.8663	0.3634	1.5506	1.3955	1.9385	0.8471	6.1653	6.3165	7.0901	2.4358	2.1767
2735	cytidine diphosphate	Nucleotide	Pyrimidine Metabolism, Cytidine containing	2841	LC/MS Neg	280	580	402.011	34393-59-4	6132	C00112	HMDB01546	0.6475	0.7562	0.8366	0.728	0.9552	0.7566	0.7511	0.9807	0.7971	0.909	1.0806	1.1377	1.203	1.71	1.0479	1.5286	1.9766	2.4777	3.5275	2.0274	0.5582	0.2763	0.6574	0.0915	0.1303	0.0915	1.5273	1.4309	1.101	3.0564
1487	cytidine-5'-diphosphoethanolamine	Lipid	Phospholipid Metabolism	34410	LC/MS Pos Early	100001407	707	447.068	72842-05-8	123727	C00570	HMDB01564	0.3182	0.5652	0.5709	0.5685	0.6137	0.5662	0.5583	0.553	0.6487	0.504	0.9005	0.7851	0.8391	0.7313	0.9324	1.282	1.347	1.1928	1.1935	1.0436	1.73	1.8561	1.902	1.937	1.6447	2.2002	1.4941	2.3079	1.5382	1.3105
2740	cytosine	Nucleotide	Pyrimidine Metabolism, Cytidine containing	573	LC/MS Pos Early	881	2060	112.05	71-30-7	597	C00380	HMDB00630	0.7353	0.954	1.0151	1.6702	1.5028	0.7702	1.4647	1.338	0.9584	0.7998	0.98	1.1264	0.8076	1.5998	1.5438	1.1935	0.9849	1.1619	1.2017	1.4527	0.8039	0.464	0.224	0.224	0.224	0.224	0.224	0.59	1.7358	0.7217
1296	deoxycarnitine	Lipid	Carnitine Metabolism	36747	LC/MS Pos Early	100001662	2052	146.118	6249-56-5	134	C01181	HMDB01161	0.2068	0.3379	0.4149	0.4493	0.461	0.4072	0.3421	0.4787	0.4741	0.3781	0.5633	0.7238	0.6876	0.7559	0.7857	2.1344	2.2493	1.7934	1.893	1.3576	3.9056	3.8667	4.6978	2.9173	2.3682	2.9051	1.9101	2.2371	2.1069	0.6162
1105	dihomo-linoleate (20:2n6)	Lipid	Polyunsaturated Fatty Acid (n3 and n6)	17805	LC/MS Neg	1231	5730	307.264	2091-39-6	6439848	C16525	HMDB05060	0.2659	1.2448	0.9553	0.7197	1.3989	0.6463	0.7559	0.7196	0.8825	0.5551	0.3478	0.8798	0.9415	1.4066	0.7365	1.0861	0.7518	1.2568	1.1154	1.0689	1.9398	0.6042	1.8925	3.3757	1.8948	0.5251	0.807	0.8578	0.9588	1.882
1100	dihomo-linolenate (20:3n3 or n6)	Lipid	Polyunsaturated Fatty Acid (n3 and n6)	35718	LC/MS Neg	100001739	5596	305.249	17046-59-2	5280581	C03242	HMDB02925	0.2891	1.1433	0.9161	0.9119	1.1353	0.6384	1.0126	0.9707	0.7474	0.7303	0.4017	0.733	0.6537	1.2467	0.8033	0.7114	0.6376	0.7752	1.0395	0.9874	0.9356	0.2007	1.0393	1.6626	1.7625	0.8987	1.6292	1.6768	2.335	2.5172
2827	dihydrobiopterin	Cofactors and Vitamins	Tetrahydrobiopterin Metabolism	35129	LC/MS Pos Early	100001506	1930	240.109	6779-87-9	1879	C00268	HMDB00038	0.5904	1.0374	1.4145	0.9351	1.2925	0.9019	0.2745	0.9459	1.3085	1.1503	0.7478	1	0.8342	0.6942	0.678	1.4486	1.8223	1.5758	1.4819	1.3859	0.67	0.3442	2.4916	0.4012	0.9363	1.3243	1.5128	1.2869	2.8227	0.2167
840	dihydroxyacetone phosphate (DHAP)	Carbohydrate	Glycolysis, Gluconeogenesis, and Pyruvate Metabolism	15522	LC/MS Neg	309	603	168.991	102783-56-2	668	C00111	HMDB01473	1.1802	1.1709	1.3553	1.3025	1.2078	1.1016	1.097	1.1928	1.1672	1.0786	0.7077	0.5278	0.8717	0.8052	0.6526	1.2749	1.1144	0.9549	0.9145	1.0497	0.1334	0.2076	0.67	0.0469	0.0469	0.4613	0.6033	0.6952	1.6555	0.6296
367	dimethylarginine (SDMA + ADMA)	Amino Acid	Urea cycle; Arginine and Proline Metabolism	36808	LC/MS Pos Early	100001810	2850	203.15	102783-24-4	123831	C03626	HMDB01539	0.5254	0.8083	0.8675	0.9994	1.1315	0.6235	0.591	0.9806	0.7737	0.6098	0.7178	0.8442	0.8451	1.0006	0.9504	2.6594	2.5932	1.8093	1.9028	1.5145	0.9709	0.8334	1.1429	0.4367	0.4947	4.4462	2.366	2.6596	5.0847	4.2067
5	dimethylglycine	Amino Acid	Glycine, Serine and Threonine Metabolism	5086	LC/MS Pos Early	806	1104	104.071	1118-68-9	673	C01026	HMDB00092	0.289	0.4352	0.6018	0.4385	0.4752	0.3603	0.3618	0.5046	0.4371	0.4499	0.611	0.8981	0.8763	0.8034	0.7176	1.2945	1.365	1.5058	1.4977	1.1608	1.4948	1.8087	2.1154	1.1162	1.1019	2.7309	1.6592	1.8297	1.4605	0.5938
1104	docosadienoate (22:2n6)	Lipid	Polyunsaturated Fatty Acid (n3 and n6)	32415	LC/MS Neg	100001182	6034	335.296	7370-49-2	5282807	C16533	HMDB61714	0.2788	0.8146	0.7282	0.6727	0.9427	0.4665	0.6314	0.6894	0.5171	0.5701	0.3534	0.5389	0.4254	0.9191	1.5538	0.7206	1.1708	0.8879	1.0573	1.1378	1.8853	0.5082	1.6713	2.2222	3.1263	1.4913	1.9413	1.3009	0.6414	2.7747
1092	docosahexaenoate (DHA; 22:6n3)	Lipid	Polyunsaturated Fatty Acid (n3 and n6)	44675	LC/MS Neg	100000665	5525	327.233	6217-54-5	445580	C06429	HMDB02183	0.2506	0.9985	0.9385	0.9903	1.2675	0.6484	0.9895	1.1245	0.8059	0.846	0.3947	0.7962	0.6339	1.304	0.8423	1.0015	0.8836	0.9591	1.2574	1.1772	1.0642	0.4474	1.0628	3.4206	1.7789	0.7957	1.6534	1.666	0.8704	2.2691
1091	docosapentaenoate (n3 DPA; 22:5n3)	Lipid	Polyunsaturated Fatty Acid (n3 and n6)	32504	LC/MS Neg	100001181	5571	329.249	2234-74-4	6441454	C16513	HMDB01976	0.2454	1.0681	0.8836	0.8717	1.2419	0.6359	1.0079	1.0785	0.7625	0.8504	0.4402	0.8008	0.6439	1.3115	0.8413	0.9018	0.8368	0.9921	1.3633	1.3024	0.6104	0.2245	0.8545	1.9505	1.2644	0.8826	1.928	1.9438	0.9341	1.9274
1103	docosapentaenoate (n6 DPA; 22:5n6)	Lipid	Polyunsaturated Fatty Acid (n3 and n6)	37478	LC/MS Neg	100001580	5624.5	329.249	25182-74-5	6441454	C16513	HMDB01976	0.3032	1.08	0.8195	0.8832	1.1292	0.5382	0.8849	0.8852	0.7316	0.7135	0.3546	0.726	0.716	1.4025	0.92	0.7534	0.6766	0.701	0.914	0.92	1.865	0.204	1.0965	1.3278	1.4272	7.6213	11.8699	11.367	4.4638	14.5104
1093	docosatrienoate (22:3n3)	Lipid	Polyunsaturated Fatty Acid (n3 and n6)	32417	LC/MS Neg	100001195	5823	333.28	59708-86-0	5312556	C16534	HMDB02823	0.2344	1.2079	0.8697	0.8045	1.5841	0.5517	0.7939	1.1004	0.9	0.7736	0.3963	0.6737	0.7092	1.2359	0.5416	0.3837	0.6507	0.8106	1.1017	1.1438	0.7368	0.1888	0.7414	1.2491	1.1	1.3666	1.8793	1.9711	2.2598	3.8135
1090	eicosapentaenoate (EPA; 20:5n3)	Lipid	Polyunsaturated Fatty Acid (n3 and n6)	18467	LC/MS Neg	2050	5450	301.217	10-2005-9;10417-94-4	446284	C06428	HMDB01999	0.2453	1.0089	0.8254	1.0191	1.3227	0.5108	0.772	0.9624	0.7032	0.649	0.4028	0.7377	0.6153	1.0816	0.7454	0.8418	0.7736	0.8273	1.0033	1.2317	0.3329	0.2569	0.7446	2.1402	1.1671	0.9967	1.7891	1.8835	1.9907	3.3982
1074	eicosenoate (20:1)	Lipid	Long Chain Fatty Acid	33587	LC/MS Neg	100001335	5950	309.28		5282768		HMDB02231	0.4124	0.7953	0.7442	0.8298	0.9834	0.5272	0.7408	1.1204	0.5758	0.8135	0.4289	0.4522	0.5217	0.8086	1.3098	0.5331	1.0166	0.597	0.8836	1.1471	1.2921	0.2744	1.5091	1.6572	4.2844	2.0835	3.2116	2.6816	0.4936	2.0505
3145	ergothioneine	Xenobiotics	Food Component/Plant	37459	LC/MS Pos Early	100002154	850	230.096	58511-63-0	3032311	C05570	HMDB03045	0.6903	1.1249	1.1949	1.3302	1.4635	1.3339	1.2292	1.2287	1.2605	1.1502	1.2224	1.6027	1.5036	1.0939	1.2139	0.9404	1.0089	1.0191	1.0218	0.9911	0.1083	0.1296	0.5303	0.1518	0.1211	0.0592	0.0302	0.0377	0.1982	0.0474
1079	erucate (22:1n9)	Lipid	Long Chain Fatty Acid	1552	LC/MS Neg	1087	6355.6	337.311	112-86-7	5281116	C08316	HMDB02068	0.3328	0.9865	0.8903	0.872	1.1613	0.6286	0.9175	1.0163	0.7268	0.8112	0.4206	0.5987	0.5232	1.0147	0.73	0.6975	0.668	0.7584	0.9511	1.0135	1.8247	0.4139	2.1219	1.4584	2.1439	2.4351	2.7762	2.4808	0.5203	3.3511
3147	erythritol	Xenobiotics	Food Component/Plant	20699	LC/MS Polar	100000846	1491	167.056	149-32-6	222285	C00503	HMDB02994	0.5109	0.6164	0.7259	0.6427	0.7868	0.7223	0.7854	0.9857	0.7934	0.673	0.6195	0.6023	0.8802	1.1055	0.7956	0.9863	1.0394	1.114	1.0137	0.8253	0.8743	1.2143	1.692	4.0837	4.0397	1.598	5.5251	6.6068	0.8263	4.0355
1009	erythronate*	Carbohydrate	Aminosugar Metabolism	42420	LC/MS Polar	100001320	2186	135.03	88759-55-1	2781043		HMDB00613	0.6442	0.8021	1.1088	0.8729	1.1895	0.7989	0.884	1.189	0.7951	0.8729	0.7368	0.8198	0.678	1.1382	0.6183	0.8463	1.0756	1.1158	1.0226	0.8364	0.5678	0.6664	0.9948	1.4759	0.8804	2.2024	2.2057	2.7372	3.1904	1.0052
302	ethylmalonate	Amino Acid	Leucine, Isoleucine and Valine Metabolism	15765	LC/MS Polar	2054	2785	131.035	601-75-2	11756		HMDB00622	0.5624	1.0038	0.8809	1.1917	0.8512	0.7952	0.7213	0.9244	1	1.1458	0.3106	0.3106	0.5281	0.7134	0.6153	0.6128	0.6651	0.3802	0.6231	0.3106	0.9677	0.9405	1.3051	1.0327	1.0725	3.3626	2.2243	3.5254	5.2031	1.0687
2789	flavin adenine dinucleotide (FAD)	Cofactors and Vitamins	Riboflavin Metabolism	2134	LC/MS Neg	327	2425	784.15	146-14-5;84366-81-4	643975	C00016	HMDB01248	0.435	0.8337	0.7933	1.1155	0.9395	0.922	0.6768	1.0022	0.974	0.8506	0.6163	0.9265	1.0416	1.0461	1.0652	1.2989	0.9562	0.9028	0.9978	1.2076	0.8288	0.8395	0.8106	0.5506	0.7329	1.3062	2.1055	2.0162	3.7867	2.3688
2790	flavin mononucleotide (FMN)	Cofactors and Vitamins	Riboflavin Metabolism	15797	LC/MS Neg	100000251	2390	455.097	130-40-5	710	C00061	HMDB01520	0.2167	0.661	1.2527	1.0607	1.6786	1.0262	0.8786	1.8852	1.1061	1.2605	0.5313	1.1178	0.7254	1.1911	0.8866	0.8122	0.9738	1.5201	2.5331	1.2182	1.0469	0.2082	1.21	1.1135	0.837	0.2451	1.1441	1.5758	2.6078	0.9264
936	fructose	Carbohydrate	Fructose, Mannose and Galactose Metabolism	577	LC/MS Polar	878	2022.2	179.056	57-48-7	5984	C00095	HMDB00660	0.9443	0.7604	0.7889	0.7244	1.0589	0.5921	0.6624	1.1848	0.9797	0.8612	0.7568	0.9074	0.6917	1.0203	0.5641	0.8228	0.8511	1.169	1.1754	1.1004	1.0962	0.6921	2.1963	5.8837	3.8074	0.8855	4.0742	4.6791	0.3987	3.1084
1025	fumarate	Energy	TCA Cycle	1643	LC/MS Polar	330	3084	115.004	100-17-8	444972	C00122	HMDB00134	0.2752	0.4171	0.5639	0.4322	0.5524	0.5201	0.4122	0.6218	0.6594	0.6201	0.5318	0.6539	0.7838	0.7855	0.4874	1.2203	1.2688	1.0302	1.0783	0.9698	1.0752	0.8619	1.2046	1.3719	1.2563	1.4376	1.9137	2.3837	1.1925	1.348
960	galactonate	Carbohydrate	Fructose, Mannose and Galactose Metabolism	27719	LC/MS Polar	100001026	3085	195.051	299-28-5	128869	C00880	HMDB00565	0.3607	0.4848	0.5545	0.6171	0.9539	0.4011	0.6018	0.9228	0.5663	0.6264	0.9304	1.2741	1	1.0782	0.7028	1.1318	1.1508	1.1517	1.2768	0.8298	0.8843	1.9754	1.9372	1.1754	0.6639	2.5781	1.5971	1.9374	5.2139	0.7352
45	gamma-aminobutyrate (GABA)	Amino Acid	Glutamate Metabolism	1416	LC/MS Pos Early	141	2048	104.071	56-12-2	119	C00334	HMDB00112	2.0966	2.5266	2.9368	3.1571	3.169	2.8383	2.9506	3.7776	2.7803	3.0393	0.8561	1.0044	0.9469	0.9956	0.8531	1.2138	1.096	0.9362	1.0383	1.1039	0.229	0.2989	0.5874	0.2999	0.5186	0.8635	0.6686	0.6855	1.016	0.9567
425	gamma-glutamylalanine	Peptide	Gamma-glutamyl Amino Acid	37063	LC/MS Pos Early	100001843	1986	219.098	5875-41-2	440103		HMDB29142	1.0386	1.8721	1.6545	1.577	1.811	2.4241	1.8378	2.0143	2.1978	1.3741	1.7716	1.7547	1.6493	2.2261	2.1112	0.8876	0.9349	0.8853	1.2471	1.1967	0.1786	0.0556	0.4714	0.0556	0.1767	0.6577	0.4124	0.6728	0.5087	0.7122
433	gamma-glutamyl-epsilon-lysine	Peptide	Gamma-glutamyl Amino Acid	33934	LC/MS Pos Early	100001262	2717	276.155	17105-15-6	65254;14284565		HMDB03869	0.4358	0.8077	0.9886	1.1003	1.2488	0.9288	0.8091	1.1027	0.9911	1	1.063	1.2257	1.0595	1.1855	1.4343	1.4026	2.13	1.5532	1.5144	1.0283	0.2951	0.5954	1.2623	0.67	0.443	1.2039	1.4228	0.967	0.4912	0.9598
427	gamma-glutamylglutamate	Peptide	Gamma-glutamyl Amino Acid	36738	LC/MS Pos Early	331	1775	277.103	1116-22-9	92865	C05282	HMDB11737	0.6709	1.2578	1.2151	1.0301	1.1991	1.6842	1.0389	1.501	1.5901	1.1692	1.1199	1.2545	1.0072	1.2403	1.4392	0.9928	1.0197	0.9759	1.0476	1.0523	0.1922	0.1266	0.7256	0.1893	0.4917	0.2864	0.3672	0.4807	0.4694	0.324
428	gamma-glutamylglutamine	Peptide	Gamma-glutamyl Amino Acid	2730	LC/MS Pos Early	1140	1430	276.119	10148-81-9	150914	C05283	HMDB11738	0.5107	1.5926	1.219	1.533	1.6542	1.3403	1.0701	1.3281	1.0583	0.8203	1.1953	1.3124	1.1672	1.6496	1.8705	0.7912	0.8582	0.8447	1.01	1.0403	0.054	0.054	0.054	0.1428	0.1595	0.256	0.9107	0.8908	0.7342	0.718
429	gamma-glutamylglycine	Peptide	Gamma-glutamyl Amino Acid	33949	LC/MS Pos Early	100001294	1535	205.082	1948-29-4	165527		HMDB11667	0.8601	2.1544	1.9744	2.2864	2.2733	2.2632	1.4848	2.2332	2.1081	1.6419	1.0626	1.1042	1.0744	1.6873	1.5819	0.8671	0.8339	0.8887	0.988	1.012	0.32	0.1736	0.4162	0.2394	0.3441	0.5411	0.4433	0.689	0.6561	0.3525
430	gamma-glutamylhistidine	Peptide	Gamma-glutamyl Amino Acid	18245	LC/MS Pos Early	1235	2740	285.119	37460-15-4	7017195			0.9404	2.9728	2.4968	2.7986	3.5098	2.4268	1.6249	2.8639	2.5733	2.0233	1.0085	1.1143	0.9435	1.7099	1.4197	0.912	0.8134	0.8159	0.9661	0.9915	0.1658	0.1658	0.1658	0.1658	0.1658	0.1658	0.3833	0.5221	0.5796	0.6562
431	gamma-glutamylisoleucine*	Peptide	Gamma-glutamyl Amino Acid	34456	LC/MS Pos Early	100001485	2940	261.144		14253342		HMDB11170	0.4771	1.2482	1.1836	1.2531	1.5926	1.0541	0.7072	1.2842	1.2159	0.9618	0.5912	0.9602	0.7784	0.8407	0.8743	0.9198	1.1338	1.0836	1.1015	1	0.2459	0.2459	0.6626	1.5012	1.4232	0.2768	1.2425	1.5865	0.5113	0.7242
432	gamma-glutamylleucine	Peptide	Gamma-glutamyl Amino Acid	18369	LC/MS Pos Early	1268	2991	261.144	2566-39-4	151023		HMDB11171	0.5525	1.7029	1.4622	1.657	1.8548	1.3147	0.9653	1.5564	1.3312	1.0493	0.7252	0.9581	0.9194	1.3007	1.1867	0.7971	0.9555	1.1358	1.2535	1.1602	0.1329	0.1329	0.2611	0.3087	0.3824	0.8336	0.5348	0.7964	0.8567	1.2066
434	gamma-glutamylmethionine	Peptide	Gamma-glutamyl Amino Acid	44872	LC/MS Pos Early	100001313	2640	279.101	17663-87-5	7009567		HMDB29155	0.4649	1.3076	1.3087	1.5244	1.6976	2.4519	1.3569	1.7504	0.9807	0.8775	1.0512	1.5031	1.217	1.6964	1.7318	0.9082	0.8588	1	1.1239	0.7855	0.2373	0.2373	0.2373	0.2373	0.2373	0.2373	0.2373	0.2373	0.705	0.9052
435	gamma-glutamylphenylalanine	Peptide	Gamma-glutamyl Amino Acid	33422	LC/MS Pos Early	100000491	2992	295.129	7432-24-8	111299		HMDB00594	0.9567	2.9878	2.6694	3.1601	3.4708	2.4021	1.6936	2.6997	2.3456	1.6758	0.7637	0.8483	0.8322	1.708	1.2288	0.9024	0.8394	0.6907	0.9078	1	0.3214	0.3214	0.3214	0.3214	0.3214	0.3214	0.3214	0.3214	0.3214	0.3214
438	gamma-glutamyltyrosine	Peptide	Gamma-glutamyl Amino Acid	2734	LC/MS Neg	1102	1240	309.109	7432-23-7	94340		HMDB11741	0.6572	1.6934	1.5506	1.2887	1.7855	1.3093	1.2581	2.0986	1.128	1.1316	0.7788	0.7466	0.3794	1.5913	1	0.1118	0.112	0.2439	0.5326	0.4632	0.1118	0.1118	0.1118	0.1118	0.1118	0.1118	0.1118	0.1118	0.1118	0.1118
439	gamma-glutamylvaline	Peptide	Gamma-glutamyl Amino Acid	43829	LC/MS Pos Early	100001126	2700	247.129	2746-34-1	7015683		HMDB11172	0.6328	1.586	0.903	1.1633	1.6992	1.3633	0.7636	1.2864	1.5222	0.965	0.7098	1	0.8813	1.1697	0.2766	1.2486	1.0257	0.347	0.2766	1.0977	0.3367	0.2766	0.9378	2.1317	1.5377	0.2766	0.9031	1.6663	0.2766	0.9243
3078	gluconate	Xenobiotics	Food Component/Plant	587	LC/MS Polar	338	2922	195.051	527-07-1	10690	C00257	HMDB00625	0.1449	0.257	0.1449	0.2125	0.3809	0.4493	0.3096	0.635	0.2944	0.4495	0.9977	1.6758	1.3377	1.6825	0.7574	1.1247	0.8634	0.9861	1.1884	1	1.2393	0.5687	1.7092	4.2311	1.595	0.485	1.6346	2.1078	1.5087	2.0404
982	glucosamine-6-phosphate	Carbohydrate	Aminosugar Metabolism	580	LC/MS Polar	290	4521.5	258.038	3616-42-0	439217	C00352	HMDB01254	0.7062	1.1705	1.5523	1.4805	1.5729	1.1712	0.8451	1.5105	1.0928	1.0733	1.0623	1.2742	1.0965	1.585	0.9373	1.5856	1.2269	1.2159	1.2865	1.2473	0.6941	0.4567	0.7425	0.1439	0.3489	0.3906	0.3817	0.3944	0.9377	0.3107
831	glucose	Carbohydrate	Glycolysis, Gluconeogenesis, and Pyruvate Metabolism	48152	LC/MS Polar	572	2342	225.062	50-99-7	79025	C00031	HMDB00122	0.7521	1.2053	1.1638	0.9414	1.2623	0.7235	0.6836	0.8888	0.7532	0.7604	1.3572	1.808	1.5545	1.9543	1.3691	0.7678	0.7507	1.1635	1.2319	1.2834	0.9015	0.4425	1.3564	3.8118	1.8678	0.4385	0.47	0.5744	0.6129	0.9222
832	glucose 6-phosphate	Carbohydrate	Glycolysis, Gluconeogenesis, and Pyruvate Metabolism	31260	LC/MS Polar	291	4537	259.022	103192-55-8	5958	C00668	HMDB01401	0.6555	0.8894	1.3325	1.271	1.3729	1	0.4969	1.2733	1.4552	0.8669	0.8469	1.1593	1.0474	1.8929	0.6808	2.5262	2.2838	1.6191	1.2029	1.0944	0.6205	0.6645	1.6876	0.1911	0.3352	0.7088	0.597	0.5884	1.53	0.543
986	glucuronate	Carbohydrate	Aminosugar Metabolism	15443	LC/MS Polar	100000257	3233.3	193.035	207300-70-7	444791	C00191	HMDB00127	0.6449	0.8972	1.0748	0.8286	1.0191	0.7607	0.7915	1.117	0.9793	0.9809	1.505	1.8286	1.3134	1.8374	1.3059	0.6571	1.0586	1.4086	1.1934	1.1068	1.3715	0.4671	2.4917	1.9169	1.8726	0.2809	0.5042	0.5179	0.3085	0.2458
40	glutamate	Amino Acid	Glutamate Metabolism	57	LC/MS Pos Early	561	1500	148.06	56-86-0	611	C00025	HMDB00148	0.4619	0.6966	0.8087	0.8417	0.8064	0.7298	0.6915	0.8376	0.794	0.6833	0.8751	1.0155	1.0123	0.9877	1.0153	1.5461	1.635	1.348	1.3769	1.1682	0.6643	0.8357	1.4326	0.9775	0.8313	1.3782	1.2919	1.4225	1.491	1.0657
51	glutamate, gamma-methyl ester	Amino Acid	Glutamate Metabolism	33487	LC/MS Pos Early	100001103	2170	162.076	1499-55-4	68662			0.1784	0.3521	0.7359	0.6432	1.021	0.9358	0.4797	0.979	1.1659	0.8507	0.5085	1.3395	1.2686	1.5571	0.5238	1.5952	2.4115	1.6068	2.6826	1.0298	0.2378	0.1306	0.3034	1.9328	0.374	0.688	1.4617	1.1843	9.1213	1.459
41	glutamine	Amino Acid	Glutamate Metabolism	53	LC/MS Pos Early	563	1291	147.076	56-85-9	5961	C00064	HMDB00641	0.4272	0.8516	0.871	1.0568	1.1221	0.5359	0.5725	0.804	0.6768	0.5277	0.7474	0.8675	0.9224	1.0846	1.0347	2.4325	2.1938	1.4463	1.4992	1.3979	0.1295	0.2546	0.2347	0.9653	0.3736	2.8606	4.0515	3.9365	4.3314	2.6371
554	glutamine-leucine	Peptide	Dipeptide	42994	LC/MS Pos Early	100003160	3009	260.161					0.2608	0.7475	0.9797	0.76	1	0.3247	0.2608	0.5413	0.663	0.4815	0.7498	1.2686	1.4993	1.8513	1.6335	0.411	1.528	2.5601	2.9267	3.1096	0.2608	0.2608	0.2608	0.3691	0.2608	1.2981	1.0171	1.4139	3.2398	1.9494
89	glutarate (pentanedioate)	Amino Acid	Lysine Metabolism	396	LC/MS Polar	339	2900	131.035	110-94-1	743	C00489	HMDB00661	0.626	0.4877	0.827	0.707	1.1372	0.5342	0.7992	0.9545	0.7242	0.6885	1.1271	1.1736	1.0357	0.8722	0.5247	0.689	0.832	1.4658	0.7989	0.9859	2.289	1.1592	1.8096	0.989	0.7457	1.9175	2.5042	2.4699	2.4391	1.5823
410	glutathione, oxidized (GSSG)	Amino Acid	Glutathione Metabolism	27727	LC/MS Pos Early	448	2667	613.159	103239-24-3	65359	C00127	HMDB03337	0.6246	0.7189	0.8789	0.9348	0.9428	0.8808	0.8139	0.9035	0.9933	0.8099	0.8742	0.9826	1.0067	0.9174	1.1144	1.9308	1.7672	1.473	1.3018	1.3357	0.8816	0.9028	1.5743	1.4953	1.1852	1.4309	1.3314	1.8323	2.4074	0.5573
409	glutathione, reduced (GSH)	Amino Acid	Glutathione Metabolism	2127	LC/MS Pos Early	496	2000	308.091	70-18-8	124886	C00051	HMDB00125	0.269	0.3205	0.4515	0.3364	0.2922	0.3346	0.5283	0.4991	0.4117	0.3535	1.1925	1.228	1.0487	0.7749	0.9097	1.613	1.8407	1.5287	1.4032	0.9513	2.5719	3.5446	3.9964	1.6908	1.5468	2.5103	1.7584	1.7554	0.5831	0.6153
851	glycerate	Carbohydrate	Glycolysis, Gluconeogenesis, and Pyruvate Metabolism	1572	LC/MS Polar	1052	2070.4	105.019	600-19-1	752	C00258	HMDB00139	0.6883	0.8217	1.1771	0.7385	1.1427	0.5359	0.4976	1.1281	0.7535	1.0275	0.6771	0.6764	0.4597	0.6286	0.416	1.06	1.1693	1.6128	1.7096	1.2974	0.469	0.4346	0.7291	0.9725	0.3713	2.038	1.2371	2.4724	6.5701	0.5376
1752	glycerol	Lipid	Glycerolipid Metabolism	15122	LC/MS Neg	1254	758	91.0401	56-81-5	753	C00116	HMDB00131	0.4836	0.6872	0.8502	1.032	1.0127	0.8479	0.7529	0.9432	0.9873	0.7494	0.7679	0.5609	0.8236	0.6157	1.129	0.8817	1.1248	0.6488	0.8781	0.8711	1.5741	0.5307	1.2212	2.32	1.6548	1.391	1.3919	2.7763	0.6014	2.5701
1753	glycerol 3-phosphate	Lipid	Glycerolipid Metabolism	43847	LC/MS Pos Early	100000258	580	173.021	29849-82-9	754	C00093	HMDB00126	0.7076	0.709	0.7922	0.794	0.6653	0.5803	0.6923	0.6812	0.4765	0.5041	1.2098	1.094	0.9651	1.0784	1.0456	1.1626	1.0328	0.7935	0.7314	0.6358	2.6116	1.0866	2.3625	2.4502	2.9341	2.6869	2.7512	3.6057	0.9672	2.8397
1488	glycerophosphoethanolamine	Lipid	Phospholipid Metabolism	37455	LC/MS Polar	100001620	3075	214.049	33049-08-0	123874	C01233	HMDB00114	0.699	1.128	1.244	1.3525	1.3012	1.0001	1.3241	1.3089	0.9713	0.9033	0.7573	0.8613	0.8172	1.3843	1.022	0.6747	0.6825	0.6736	0.6473	0.5605	0.6505	0.3296	0.9902	0.6675	0.8559	0.9197	1.386	1.4701	1.4033	2.0085
1758	glycerophosphoglycerol	Lipid	Glycerolipid Metabolism	48857	LC/MS Polar	100001619	2430	245.043		439964	C03274		0.4918	0.8015	0.932	0.897	1.1144	0.6502	0.7144	1.068	0.7147	0.7337	0.8407	1.073	0.8226	1.2019	0.7889	1.1768	1.3326	1.3048	1.2762	1.0939	0.9034	0.8721	1.625	0.7483	0.7825	1.2207	1.3203	1.4943	3.0708	0.8796
1490	glycerophosphoinositol*	Lipid	Phospholipid Metabolism	47155	LC/MS Polar	100001621	3850	333.059	16824-65-0				0.3122	0.5119	0.6231	0.5534	0.6278	0.6408	0.5866	0.753	0.6194	0.5543	0.6166	0.7352	0.6997	0.9778	0.7195	1.1871	1.3046	1.129	1.0436	0.9296	0.9264	1.0142	1.4298	3.4208	2.233	1.8806	3.8111	4.623	2.3203	1.4444
1482	glycerophosphorylcholine (GPC)	Lipid	Phospholipid Metabolism	15990	LC/MS Pos Early	100000269	672	258.11	28319-77-9	71920	C00670	HMDB00086	0.7655	1.001	1.1427	1.2129	1.1889	0.8994	1.1007	0.9656	0.8637	0.8275	0.8099	0.8876	0.8815	1.0881	1.1498	0.5932	0.5911	0.625	0.5537	0.5164	0.6212	0.4577	0.999	0.6983	1.015	1.2427	1.9932	2.1244	1.1719	2.8592
1	glycine	Amino Acid	Glycine, Serine and Threonine Metabolism	58	LC/MS Pos Early	340	1375	76.0393	56-40-6	750	C00037	HMDB00123	0.3746	0.7135	0.721	0.871	0.8772	0.6088	0.5626	0.7823	0.694	0.6085	0.5837	0.7206	0.8517	0.893	0.8401	1.9141	1.7708	1.323	1.3593	1.107	1.8761	2.4104	1.7652	1.2928	0.7193	4.1741	2.1468	2.2538	3.6047	1.4634
2023	glycochenodeoxycholate	Lipid	Primary Bile Acid Metabolism	32346	LC/MS Neg	1628	5236.1	448.307	16564-43-5	12544	C05466	HMDB00637	0.3495	0.7216	0.7245	0.9444	1.0067	0.6234	0.6497	0.6598	0.8629	0.6029	0.4794	0.7346	1.1385	0.8437	0.8029	1.3628	1.1431	1	1.0608	1.1642	0.8573	0.4581	1.6445	4.2666	3.9029	0.9516	5.4234	4.3899	0.8514	7.6156
1837	glycosyl-N-palmitoyl-sphingosine	Lipid	Sphingolipid Metabolism	53013	LC/MS Pos Late	100009272	2623	700.572					0.3329	0.8156	0.8042	1.0272	0.9833	0.8935	0.782	0.9485	0.998	0.7698	0.6409	0.9353	0.9217	1.232	1.0223	0.9253	0.759	1.0287	1.095	1.2183	1.002	0.3941	1.4579	0.9768	1.3713	4.4247	6.067	6.1212	3.7696	3.8097
1836	glycosyl-N-stearoyl-sphingosine	Lipid	Sphingolipid Metabolism	52234	LC/MS Pos Late	100001882	3053	728.604					0.3203	0.7672	0.7762	1.0778	1.0507	0.9539	0.781	1.0762	1.1303	0.883	0.6482	0.8495	0.8151	1.1231	1.0875	0.5575	0.6408	0.7376	0.9267	1.2274	1.0461	0.7647	1.7379	2.1734	1.7328	0.4897	0.7591	0.8575	1.3169	1.0874
566	glycylisoleucine	Peptide	Dipeptide	36659	LC/MS Pos Early	100001790	3002	189.123	19461-38-2	88079		HMDB28844	0.1805	0.8555	0.8383	1.1823	1.4637	0.461	0.4476	0.5941	0.3953	0.5304	0.4827	0.6962	0.8913	1.1726	1.1201	1.0243	1.6709	2.2346	2.681	2.443	0.1805	0.1805	0.1805	0.1805	0.1805	3.7664	0.8675	0.7767	4.6312	3.2999
567	glycylleucine	Peptide	Dipeptide	34398	LC/MS Pos Early	100001258	3059	189.123	869-19-2	92843	C02155	HMDB00759	0.2132	0.7549	0.6615	1.016	1.1887	0.463	0.4877	0.5937	0.4999	0.5038	0.6644	1.004	1.1324	1.3914	1.2378	0.6604	1.1389	2.1743	2.5931	2.2757	0.1049	0.0672	0.0685	0.0422	0.0422	3.5142	1	0.6717	3.4883	2.8798
577	glycylvaline	Peptide	Dipeptide	18357	LC/MS Pos Early	100000487	2734	175.108	1963-21-9	97417		HMDB28854	0.4933	1.3617	1.1805	1.7285	2.0552	0.7419	0.7115	1.0325	0.8234	0.7426	0.916	1.0296	1.4002	1.6986	1.5189	1.2205	1.6152	2.5764	2.91	2.8742	0.0897	0.1179	0.1159	0.0333	0.0288	2.4972	0.714	0.5769	3.1379	2.9461
390	guanidinoacetate	Amino Acid	Creatine Metabolism	43802	LC/MS Pos Early	344	1937	118.061	352-97-6	763	C00581	HMDB00128	0.5486	0.7092	0.7736	0.7516	0.7974	0.6906	0.6722	0.8638	0.7867	0.8028	1.1362	1.2902	1.3018	1.2083	1.1451	1.522	1.643	1.4854	1.6376	1.4663	0.1173	0.2258	0.1651	0.1218	0.0928	8.1492	5.8044	7.5667	0.342	8.9567
2681	guanine	Nucleotide	Purine Metabolism, Guanine containing	32352	LC/MS Pos Early	172	2032	152.057	73-40-5	764	C00242	HMDB00132	0.3672	0.6872	0.4854	0.5895	0.7084	0.7708	1.2375	0.688	0.5493	0.5172	0.561	0.6719	0.7365	1.0214	1.3061	1.0288	0.9967	0.8724	1.0559	1.2037	2.818	4.9252	2.0952	16.4085	2.6971	2.3115	4.3424	5.6609	3.0218	3.0767
2680	guanosine	Nucleotide	Purine Metabolism, Guanine containing	1573	LC/MS Neg	1099	1662	282.084	118-00-3	6802	C00387	HMDB00133	0.5126	0.7686	0.7543	0.8628	1.0365	0.7186	0.8433	0.8717	0.61	0.6587	2.4263	3.0692	2.4629	2.7653	3.1516	0.9626	1.3087	2.0153	2.528	1.3123	8.3836	5.8914	5.679	8.5344	6.9638	0.5748	1.9868	2.8662	0.5809	1.5866
2698	guanosine 2'-monophosphate (2'-GMP)*	Nucleotide	Purine Metabolism, Guanine containing	52442	LC/MS Neg	100002733	1241	362.051		444571			1.2282	2.0712	1.8688	2.506	2.7722	1.2615	2.2608	1.6223	1.3687	1.2746	0.6221	0.3688	0.6851	0.7435	0.6819	1	0.9044	1.1196	0.9871	1.8776	0.1487	0.1487	0.1487	0.1487	0.1487	0.2343	0.2591	0.1487	3.0004	0.3774
2676	guanosine 3'-monophosphate (3'-GMP)	Nucleotide	Purine Metabolism, Guanine containing	39786	LC/MS Neg	100002704	773.9	362.051	117-68-0	3522			1.8748	2.3037	1.993	2.1181	2.6115	1.9287	1.8707	2.1831	2.1007	1.8512	0.6523	0.4121	0.8363	0.9825	0.8489	1.0175	0.937	1.2433	1.1298	1.5643	0.0117	0.0117	0.0117	0.0117	0.0117	0.1068	0.1901	0.2088	0.2021	0.1542
2674	guanosine 5'- diphosphate (GDP)	Nucleotide	Purine Metabolism, Guanine containing	2848	LC/MS Neg	346	639	442.017	43139-22-6	8977	C00035	HMDB01201	0.2604	0.5753	0.5904	0.3754	0.5196	0.7931	1.0498	0.2716	0.3594	0.5703	1.1213	1	1.3397	1.5535	1.3605	0.5714	1.7222	1.965	2.8695	2.2726	0.5165	0.6409	0.7352	0.2604	0.2604	0.2604	1.5454	1.2613	3.4958	3.215
2675	guanosine 5'- monophosphate (5'-GMP)	Nucleotide	Purine Metabolism, Guanine containing	2849	LC/MS Pos Early	347	800	364.065	5550-12-09	6804	C00144	HMDB01397	0.1908	0.2687	0.2553	0.2949	0.2826	0.2542	0.2337	0.2936	0.2868	0.2397	0.6274	0.6687	0.661	0.4847	0.6323	1.4037	1.6628	1.3783	1.31	1.0772	1.4674	1.6778	2.1628	1.0865	0.9228	2.833	1.9993	2.694	2.586	1.7586
971	guanosine 5'-diphospho-fucose	Carbohydrate	Nucleotide Sugar	15903	LC/MS Neg	335	755	588.075	15839-70-0				0.3975	0.6108	0.7784	0.7185	0.88	0.6275	0.6701	0.7712	0.6516	0.6503	0.9205	1.0367	1.0067	1.0668	0.9933	1.7636	1.7046	1.4938	1.5967	1.2894	1.3928	1.2255	2.0608	0.925	1.2705	0.8349	0.9083	1.1422	2.8433	0.2876
2804	gulonic acid*	Cofactors and Vitamins	Ascorbate and Aldarate Metabolism	46957	LC/MS Polar	100001586	2750	195.051	20246-53-1	9794176			0.3347	0.5873	0.7905	0.5572	0.8386	0.4636	0.5708	1.0219	0.5818	0.7061	1.2646	1.5272	1.0492	1.6721	0.89	0.8097	0.9781	1.1831	1.0958	0.9529	3.8614	0.6466	8.1488	0.4918	2.7076	1.7428	1.2134	1.385	1.0549	0.3692
2840	heme	Cofactors and Vitamins	Hemoglobin and Porphyrin Metabolism	41754	LC/MS Pos Late	100001386	1124	616.176	14875-96-8	26945	C00032	HMDB03178	0.754	0.9805	0.9518	1.654	1.8367	1.5178	1.3819	1.6227	1.6186	1.0991	1.0195	1.2557	1.4959	1.7993	1.8079	1.053	0.86	1.0517	0.7386	1.3254	0.6404	0.5247	0.9381	0.4234	0.5562	0.3031	0.9357	1.1009	1.6247	1.0263
1273	hexanoylcarnitine	Lipid	Fatty Acid Metabolism(Acyl Carnitine)	32328	LC/MS Pos Early	100000781	3308	260.186	6920-35-0	6426853		HMDB00705	0.3532	0.483	0.5035	0.524	0.4658	0.375	0.608	0.4322	0.3559	0.365	0.9055	1.1474	1.1524	0.9332	1.1245	1.7409	2.1324	1.6252	1.4187	1.0668	5.9992	6.5181	7.0335	5.1332	3.1896	1.9447	0.6022	0.6972	0.476	0.1935
2871	hippurate	Xenobiotics	Benzoate Metabolism	15753	LC/MS Neg	100000014	2106.9	178.051	495-69-2	464	C01586	HMDB00714	0.7964	0.6269	0.7637	0.9022	0.8341	0.7568	0.5377	0.8224	1.0608	0.7744	0.6419	0.7889	0.7967	0.8434	0.7309	1.4796	1.3214	1.142	0.9296	0.999	0.6705	1.2856	2.0643	2.8984	2.1731	1.3075	3.9485	3.6649	0.6999	4.232
70	histamine	Amino Acid	Histidine Metabolism	1574	LC/MS Pos Early	354	3035	112.087	51-45-6	774	C00388	HMDB00870	0.6409	1.4031	1.526	0.5681	0.6645	0.5745	0.5563	0.7488	0.7206	0.6366	0.5989	0.7758	0.7584	1.3293	1.1434	1.9676	2.2068	1.7073	2.0235	2.0011	2.3968	0.2225	0.9928	0.2225	0.2225	8.275	0.5147	0.5804	39.3784	37.5719
57	histidine	Amino Acid	Histidine Metabolism	59	LC/MS Neg	355	755.9	154.062	5934-29-2	6274	C00135	HMDB00177	0.4596	0.8533	0.8447	0.9794	1.0655	0.7264	0.6811	0.9585	0.8749	0.6189	0.7455	0.8428	1.0087	1.1627	0.9913	2.224	1.7995	1.3251	1.4213	1.2696	0.5423	0.5903	0.6397	0.9052	0.7257	2.7724	2.1959	2.262	4.0917	3.2759
362	homoarginine	Amino Acid	Urea cycle; Arginine and Proline Metabolism	22137	LC/MS Pos Early	100000961	2882	189.135	156-86-5	9085	C01924	HMDB00670	0.4143	0.5995	0.901	0.7449	0.8034	0.9707	1.171	1.176	0.946	0.8443	1.0211	1.3904	1.3344	1.2872	1.2138	2.4214	2.8456	2.2324	2.226	1.4455	1.9791	1.6068	2.9066	0.5996	0.4264	2.2722	0.7008	0.7988	0.5472	0.9238
363	homocitrulline	Amino Acid	Urea cycle; Arginine and Proline Metabolism	22138	LC/MS Pos Early	100000963	1908	190.119	1190-49-4	65072	C02427	HMDB00679	0.3234	0.4593	0.5115	0.5402	0.605	0.4635	0.4208	0.6086	0.5654	0.4866	0.6107	0.7255	0.6478	0.6681	0.682	1.5928	1.5975	1.3549	1.2804	1.0639	2.0521	2.4896	6.9247	1.2583	1.8935	7.1771	5.1124	5.1406	5.3787	0.9663
328	homocysteine	Amino Acid	Methionine, Cysteine, SAM and Taurine Metabolism	15128	LC/MS Pos Early	311	2155	136.043	454-29-5	778	C00155	HMDB00742	0.4256	0.5382	0.6425	0.4151	0.4373	0.4017	0.4516	0.6232	0.4956	0.3713	0.8528	1.0394	1.1905	1.1704	0.9606	1.6083	1.4437	1.3888	1.5406	1.2463	2.255	2.9876	2.2874	1.593	1.3329	2.8911	0.8824	1.3816	0.4805	0.5947
21	homoserine lactone	Amino Acid	Glycine, Serine and Threonine Metabolism	15696	LC/MS Pos Early	100000262	1980	102.055	2185-02-06	445963	C02926		0.3557	0.4315	0.4702	0.616	0.4504	0.2299	0.7129	0.6139	0.2822	0.4735	0.7221	0.9951	1	1.229	1.1888	1.0874	1.1015	1.1799	1.5086	0.9088	3.1948	2.3076	1.6643	1.5301	1.6917	1.0095	1.5752	1.219	1.3377	0.6338
3169	homostachydrine*	Xenobiotics	Food Component/Plant	33009	LC/MS Pos Early	100001550	1750	158.118	1195-94-4	441447	C08283	HMDB33433	0.3569	0.5055	0.3927	0.4828	0.4027	0.3516	0.3693	0.5492	0.6364	0.5233	1.161	0.9383	1.2896	1.0319	1.082	0.5374	0.9944	0.5957	1.3074	1.2577	1.6388	3.576	2.5103	1.9789	1.5519	1.5088	0.1307	1.2212	1.9341	0.2344
346	hypotaurine	Amino Acid	Methionine, Cysteine, SAM and Taurine Metabolism	590	LC/MS Polar	358	2763.4	108.013	300-84-5	107812	C00519	HMDB00965	0.3477	0.5175	0.6525	0.4828	0.4756	0.5408	0.5905	0.7337	0.7171	0.5999	0.9009	0.9322	0.9887	1.3435	1	1.2656	1.4025	1.315	1.19	0.9387	3.0085	1.8865	2.5111	1.3948	1.0197	2.1378	1.1033	1.3655	0.5427	0.3497
2626	hypoxanthine	Nucleotide	Purine Metabolism, (Hypo)Xanthine/Inosine containing	3127	LC/MS Neg	171	1291.2	135.031	68-94-0	790	C00262	HMDB00157	0.7169	0.9893	1.131	1.1672	1.237	0.9537	0.8227	1.1316	1.0645	0.9315	0.8738	0.9165	0.9741	1.0693	0.9611	1.3753	1.208	1.0107	1.0202	1.041	1.076	0.8304	1.5105	1.4875	1.3287	0.8057	0.8827	1.0267	0.7806	0.9223
69	imidazole lactate	Amino Acid	Histidine Metabolism	15716	LC/MS Pos Early	100000263	2040	157.061	14403-45-3	440129	C05568	HMDB02320	0.3945	0.494	0.7869	0.5279	0.6826	0.7289	0.7828	1.0085	0.9247	0.7399	1.0116	1.2228	0.9234	0.9797	1.2762	0.8602	0.8387	0.7915	0.8029	0.6184	2.5973	4.9547	4.7387	3.4736	1.9854	30.9822	22.6097	24.0373	7.2174	2.3285
68	imidazole propionate	Amino Acid	Histidine Metabolism	40730	LC/MS Pos Early	100003434	2263	141.066	1074-59-5	70630		HMDB02271	0.2297	0.5233	0.6693	0.4095	0.4194	0.3313	0.5034	0.5417	0.3839	0.6149	0.852	1.1533	1.2874	1.0136	0.8456	2.2204	2.1465	2.0066	2.1409	1.5208	1.2033	1.1544	1.5927	1.0107	0.6954	1.2107	1	1.0099	1.689	0.6035
219	indolelactate	Amino Acid	Tryptophan Metabolism	18349	LC/MS Neg	100000463	2286	204.067	832-97-3	92904	C02043	HMDB00671	0.3609	0.5152	0.6204	0.752	0.6983	0.7423	0.4824	0.7993	0.9118	0.6871	0.875	1.0407	1.064	0.9296	0.8522	0.8785	0.948	0.9127	0.9593	1.092	2.0669	2.6457	3.6087	1.7004	1.9033	6.3252	3.0488	3.6726	2.4498	3.2627
2625	inosine	Nucleotide	Purine Metabolism, (Hypo)Xanthine/Inosine containing	1123	LC/MS Neg	361	1602.1	267.074	58-63-9	6021	C00294	HMDB00195	0.2588	0.4001	0.5088	0.5013	0.4659	0.4002	0.4607	0.4295	0.4236	0.4514	1.2961	1.5836	1.4292	1.3751	1.4803	1.4052	1.4547	1.5802	1.8179	1.3556	3.8698	3.2241	3.8474	2.6945	3.1488	0.5308	1.1298	1.5828	0.5302	0.8702
2624	inosine 5'-monophosphate (IMP)	Nucleotide	Purine Metabolism, (Hypo)Xanthine/Inosine containing	2133	LC/MS Neg	362	650	347.04	4691-65-0	8582	C00130	HMDB00175	0.0804	0.0804	0.0804	0.0804	0.0804	0.0804	0.0804	0.0804	0.0804	0.0804	0.3345	0.2164	0.3487	0.0804	0.1081	1.6272	1.7861	1.4249	1.1655	1.0784	0.18	0.3666	1.0401	0.0804	0.0804	1.9685	0.456	0.6392	2.0677	1.0948
1459	inositol 1-phosphate (I1P)	Lipid	Inositol Metabolism	43849	LC/MS Polar	370	4785	259.022	573-35-3;106032-59-1	440194	C04006	HMDB00213	0.5306	0.8554	0.7714	1.052	1.2381	0.8065	0.3206	0.9369	1	0.7775	0.5897	0.7635	1.0593	0.9866	0.4009	2.6079	1.6962	1.305	1.3128	1.1312	0.3762	0.3655	1.3975	0.1382	0.2247	1.5365	3.118	2.7224	0.9658	1.4001
1472	inositol pentakisphosphate	Lipid	Inositol Metabolism	38388	LC/MS Neg	100002880	522	578.888		439468	C01284	HMDB03529	0.6465	1.0022	1.6664	0.8175	0.9978	1.3979	1.718	1.3407	1.0666	1.2887	1.452	1.7279	1.397	1.6232	1.4306	0.1827	0.5607	0.9283	0.9545	0.5568	1.4745	3.4542	0.5503	1.7078	0.438	0.0456	0.1194	0.0981	0.5812	0.0456
1465	inositol triphosphate	Lipid	Inositol Metabolism	38389	LC/MS Neg	100002881	541	418.955		439455	C01243	HMDB01143	0.6329	0.6862	1.1507	0.5492	0.6426	0.8625	1.0234	1.1459	0.6265	0.9634	1.4046	1.6613	1.1961	1.3853	1.1003	0.2315	0.5984	1.1374	1.2468	0.7995	1.7603	1.7112	0.6946	8.2721	5.1034	0.2315	0.6743	0.9766	0.2315	0.9101
838	Isobar: fructose 1,6-diphosphate, glucose 1,6-diphosphate, myo-inositol 1,4 or 1,3-diphosphate	Carbohydrate	Glycolysis, Gluconeogenesis, and Pyruvate Metabolism	46896	LC/MS Neg	100002180	551	338.989					0.9226	1.5274	1.7703	1.7384	1.9031	1.1963	1.2061	1.3564	1.1719	1.2591	0.8751	0.6126	0.7024	1.1195	1.1353	1.0774	1.5967	1.9183	1.7469	1.4696	0.4203	0.3448	0.471	0.0606	0.13	0.2175	0.612	0.4344	3.4572	0.3881
307	isobutyrylcarnitine	Amino Acid	Leucine, Isoleucine and Valine Metabolism	33441	LC/MS Pos Early	100001055	2810	232.154	25518-49-4	168379		HMDB00736	0.3537	0.5398	0.6575	0.7662	0.8062	0.6487	0.6168	0.982	0.8738	0.728	0.3662	0.4879	0.4604	0.436	0.4312	9.4961	10.3708	7.1359	7.1102	5.1244	20.1879	13.607	8.6537	11.2113	5.6462	4.9916	3.0518	3.4479	0.9115	1.1343
1020	isocitrate	Energy	TCA Cycle	12110	LC/MS Pos Early	1206	773	210.061	20226-99-7	1198	C00311	HMDB00193	0.718	1.0727	1.2822	1.8515	1.746	1.4299	2.1299	1.7022	1.0863	1.1268	0.8317	0.8725	0.812	1.3071	1.3334	0.9575	0.9184	0.9744	1.2091	1.019	0.7774	0.8518	0.7395	0.6948	0.5249	1.2949	0.7242	1.2337	2.5612	0.8509
291	isoleucine	Amino Acid	Leucine, Isoleucine and Valine Metabolism	1125	LC/MS Pos Early	376	2800	132.102	73-32-5	6306	C00407	HMDB00172	0.4181	0.7672	0.7574	0.9047	0.9971	0.5889	0.6228	0.7795	0.6749	0.5945	0.7265	0.8503	0.8841	1.0224	0.9641	1.9862	1.8559	1.3608	1.3929	1.2636	0.4876	0.5005	0.7304	1.1859	1.0029	2.7157	2.4023	2.4656	3.5334	3.0778
601	isoleucylglycine	Peptide	Dipeptide	40008	LC/MS Pos Early	100003169	2719	189.123	868-28-0	342532			0.4009	0.9934	1.043	1.0397	1.2337	0.6561	0.8027	0.8891	0.9135	0.9574	1.2964	1.5442	1.5059	2.0679	1.8573	0.8553	1.2567	2.5435	2.8779	2.7859	0.2089	0.1813	0.1844	0.0828	0.0799	2.3846	0.8613	0.6085	4.6628	1.7006
270	isovalerylcarnitine	Amino Acid	Leucine, Isoleucine and Valine Metabolism	34407	LC/MS Pos Early	100001393	3085	246.17	31023-24-2	6426851		HMDB00688	0.0717	0.0898	0.0458	0.1881	0.1238	0.1124	0.2223	0.2171	0.2221	0.1719	0.5533	0.6447	0.6606	0.6189	0.606	5.4367	5.4268	4.857	4.6172	3.312	9.7361	9.167	6.0989	9.1602	4.2549	7.008	4.1268	4.7156	0.6422	1.6289
225	kynurenine	Amino Acid	Tryptophan Metabolism	15140	LC/MS Pos Early	100000265	2739	209.092	2922-83-0	161166	C00328	HMDB00684	0.7455	0.829	0.9359	1.1068	1.3105	1.0759	1.0023	1.2208	1.024	0.9387	0.7972	0.7546	0.789	0.7284	0.7208	0.9977	0.9637	1.0203	0.7858	0.9889	2.0151	2.5631	3.2047	1.5079	1.2832	0.4136	0.8388	0.8954	1.295	0.9959
848	lactate	Carbohydrate	Glycolysis, Gluconeogenesis, and Pyruvate Metabolism	527	LC/MS Neg	482	681.6	89.0244	79-33-4	612	C00186	HMDB00190	0.429	0.5696	0.7717	0.8348	0.7534	0.7819	0.6639	0.8307	0.7853	0.6774	0.9775	1.1029	1.2175	0.9976	1.0342	1.203	1.0635	0.9264	0.9018	0.7429	1.0024	1.2296	2.066	3.2843	3.1744	1.9085	4.5415	4.2399	0.8692	1.6723
1838	lactosyl-N-palmitoyl-sphingosine	Lipid	Sphingolipid Metabolism	53010	LC/MS Pos Late	100009030	2527	862.625	4201-62-1				0.5589	0.6253	0.4704	1.2583	0.6793	0.6093	1.1138	1.3563	0.6002	1.1872	0.9155	0.4893	0.6137	0.3137	1.3345	0.2766	0.8676	0.316	1.2037	1.392	0.1812	0.508	0.4589	0.944	1.1944	2.1528	2.631	3.2098	1.056	1.5327
1279	laurylcarnitine	Lipid	Fatty Acid Metabolism(Acyl Carnitine)	34534	LC/MS Pos Late	100001392	1235	344.279	25518-54-1	10427569		HMDB02250	0.498	0.498	0.498	0.498	0.6342	0.498	0.498	0.498	0.6967	0.498	0.498	0.498	0.8597	1.1108	0.9596	0.743	1.1404	0.498	1.7128	2.2491	0.498	0.498	0.9464	1.0404	1.3859	0.498	0.498	0.498	0.8021	0.498
262	leucine	Amino Acid	Leucine, Isoleucine and Valine Metabolism	60	LC/MS Pos Early	397	2864	132.102	61-90-5	6106	C00123	HMDB00687	0.4264	0.8306	0.8519	1.0358	1.0677	0.6263	0.6332	0.8988	0.7743	0.6481	0.7282	0.8804	0.9642	1.076	1.053	2.4794	2.339	1.6177	1.7425	1.5685	0.3939	0.412	0.5719	0.7164	0.6451	3.4992	2.1785	2.323	4.5914	3.4849
614	leucylalanine	Peptide	Dipeptide	40010	LC/MS Pos Early	100003179	2801	203.139	7298-84-2	259321			0.4155	0.7775	1.4473	1.083	1.1185	0.4044	0.937	0.8527	0.914	0.8494	1.0453	1.3928	1.2249	2.0773	2.3343	0.486	1.5443	2.8369	3.8388	2.7247	0.6728	0.3428	0.5554	0.4014	0.367	1.1582	0.8534	1.0135	4.7612	1.9121
780	leucylglutamine*	Peptide	Dipeptide	48189	LC/MS Pos Early	100003183	2620	260.161		4305457			0.3467	0.7074	1.2751	0.9826	0.8751	0.5266	0.6928	0.7419	1.048	0.9488	0.9102	1.2553	1.0174	1.8346	2.0752	0.4687	1.312	2.3843	3.3375	2.5027	0.2456	0.1191	0.331	0.1515	0.1344	1.0652	1.0536	1.1499	4.0821	1.7714
619	leucylglycine	Peptide	Dipeptide	40045	LC/MS Pos Early	100003185	2778	189.123	686-50-0	79070			0.4865	1.1804	1.3392	0.9996	1.0004	0.6119	1.2819	0.6965	0.7851	0.9198	1.3361	1.4716	1.3146	2.5903	2.4248	0.2972	0.8088	2.4897	3.3728	3.0239	0.2326	0.1012	0.1655	0.0995	0.1358	2.6485	0.9469	0.7427	2.2689	1.4527
1096	linoleate (18:2n6)	Lipid	Polyunsaturated Fatty Acid (n3 and n6)	1105	LC/MS Neg	180	5535	279.233	60-33-3	5280450	C01595	HMDB00673	0.3267	0.9478	0.859	0.9748	1.0883	0.7955	1.203	1.0817	0.7761	0.8599	0.4246	0.6884	0.649	1.0794	0.9014	0.9581	0.8428	0.8956	1.1765	1.1838	1.3654	0.2996	0.9137	2.5583	1.7753	0.5877	1.0252	1.1718	1.045	1.3868
1098	linolenate [alpha or gamma; (18:3n3 or 6)]	Lipid	Polyunsaturated Fatty Acid (n3 and n6)	34035	LC/MS Neg	100001337	5450	277.217		5280934	C06426	HMDB03073	0.2324	0.8003	0.682	0.7962	1.0049	0.6826	1.0553	1.1286	0.8505	0.8238	0.3795	0.6355	0.6024	0.8812	0.7153	1.0568	0.9951	1.0667	1.2949	1.4306	0.9492	0.3592	0.7834	2.6452	1.2543	0.7927	1.3514	1.6733	2.1745	1.939
1449	linoleoyl ethanolamide	Lipid	Endocannabinoid	52608	LC/MS Neg	100006726	6150	322.275	68171-52-8	5283446		HMDB12252	0.4611	1.193	1.2248	1.0004	1.3828	0.5807	0.8485	1.3029	0.8251	0.9996	0.4569	0.6671	0.6082	1.1306	1.3731	0.591	1.0685	0.916	1.3566	1.4249	1.5136	0.2062	0.9106	1.4221	1.6061	0.3621	0.4663	0.3989	1.7628	1.4713
1285	linoleoylcarnitine*	Lipid	Fatty Acid Metabolism(Acyl Carnitine)	46223	LC/MS Pos Late	100003151	1430	424.342	36816-10-1	6450015		HMDB06469	0.3102	0.9386	0.8978	1.0118	1.0792	0.7732	0.6482	0.6972	0.9625	0.8933	0.9882	0.987	1.0691	1.2286	1.2882	2.6432	2.5984	2.569	3.3858	4.0446	3.1601	1.5864	2.9618	4.116	1.9841	0.384	0.1928	0.1928	1.1205	0.3446
79	lysine	Amino Acid	Lysine Metabolism	1301	LC/MS Pos Early	407	2850	147.113	56-87-1	5962	C00047	HMDB00182	0.4756	0.8012	0.8603	0.9996	1.0262	0.679	0.8244	0.9304	0.7636	0.6803	0.7703	1.0004	0.9737	1.1372	1.1123	1.7767	1.8166	1.5431	1.517	1.0732	0.7516	0.872	0.7825	0.743	0.6338	2.0684	1.386	1.3402	2.9031	2.4358
1026	malate	Energy	TCA Cycle	1303	LC/MS Polar	409	3343.1	133.014	6915-15-7	525	C00149	HMDB00156	0.3879	0.5116	0.6328	0.5794	0.6537	0.5334	0.5887	0.7396	0.5759	0.5645	0.7387	0.7997	0.7806	0.9577	0.7332	1.072	1.1622	1.0662	1.0522	0.9131	1.0778	0.9881	1.5212	1.1077	1.1957	1.9017	1.8662	2.1366	1.4289	1.2931
1238	malonylcarnitine	Lipid	Fatty Acid Synthesis	37059	LC/MS Pos Early	100001526	2086	248.113	853728-01-5	22833583		HMDB02095	0.6488	1.1245	1.4006	1.4644	1.5393	1.4623	1.1602	1.5456	1.4425	1.1271	0.7709	1.1259	0.841	0.9405	1.0914	0.9658	1.0522	1.031	0.9165	0.8904	0.5705	0.7115	1.0891	0.7056	0.4458	0.7718	0.9293	0.969	2.0996	0.4381
941	mannitol/sorbitol	Carbohydrate	Fructose, Mannose and Galactose Metabolism	46142	LC/MS Polar	100001740	2260	181.072		5780	C01507	HMDB00247	1.0081	0.8059	0.866	0.6948	0.9587	0.6058	0.4926	0.9948	0.9836	0.9515	0.6889	0.6838	0.3847	0.4961	0.3847	0.8407	0.9804	1.1232	0.7664	0.9125	1.1293	1	3.4496	4.6957	3.7826	2.8751	7.0277	7.8441	2.5846	3.688
942	mannose	Carbohydrate	Fructose, Mannose and Galactose Metabolism	48153	LC/MS Polar	803	2200	225.062	3458-28-4	18950	C00159	HMDB00169	0.8864	1.5304	1.4089	1.1813	1.6641	0.765	0.7302	0.8647	0.9978	0.8811	0.6653	0.7415	0.7447	1.2004	0.7808	1.0776	1.1851	1.3888	1.1307	1.3201	0.9736	0.5325	1.3913	1.403	1.3158	1.0022	0.6747	0.767	1.5659	0.9205
1058	margarate (17:0)	Lipid	Long Chain Fatty Acid	1121	LC/MS Neg	891	5731	269.249	506-12-7	10465		HMDB02259	0.4736	1.1171	0.9596	0.8532	1.2552	0.8014	1.0122	0.9751	1.0127	0.7604	0.6027	0.9482	0.9408	1.1946	0.8391	0.8852	0.6929	0.9878	0.8713	0.9027	1.1839	0.8415	1.0547	1.4776	1.0163	0.8473	1.3097	1.0724	1.5755	2.0334
1107	mead acid (20:3n9)	Lipid	Polyunsaturated Fatty Acid (n3 and n6)	35174	LC/MS Neg	100001472	5650	305.249	20590-32-3	5312531		HMDB10378	0.0229	0.0229	0.0643	0.0229	0.1079	0.0229	0.0229	0.0229	0.0229	0.0229	0.0229	0.0622	0.0229	0.0229	0.0474	0.0229	0.0229	0.0229	0.0229	0.0229	0.0229	0.0229	0.0229	0.0229	0.0229	1	1.6964	1.6199	0.3578	2.6335
319	methionine	Amino Acid	Methionine, Cysteine, SAM and Taurine Metabolism	1302	LC/MS Pos Early	415	2526	150.058	63-68-3	6137	C00073	HMDB00696	0.4591	0.9056	0.897	1.1117	1.1656	0.6593	0.6418	0.9485	0.8177	0.6795	0.7115	0.8617	0.9288	1.154	1.0515	2.7162	2.5746	1.8543	1.9685	1.6829	0.3975	0.3777	0.5822	0.4969	0.4367	3.8565	2.2085	1.9652	4.927	3.4204
323	methionine sulfone	Amino Acid	Methionine, Cysteine, SAM and Taurine Metabolism	44878	LC/MS Pos Early	100004635	1250	182.048	820-10-0	69961			0.3867	0.5919	0.6558	0.7002	0.7343	0.842	0.7822	0.9851	0.7155	0.716	1.0149	1.0876	0.7691	0.8189	1.1337	1.6183	1.6643	1.3854	1.4023	1.0712	1.7173	1.9165	4.6788	0.7912	0.9056	2.1215	2.1845	2.0711	0.5148	0.6996
324	methionine sulfoxide	Amino Acid	Methionine, Cysteine, SAM and Taurine Metabolism	18374	LC/MS Pos Early	100000039	1272	166.053	3226-65-1	158980	C02989	HMDB02005	0.365	0.8167	0.7033	1.1836	1.3966	0.6793	1.0013	0.9987	0.7778	0.5923	0.4478	0.5716	0.6091	0.9387	0.8703	1.7802	1.6604	1.3022	1.4939	1.2801	0.5064	0.4886	1.2583	0.6005	0.7785	2.7149	2.1977	1.8602	3.0761	1.3042
3275	methyl glucopyranoside (alpha + beta)	Xenobiotics	Food Component/Plant	46144	LC/MS Pos Early	100005864	832	212.113					0.5852	0.9119	1	0.894	0.8622	0.8422	0.9316	0.9757	0.9691	0.9216	0.9693	1.0821	0.9706	1.1067	1.1653	1.7229	1.6117	1.3195	1.5485	1.5363	0.2943	1.9024	1.9281	1.8169	1.3873	1.5371	0.2943	1.3094	1.5841	0.7101
1258	methylmalonate (MMA)	Lipid	Fatty Acid Metabolism (also BCAA Metabolism)	1496	LC/MS Polar	418	3078.4	117.019	516-05-2	487	C02170	HMDB00202	0.4312	0.4622	0.4835	0.4811	0.5279	0.8231	0.6927	1.0414	0.9622	0.8059	0.69	0.826	0.8757	1.2043	0.8631	1.4481	1.1586	1.2866	1.4428	1.1171	0.5928	0.6347	1.0108	0.9986	0.8416	1.0014	2.2639	2.3265	1.7849	1.3316
2760	methylphosphate	Nucleotide	Purine and Pyrimidine Metabolism	37070	LC/MS Neg	100001805	605	110.985	7023-27-0	13130		HMDB61711	0.243	0.6304	0.7102	0.8205	0.8856	0.7714	0.5608	0.8284	0.8615	0.8118	0.6401	1.2081	1.4088	0.9864	0.7849	1.1076	1.3301	1.1875	1.3334	1.3414	3.5148	2.8036	3.6984	8.4009	4.6805	0.442	1.5984	1.2548	0.8167	1.0136
283	methylsuccinate	Amino Acid	Leucine, Isoleucine and Valine Metabolism	15745	LC/MS Polar	2051	2800	131.035	498-21-5	10349		HMDB01844	0.6915	0.6874	1.0594	0.7871	1.2468	0.8205	0.9068	1.1573	0.8561	0.8749	0.8478	0.6481	0.6842	0.887	0.7375	0.7233	0.7005	0.9665	0.7834	0.7943	1.9194	1.185	3.1998	1.6235	1.9008	3.3958	3.8678	4.4072	2.4142	2.0691
1451	myo-inositol	Lipid	Inositol Metabolism	1124	LC/MS Polar	363	3506.3	225.062	87-89-8	892	C00137	HMDB00211	0.7755	0.9906	1.1858	1.1408	1.2441	1.1467	1.2258	1.3557	1.1412	1.1461	0.8587	0.8361	0.726	1.2695	1.0168	0.6305	0.6823	0.7287	0.7588	0.6943	0.3944	0.3951	0.5772	0.5233	0.3944	2.0442	1.8944	2.069	3.3353	1.0094
1052	myristate (14:0)	Lipid	Long Chain Fatty Acid	1365	LC/MS Neg	519	5440	227.202	544-63-8	11005	C06424	HMDB00806	0.4804	0.8835	0.8739	0.9415	0.9803	0.7286	0.9389	0.875	0.7563	0.7593	0.7689	0.8969	0.8944	1.0578	0.9828	0.9507	0.8299	0.8607	1.0172	1.1567	1.7575	0.875	1.4261	2.0238	1.6901	2.7714	3.9179	4.1961	1.4586	4.9795
1053	myristoleate (14:1n5)	Lipid	Long Chain Fatty Acid	32418	LC/MS Neg	100001198	5346.9	225.186	544-64-9	5281119	C08322	HMDB02000	0.5191	0.7661	0.5777	0.8627	1.0106	1.0264	0.7443	0.9894	0.8524	0.7751	0.5227	0.7457	0.8444	0.7409	0.9693	0.8681	0.8752	0.9262	0.9411	1.1366	2.2343	0.9072	1.4452	4.1303	2.4162	2.3156	3.0011	3.7953	1.2485	3.3915
1280	myristoylcarnitine	Lipid	Fatty Acid Metabolism(Acyl Carnitine)	33952	LC/MS Pos Late	100001270	1350	372.311	18822-89-4	53477791		HMDB05066	0.2458	0.6013	0.5526	0.6002	0.6867	0.8214	0.693	0.8187	0.9953	0.6488	1.0047	0.9373	1.2827	1.6028	1.6236	1.5024	1.8431	1.5349	2.2417	2.5453	2.2223	0.6968	2.9706	1.7912	1.5389	1.5856	0.6825	0.8453	0.9399	0.7608
2653	N1-methyladenosine	Nucleotide	Purine Metabolism, Adenine containing	15650	LC/MS Pos Early	1242	2120	282.12	15763-06-1	27476	C02494	HMDB03331	0.6593	0.9613	1.0943	1.2	1.2289	1.1338	0.9881	1.0175	0.8362	0.8486	0.5987	0.7307	0.6685	0.7004	0.825	1.1619	1.1806	1.0119	0.971	0.8491	0.6796	0.6714	0.8594	2.6504	2.0912	1.4829	2.0662	2.8267	1.5859	1.4898
2631	N1-methylinosine	Nucleotide	Purine Metabolism, (Hypo)Xanthine/Inosine containing	48351	LC/MS Pos Early	100001409	1430	283.104	20245-33-4	65095		HMDB02721	0.484	0.9673	1.0248	1.2027	1.4063	1.3074	1.2332	1.2986	1.1921	0.8424	0.7067	0.7173	0.8533	0.7682	0.9752	1.0604	0.7818	0.7545	0.6144	0.6423	0.7611	0.6185	1.3064	3.703	1.6081	0.7229	2.299	2.6564	0.8351	1.7801
2689	N2,N2-dimethylguanosine	Nucleotide	Purine Metabolism, Guanine containing	35137	LC/MS Pos Early	100001412	2210	312.13	2140-67-2	92919		HMDB04824	0.6164	0.956	0.895	0.9121	1.1947	0.9809	0.6677	1.0191	0.956	0.7364	0.7336	0.8907	0.8765	0.8676	1.0228	1.1682	1.1599	0.8813	1.0222	0.9155	0.7951	0.607	1.2823	7.0802	4.4839	1.4483	5.9672	8.2512	1.2454	3.1461
2688	N2-methylguanosine	Nucleotide	Purine Metabolism, Guanine containing	35133	LC/MS Neg	100001467	1988	296.1	2140-77-4	3035422		HMDB05862	0.9769	1.434	1.099	1.0231	1.2871	0.7251	0.6094	1.09	0.8878	0.5465	0.4213	0.6861	0.5244	0.9077	0.4213	0.6618	0.5984	0.5719	0.7893	0.6393	0.4213	0.4213	0.4213	5.1183	2.492	0.4213	2.7302	3.6816	1.5859	1.8265
83	N6,N6,N6-trimethyllysine	Amino Acid	Lysine Metabolism	1498	LC/MS Pos Early	189	2825	189.16	23284-33-5	440120	C03793	HMDB01325	0.2723	0.575	0.6336	0.7038	0.8688	0.4172	0.5254	0.7405	0.5464	0.4901	0.5666	0.7522	0.6679	0.8452	0.7815	1.8807	2.1923	1.566	1.6223	1.1459	1.0578	1.3339	1.7137	1.3722	0.9422	3.167	2.2886	2.3702	2.2172	1.2973
81	N6-acetyllysine	Amino Acid	Lysine Metabolism	36752	LC/MS Neg	100001734	1059	187.109	692-04-6	92832	C02727	HMDB00206	0.7183	1.3674	1.3172	1.541	1.9676	0.9017	0.7955	1.5357	1.4014	1.2084	0.8225	0.8373	0.7873	0.9605	0.8609	1.8219	1.8172	1.2285	1.3228	1.1804	0.2205	0.6368	0.5713	0.2005	0.1152	1.7766	0.7446	0.7231	3.5394	1.2547
2663	N6-carbamoylthreonyladenosine	Nucleotide	Purine Metabolism, Adenine containing	35157	LC/MS Pos Early	100001415	2008	413.142	24719-82-2	161466		HMDB41623	0.5197	0.7758	0.8478	0.8261	0.9165	1.1543	0.8574	0.9415	1.2517	0.7595	0.9722	1.1003	0.9862	0.9054	1.0964	1.2946	1.32	0.975	1.0138	0.9312	1.4643	1.9027	2.3113	6.5584	2.4007	0.9149	1.5989	2.3351	0.6907	0.5918
2672	N6-succinyladenosine	Nucleotide	Purine Metabolism, Adenine containing	48130	LC/MS Pos Early	100001664	1930	384.115	4542-23-8			HMDB00912	0.2794	0.4205	0.4149	0.4511	0.5734	0.5307	0.5723	0.5666	0.6454	0.4439	0.8111	0.9401	0.867	0.6215	0.7653	0.9916	1.063	0.9254	1.0084	0.9572	3.3142	4.6418	7.0771	9.747	9.3194	2.6561	5.3314	6.1718	1.3457	1.2979
27	N-acetylalanine	Amino Acid	Alanine and Aspartate Metabolism	1585	LC/MS Neg	1110	861.2	130.051	97-69-8	88064	C02847	HMDB00766	0.5354	0.9402	0.9901	1.0541	1.2154	0.8436	0.6305	0.9359	0.8302	0.7347	0.7593	0.9013	1.0099	1.0588	0.9528	2.305	2.1778	1.5584	1.6378	1.6005	0.8997	0.5843	0.7612	0.5804	0.4548	3.2394	1.3243	1.3349	4.9785	2.6206
368	N-acetylarginine	Amino Acid	Urea cycle; Arginine and Proline Metabolism	33953	LC/MS Pos Early	100001266	2245	217.13	155-84-0	67427	C02562	HMDB04620	0.3968	0.6828	0.8043	1.5438	1.754	1.1498	0.9676	1.4332	1.3706	1.0584	0.789	1.1221	1.0324	0.9348	0.8987	1.4785	1.5322	1.3185	1.4327	1.1024	0.5713	2.0409	0.9034	1.7279	0.4337	0.5589	0.4365	0.5089	1.365	0.2449
32	N-acetylasparagine	Amino Acid	Alanine and Aspartate Metabolism	33942	LC/MS Pos Early	100001257	785	175.071	4033-40-3	99715		HMDB06028	0.6775	0.7831	0.9114	1.0603	1.0559	0.7639	0.8238	1.0381	0.9968	0.878	0.9135	0.9826	1.0285	1.0276	0.9351	1.2043	1.043	0.9712	1.1018	1.1154	1.5256	1.4764	1	0.9404	0.5722	1.3882	0.5737	1.4296	0.6544	0.4269
33	N-acetylaspartate (NAA)	Amino Acid	Alanine and Aspartate Metabolism	22185	LC/MS Polar	100000787	3143	174.041	997-55-7;997-55-7	65065	C01042	HMDB00812	0.4942	0.7175	0.9527	0.6755	0.8643	0.7215	0.7932	1.0122	0.7453	0.7968	1.4063	1.6857	1.4054	1.8627	1.2908	4.3949	5.424	4.3917	4.0708	3.0013	0.4205	0.3568	0.5879	0.226	0.2453	6.3557	4.9559	5.2998	2.388	2.0292
2731	N-acetyl-beta-alanine	Nucleotide	Pyrimidine Metabolism, Uracil containing	37432	LC/MS Polar	100002102	1762.4	130.051	3025-95-4	76406	C01073		0.3406	0.5163	0.6808	0.5169	0.6959	0.5166	0.5357	0.7438	0.4973	0.5532	0.7789	1	0.9128	1.1222	0.7899	3.2585	3.6136	2.9217	2.8094	1.8832	1.9324	1.6952	1.0552	1.2703	0.5177	3.9757	2.3436	2.7364	0.9415	0.5053
991	N-acetyl-glucosamine 1-phosphate	Carbohydrate	Aminosugar Metabolism	15741	LC/MS Polar	1212	4052	300.049	31281-59-1	440364	C04256	HMDB01367	0.2669	0.3463	0.4287	0.4685	0.6324	0.3721	0.2669	0.6359	0.5394	0.4815	0.4749	0.6816	0.5077	0.6312	0.5408	1.1533	1.4026	1.198	1.1968	1.1839	0.8467	2.1884	2.0524	1.5879	1.189	4.5612	3.5981	4.6627	6.6215	0.7727
990	N-acetylglucosamine 6-phosphate	Carbohydrate	Aminosugar Metabolism	15107	LC/MS Polar	1213	4114	300.049	102029-88-9	439219	C00357	HMDB02817	0.5278	0.9299	0.8947	0.8341	1.0682	0.6846	0.5761	1.0745	0.9866	0.914	0.8301	0.9635	0.5469	1.0134	0.5984	0.818	1.8803	1.5789	1.4448	1.3138	0.8003	1.0309	1.9453	0.5047	0.7627	4.3241	2.7661	3.0347	2.4166	0.1334
1011	N-acetylglucosamine/N-acetylgalactosamine	Carbohydrate	Aminosugar Metabolism	46539	LC/MS Pos Early	100006435	715	222.097					0.6261	0.7894	0.9047	0.9088	0.6973	0.4588	0.516	0.6562	0.9895	0.8714	1.1533	1.2463	1.0391	0.9229	1.0355	0.6863	1.0854	1.2167	1.2951	1.0105	1.2216	0.879	1.3123	0.8393	1.8034	0.7596	1.1022	1.9872	2.0077	1.8846
1008	N-acetylglucosaminylasparagine	Carbohydrate	Aminosugar Metabolism	48149	LC/MS Pos Early	1215	1212	336.14	2776-93-4	123826	C04540	HMDB00489	0.4744	0.867	0.8154	0.9829	1.0021	0.9869	0.9478	0.9979	1.0226	0.691	0.8214	0.9642	0.7716	0.7964	1.0311	1.638	2.014	1.3246	1.2682	1.0634	0.9223	1.0998	1.6269	1.1148	0.5985	1.2622	1.1627	1.6126	1.8673	0.3914
42	N-acetylglutamate	Amino Acid	Glutamate Metabolism	15720	LC/MS Pos Early	100000282	1050	190.071	5817-08-03	70914	C00624	HMDB01138	0.6629	0.908	0.8546	0.6544	0.7555	1.0289	0.9702	1.0458	1.4315	0.9907	2.4836	2.9415	2.913	2.2227	2.048	1.8497	2.1718	1.7837	1.7148	1.4912	1.3725	0.6404	2.3209	0.5996	0.7228	1.2979	0.0895	0.7082	0.4923	0.4068
43	N-acetylglutamine	Amino Acid	Glutamate Metabolism	33943	LC/MS Pos Early	100001253	845	189.087	2490-97-3	182230	C02716	HMDB06029	0.6214	1.0011	0.9474	1.0366	1.3564	0.9989	1.0704	1.3131	1.4351	1.1246	1.6962	1.7554	1.4547	1.26	1.4981	1.3562	1.3155	1.1169	0.9801	1.0175	0.7139	0.4791	0.8116	0.4156	0.1429	0.4223	0.1042	0.3704	0.2816	0.1042
58	N-acetylhistidine	Amino Acid	Histidine Metabolism	33946	LC/MS Pos Early	100001293	2065	198.087	39145-52-3	75619	C02997	HMDB32055	0.332	0.5895	0.7612	0.6884	0.675	0.6606	0.5312	0.7748	0.9623	0.5587	1.3002	1.6022	1.4857	1.3384	1.6222	3.1325	3.2713	2.4827	2.4874	2.1391	0.9398	0.7571	1.5813	0.5724	0.4676	1.1718	1.0103	1.0076	0.9924	0.6667
320	N-acetylmethionine	Amino Acid	Methionine, Cysteine, SAM and Taurine Metabolism	1589	LC/MS Neg	1083	1787	190.054	65-82-7	448580	C02712	HMDB11745	0.6402	1.0858	1.099	1.3264	1.2047	0.8937	0.6757	1.1277	1.2106	0.9463	0.8607	0.9726	1.1159	1.1341	1.0674	1.5116	1.2791	1.0026	0.9264	1.0392	0.1977	0.1229	0.1914	0.1431	0.1532	1.4488	0.9848	0.9974	0.5322	0.8527
325	N-acetylmethionine sulfoxide	Amino Acid	Methionine, Cysteine, SAM and Taurine Metabolism	45428	LC/MS Pos Early	100005463	880	208.064		193368			0.7113	1.3292	1.1691	2.1285	2.2426	0.8562	1.4781	1.5385	1.1557	1.0111	0.7012	0.8247	0.8647	1.3884	1.3337	1	0.818	0.6354	0.7341	0.9272	0.085	0.085	0.085	0.085	0.085	1.2036	0.085	0.7952	0.6462	0.7434
997	N-acetylneuraminate	Carbohydrate	Aminosugar Metabolism	32377	LC/MS Polar	1162	3072.6	308.099	131-48-6	439197	C00270	HMDB00230	0.3735	0.7594	0.7038	0.8177	0.982	0.6306	0.6427	0.8533	0.5774	0.5534	1.028	1.7302	1.7232	1.8654	1.2402	0.9829	0.9395	1.0359	1.0171	1.0409	0.4112	0.8865	0.5905	1.6423	0.4947	3.3777	2.769	3.1276	2.709	1.328
108	N-acetylphenylalanine	Amino Acid	Phenylalanine and Tyrosine Metabolism	33950	LC/MS Neg	100001256	2597	206.082	2018-61-3	74839	C03519	HMDB00512	0.5975	0.6358	0.7533	1.0326	0.9539	0.7166	0.4902	0.6453	0.9957	0.7537	0.7593	1.0658	0.9751	0.8027	0.6019	1.2756	0.9903	1.2665	1.0821	1	0.4902	1.5053	0.9672	3.0859	1.0308	1.9052	2.0506	2.683	2.1661	0.4902
401	N-acetylputrescine	Amino Acid	Polyamine Metabolism	37496	LC/MS Pos Early	192	2230	131.118	18233-70-0	122356	C02714	HMDB02064	0.0859	0.0859	0.0859	0.1066	0.0859	0.0859	0.0859	0.0859	0.2048	0.1266	0.0859	0.1513	0.0859	0.0859	0.0859	0.0859	0.0859	0.0859	0.0859	0.1186	0.0859	0.5303	0.0859	0.0859	0.0859	1.9402	2.0096	1.6659	0.0859	4.156
10	N-acetylserine	Amino Acid	Glycine, Serine and Threonine Metabolism	37076	LC/MS Pos Early	100001851	811	148.06	97-14-3	65249		HMDB02931	0.7622	1.3524	1.1296	1.0488	1.1489	0.7864	0.7495	1.0498	0.811	0.7895	0.9817	1.1136	1	1.1662	1.1201	1.5054	1.4267	1.2464	1.3276	1.3214	1.0278	0.6225	0.7409	0.3222	0.428	0.866	0.3222	0.6439	1.3776	0.9999
348	N-acetyltaurine	Amino Acid	Methionine, Cysteine, SAM and Taurine Metabolism	48187	LC/MS Neg	100005466	800	166.018		159864			0.7989	1.0589	1.1436	1.1153	1.155	1.0711	1.0827	1.0862	1.033	1.0572	0.4569	0.4183	0.4462	0.5122	0.5051	1.8346	1.7936	1.3836	1.3035	1.0372	0.6449	1.4521	0.4869	1.1	0.4135	1.0714	0.8368	0.967	3.7691	0.3845
15	N-acetylthreonine	Amino Acid	Glycine, Serine and Threonine Metabolism	33939	LC/MS Neg	100001274	821.6	160.061	17093-74-2	152204			0.4826	0.8256	0.8748	0.9724	0.9886	0.7709	0.6778	0.8874	0.8202	0.7085	0.8771	1.0114	1.1032	1.061	1.0313	1.7023	1.5491	1.2727	1.3005	1.2529	1.1669	0.8804	1.0734	0.8546	0.6303	1.4341	0.8656	0.8214	1.3143	1.0768
304	N-acetylvaline	Amino Acid	Leucine, Isoleucine and Valine Metabolism	1591	LC/MS Neg	1084	1704	158.082	96-81-1	66789		HMDB11757	0.3931	0.3931	0.8159	0.3931	0.6083	0.3931	0.3931	0.4979	0.3931	0.3931	0.3931	0.3931	0.3931	0.694	0.3931	1.9289	1.1232	1.0489	1.3113	0.9704	0.3931	0.3931	0.7066	1.0296	0.3931	0.3931	0.3931	0.7635	1.8312	0.3931
373	N-alpha-acetylornithine	Amino Acid	Urea cycle; Arginine and Proline Metabolism	32984	LC/MS Pos Early	100000285	2000	175.108	6205-08-09	439232	C00437	HMDB03357	0.364	0.8681	0.7982	0.8312	0.9327	0.8899	0.9265	1.097	1.1741	0.8419	0.7221	0.7569	0.8541	0.9556	0.9745	1.1943	0.9681	1	1.0993	0.7599	1.1574	1.0972	1.6258	1.2119	1.1655	1.0207	1.3538	1.4122	1.69	0.773
371	N-delta-acetylornithine	Amino Acid	Urea cycle; Arginine and Proline Metabolism	43249	LC/MS Pos Early	100004523	1877	175.108		9920500			0.3608	0.4944	0.6048	0.5434	0.6182	0.5688	0.4486	0.6393	0.6419	0.5133	0.7685	0.9228	0.7674	0.8436	0.9239	1.6682	1.7856	1.6369	1.5214	1.3503	3.3516	3.2361	7.4043	1.4318	1.9088	7.9639	4.9841	5.6435	3.4478	0.8295
321	N-formylmethionine	Amino Acid	Methionine, Cysteine, SAM and Taurine Metabolism	2829	LC/MS Neg	194	1543.8	176.039	4289-98-9	439750	C03145	HMDB01015	0.4852	0.6346	0.7505	0.5816	0.7133	0.3851	0.3658	0.6015	0.618	0.5466	0.5916	0.683	0.3658	0.6836	0.5745	1.3685	1.5716	1.2455	1.2488	1.1195	1.6708	0.7024	1.4993	1.8636	0.745	2.5822	2.0628	2.137	1.7908	1
3201	N-glycolylneuraminate	Xenobiotics	Food Component/Plant	37123	LC/MS Polar	100001491	3327.5	324.094	1113-83-3	123802	C03410	HMDB00833	0.757	0.9914	1.1486	1.5375	1.8944	1.0086	0.9722	1.199	0.7789	0.8145	0.6576	0.8961	0.8182	1.3121	0.9134	1.7247	1.6744	1.4815	1.4829	1.448	1.6525	0.9259	1.3458	1.353	0.5291	0.8293	0.5805	0.6359	2.6975	0.6217
2766	nicotinamide	Cofactors and Vitamins	Nicotinate and Nicotinamide Metabolism	594	LC/MS Pos Early	432	1942	123.055	98-92-0	936	C00153	HMDB01406	0.5103	0.7661	0.8379	0.812	0.8662	0.6957	0.6922	0.7719	0.7086	0.676	0.7755	0.9829	0.9706	0.9294	0.827	1.2213	1.3272	1.1583	1.1738	1.0171	1.3914	1.3949	1.9645	0.9076	1.1269	1.9628	1.746	1.9408	2.4098	1.2818
2770	nicotinamide adenine dinucleotide (NAD+)	Cofactors and Vitamins	Nicotinate and Nicotinamide Metabolism	5278	LC/MS Neg	1310	1434	662.102	53-84-9	5893	C00003	HMDB00902	0.2226	0.4361	0.4394	0.5209	0.4957	0.4142	0.1754	0.3912	0.5022	0.4737	0.3528	0.5943	0.5359	0.58	0.4651	1.0762	1.0224	0.9291	1.0548	0.9776	1.5181	1.4568	1.891	2.8282	2.1115	2.0321	3.4916	3.937	1.5622	2.5331
2768	nicotinamide ribonucleotide (NMN)	Cofactors and Vitamins	Nicotinate and Nicotinamide Metabolism	22152	LC/MS Neg	1312	680	211.001	1094-61-7	14180	C00455	HMDB00229	0.6428	0.789	0.9216	0.6949	0.8982	0.7614	0.8421	0.8749	0.8272	0.8923	0.824	0.937	0.7938	0.7299	0.7115	1.3253	1.615	1.3291	1.3135	1.1032	1.3207	1.6713	1.842	1.063	0.8104	3.021	2.4738	2.7324	4.6878	1.1627
2769	nicotinamide riboside	Cofactors and Vitamins	Nicotinate and Nicotinamide Metabolism	33013	LC/MS Pos Early	100001310	2040	255.098	1341-23-7	439924	C03150	HMDB00855	0.6392	0.9817	1.1872	1.2156	1.2381	1.2912	1.2033	1.1829	1.2343	0.9867	0.9287	1.1847	1.0133	1.0753	1.2219	0.7593	0.8309	0.9443	0.8605	0.7507	0.8348	0.4886	1.4812	0.7794	0.8132	1.5937	1.3282	1.613	0.5082	0.4194
375	N-methylproline	Amino Acid	Urea cycle; Arginine and Proline Metabolism	37431	LC/MS Pos Early	100001956	1335	130.086	475-11-6	557			0.3384	0.331	0.5533	0.4588	0.6342	0.6615	0.3689	0.4715	0.4552	0.5809	0.5074	0.6805	0.5107	0.8419	0.6711	1.2113	1.2532	1.2321	1.4595	1.092	1.4154	1.1093	2.2572	1.0304	1.4169	1.955	1.5811	1.7006	1.0357	0.9696
380	N-monomethylarginine	Amino Acid	Urea cycle; Arginine and Proline Metabolism	43586	LC/MS Pos Early	100004488	2845	189.135	53308-83-1	132862	C03884	HMDB29416	0.5579	0.8866	0.9609	1.1171	1.2288	0.7161	0.8472	1.0106	0.8299	0.6587	0.8154	0.9232	0.8705	1.1217	1.1303	2.3364	2.1867	1.724	1.889	1.4	0.4736	0.7249	0.5855	0.2558	0.2398	3.2106	1.6555	1.6636	4.7907	3.0833
1445	N-oleoyltaurine	Lipid	Endocannabinoid	39732	LC/MS Neg	100003119	5610	388.253	52514-04-2	6437033			0.0943	0.679	0.4671	0.7316	0.8211	0.9321	1.2796	0.9104	0.9962	0.908	0.0943	0.5275	0.627	1.0212	0.6935	1.115	0.9043	0.8773	1.2451	1.0038	0.9222	0.0943	0.4291	1.9506	1.6562	5.2486	11.2415	12.8191	2.1889	4.5089
1068	nonadecanoate (19:0)	Lipid	Long Chain Fatty Acid	1356	LC/MS Neg	892	6068	297.28	646-30-0	12591	C16535	HMDB00772	0.5742	1.1937	1.1327	0.983	1.1794	1.0508	1.4795	1.3251	1.0082	1.0972	0.599	0.7132	0.5624	1.0213	1.4638	0.6039	0.7288	0.7094	0.8294	0.932	0.8728	0.474	0.7133	1.0287	1.2964	0.7492	1.2013	0.8818	0.8304	1.3032
1799	N-palmitoyl-sphinganine (d18:0/16:0)	Lipid	Sphingolipid Metabolism	52604	LC/MS Pos Late	100009028	3090	540.535	5966-29-0	5283572		HMDB11760	0.6065	0.9279	0.7489	1.0341	1.0999	0.7796	0.5835	0.9679	0.8685	0.592	0.471	0.7701	0.6755	0.7238	0.783	1.6002	1.3327	1.0382	1.4356	1.5171	1.5708	0.5041	1.175	1.3375	0.9733	1.7347	1.5966	1.9234	1.2804	0.5039
1817	N-palmitoyl-sphingosine (d18:1/16:0)	Lipid	Sphingolipid Metabolism	44877	LC/MS Pos Late	1518	2893	538.519	24696-26-2	5283564		HMDB04949	0.4551	0.8317	0.702	1.0227	1.0009	0.814	0.6539	1.041	0.8854	0.7376	0.415	0.6401	0.6214	0.7443	0.7574	1.3788	1.2426	0.9279	1.3422	1.3692	0.9954	0.3261	0.9991	0.8458	1.0936	2.5703	3.2617	3.3968	1.3536	2.0383
1447	N-palmitoyltaurine	Lipid	Endocannabinoid	39835	LC/MS Neg	100003239	5560	362.237	83982-06-3				0.1778	0.8379	0.8165	0.9148	0.944	1	1.4171	1.336	1.2575	1.1038	0.4674	0.8426	0.9173	1.4545	1.0853	0.8384	0.8145	0.8091	0.9951	1.2142	0.3886	0.1325	0.3085	1.2263	0.6878	3.1736	6.1808	6.6559	1.7802	2.9739
1446	N-stearoyltaurine	Lipid	Endocannabinoid	39730	LC/MS Neg	100003240	5782	390.268	63155-80-6	168274			0.1366	0.8574	0.413	0.5793	0.9797	0.663	1.0256	0.8419	1.4442	0.6541	0.3206	1.2344	2.0429	1.5069	1.0135	0.6099	0.5486	1.5733	0.8557	0.9865	1.1571	0.6409	0.8529	1.2855	0.6818	1.4288	1.9676	2.5516	4.29	2.6385
1086	oleate/vaccenate (18:1)	Lipid	Long Chain Fatty Acid	52285	LC/MS Neg	100008930	5655	281.249					0.2681	1.0096	0.8058	0.8403	1.2427	0.6631	0.9315	0.8643	0.8944	0.6914	0.3441	0.7787	0.7069	1.1745	0.6802	0.9192	0.7472	0.9964	0.9847	1.0036	1.8702	0.4507	1.3341	2.3932	1.6431	2.0054	3.1296	3.2189	1.5298	3.6883
1435	oleoyl ethanolamide	Lipid	Endocannabinoid	38102	LC/MS Neg	1137	6400	324.291	11-58-0;111-58-0	5283454		HMDB02088	0.1812	0.5111	0.4621	0.3551	0.6792	0.3598	0.5544	0.7305	0.4777	0.5485	0.3814	0.5847	0.3616	0.7934	0.5999	0.7396	0.9295	1.0705	1.4598	1.446	2.5301	0.335	1.4775	3.5197	3.3127	1.7026	3.602	4.7112	4.6882	2.9939
1286	oleoylcarnitine	Lipid	Fatty Acid Metabolism(Acyl Carnitine)	35160	LC/MS Pos Late	100001501	1423	426.358	38677-66-6	6441392;53477789		HMDB05065	0.2768	0.9322	0.8251	0.9696	0.9961	0.7456	0.5259	0.6535	0.8991	0.552	0.6606	1.0055	1.0121	1.0501	1.0039	1.4984	1.6647	1.7955	2.129	2.4023	3.577	0.9665	3.861	2.708	1.7403	1.4748	0.5314	0.7212	1.1129	0.6392
1593	oleoylcholine	Lipid	Phospholipid Metabolism	53260	LC/MS Pos Late	100009331	1449	368.352					0.3534	1.0431	0.8447	1.2875	1.3995	1.3675	1.122	1.4494	1.6288	1.0331	0.516	0.7371	0.86	1	1.1109	1.6789	1.5667	1.3293	1.7676	1.7172	0.3465	0.2732	0.2732	1.1326	0.545	0.2732	0.4439	0.4706	0.3419	0.2732
175	O-methyltyrosine	Amino Acid	Phenylalanine and Tyrosine Metabolism	37451	LC/MS Pos Early	100002078	2790	196.097	1080-06-4	76957			0.2511	0.5146	0.8269	0.7902	1.0137	0.6815	0.8362	0.8551	0.8972	0.7989	0.6694	1.0237	0.9863	1.1788	1.0325	1.1394	1.43	1.4786	1.839	1.3413	1.1989	0.7203	0.9781	0.7595	0.7415	1.2112	1.4989	1.278	4.8053	2.3379
418	ophthalmate	Amino Acid	Glutathione Metabolism	34592	LC/MS Pos Early	100001311	2085	290.135	495-27-2	7018721		HMDB05765	0.1359	0.2112	0.279	0.2802	0.3224	0.2428	0.2742	0.3366	0.2561	0.2526	0.8076	1.1904	0.8955	0.7096	0.919	1.2522	1.3072	1.2442	1.1536	1.0422	1.8287	0.6959	2.9858	0.9578	1.7038	4.0913	3.5487	3.5434	1.098	1.1824
358	ornithine	Amino Acid	Urea cycle; Arginine and Proline Metabolism	1493	LC/MS Pos Early	444	2800	133.097	3184-13-2	6262	C00077	HMDB03374	0.1857	0.276	0.324	0.272	0.302	0.2401	0.2788	0.2975	0.238	0.2324	0.7362	0.9309	0.8604	0.8445	0.8511	1.7195	1.7285	1.4605	1.533	1.0691	1.3968	1.3665	1.5343	1.3075	1.1229	1.6353	1.723	1.8251	1.4993	1.1544
2701	orotate	Nucleotide	Pyrimidine Metabolism, Orotate containing	1505	LC/MS Polar	445	1638.1	155.01	50887-69-9	967	C00295	HMDB00226	0.3123	0.5079	0.5752	0.326	0.5481	0.4024	0.386	0.5841	0.557	0.4336	0.8907	1.1014	1.0933	1.4342	0.986	0.8194	1.0071	1.3145	0.9929	0.8989	0.478	1.1095	2.3922	77.0227	82.548	0.7847	130.91	98.8972	0.3804	11.825
2703	orotidine	Nucleotide	Pyrimidine Metabolism, Orotate containing	35172	LC/MS Polar	100001416	2250	287.052	314-50-1	92751	C01103	HMDB00788	0.6956	0.9602	1.2788	1.0208	1.3956	0.8029	0.8841	1.291	0.9021	0.9546	0.5847	0.6947	0.5198	0.7918	0.478	1.1073	1.2798	1.2702	1.0841	0.8657	0.808	1.7599	1.4749	1.3438	0.5789	1.2235	0.9792	1.1357	1.9172	0.3213
3671	O-sulfo-L-tyrosine	Xenobiotics	Chemical	45413	LC/MS Neg	100005384	990	260.023		514186			0.359	0.4759	0.6779	0.2249	0.7458	0.2249	0.4423	0.6283	0.4034	0.4928	0.5668	0.8308	0.2249	0.6549	0.2249	1	1.0624	1.0249	1.2807	0.6633	0.3035	0.5419	0.8949	1.6196	1.2925	1.4991	2.9244	2.7828	1.046	1.9441
174	o-Tyrosine	Amino Acid	Phenylalanine and Tyrosine Metabolism	43392	LC/MS Pos Early	100004290	2772	182.081	2370-61-8	91482			0.1372	0.9432	1.481	1.4961	2.0375	1.1155	1.3045	1.489	0.9488	0.8228	0.1372	0.953	0.6884	1	1.1581	1.6296	0.9653	0.7564	1.098	1.005	0.1372	0.1372	0.1372	0.1372	0.1496	1.0857	0.1372	0.1372	2.9608	0.9224
1055	palmitate (16:0)	Lipid	Long Chain Fatty Acid	1336	LC/MS Neg	424	5618	255.233	57-10-3	985	C00249	HMDB00220	0.4606	0.9527	0.9007	0.9756	1.0148	0.7727	1.1101	1.0009	0.819	0.8157	0.6516	0.8851	0.8194	1.2083	1.0249	0.897	0.7554	0.8004	0.9549	1.0187	1.1258	0.4996	0.8897	0.9991	1.1225	1.2372	1.7613	1.6551	1.1155	2.0955
1056	palmitoleate (16:1n7)	Lipid	Long Chain Fatty Acid	33447	LC/MS Neg	452	5475	253.217	373-49-9	445638	C08362	HMDB03229	0.3625	0.9479	0.8178	1.0444	1.3052	0.8232	1.1549	1.1108	0.8567	0.8651	0.3973	0.6117	0.5848	0.9205	0.745	0.8452	0.7514	0.7686	0.9863	1.0137	1.4061	0.3754	0.8344	2.4213	1.3858	3.5082	6.0273	7.448	1.759	5.0521
1283	palmitoleoylcarnitine*	Lipid	Fatty Acid Metabolism(Acyl Carnitine)	53223	LC/MS Pos Late	100009406	1357	398.327					0.3829	0.3934	0.4583	0.5827	0.5239	0.5154	0.4975	0.4472	0.7657	0.5023	0.3829	0.728	0.5919	0.7887	0.849	1.579	1.7419	1.2968	1.6719	2.0675	2.1901	0.9503	2.0214	1.9597	1.6183	2.3956	1.0568	1.0497	1.558	0.5508
1594	palmitoloelycholine	Lipid	Phospholipid Metabolism	53257	LC/MS Pos Late	100009334	1385	340.321					0.4324	1.0137	1	1.2757	1.3758	1.605	1.129	1.4341	1.726	1.3711	0.4098	0.6718	0.8594	1.0245	1.0784	1.1514	0.8575	0.8133	1.0715	1.0884	0.5851	0.4098	0.464	1.443	0.6818	0.7698	0.7504	0.7834	0.4984	0.9361
1827	palmitoyl dihydrosphingomyelin (d18:0/16:0)*	Lipid	Sphingolipid Metabolism	52434	LC/MS Pos Late	100008954	2290	705.591		9939965			0.522	0.9951	0.8843	1.1073	1.0912	0.9909	0.8488	0.9912	1.0049	0.9362	0.9629	1.4505	1.3695	1.3271	1.3935	1.207	1.2353	1.2892	1.6445	1.9197	1.3989	0.5286	1.0792	1.4393	1.1025	0.2464	0.3689	0.4093	0.9951	0.3501
1438	palmitoyl ethanolamide	Lipid	Endocannabinoid	38165	LC/MS Neg	1489	6300	298.275	544-31-0	4671	C16512	HMDB02100	0.4461	0.889	0.8463	0.5591	1.0112	0.5499	0.7615	1.273	0.822	0.9687	0.5772	0.8356	0.4636	0.9888	0.9795	0.4777	0.5794	0.8348	1.0379	1.1452	1.5027	0.517	1.2391	2.2939	1.6423	0.8129	1.1625	1.3838	1.3318	2.629
1803	palmitoyl sphingomyelin (d18:1/16:0)	Lipid	Sphingolipid Metabolism	37506	LC/MS Pos Late	100002107	2168	703.575	6254-89-3	9939941			0.5896	0.9887	0.9619	1.2487	1.1778	1.0169	1.0128	1.1177	1.003	0.997	0.9292	1.1395	1.0765	1.2757	1.2813	0.9246	1.0438	1.0397	1.3202	1.5301	0.8332	0.4185	1.0258	0.6635	1.0669	0.4931	0.6986	0.7036	1.0981	0.8542
1282	palmitoylcarnitine	Lipid	Fatty Acid Metabolism(Acyl Carnitine)	44681	LC/MS Pos Late	100000776	1425	400.342	6865-14-1	461	C02990	HMDB00222	0.2501	1.1422	0.9968	1.0032	1.0829	0.5077	0.5925	0.5222	0.605	0.5321	1.028	1.4146	1.5661	1.7896	1.6431	1.334	1.4532	1.6374	2.0269	2.4957	2.1269	0.3669	2.3393	0.5522	0.9552	1.0285	0.325	0.4108	0.7536	0.3382
2113	palmitoylcholine	Lipid	Fatty Acid Metabolism (Acyl Choline)	52944	LC/MS Pos Late	100009233	1482	342.337		151731			0.4627	1.0262	0.9884	0.8829	1.2071	1.0116	1.0256	1.3956	1.3437	1.1307	0.8112	0.9716	1.2641	1.376	1.3455	1.5219	1.291	1.1188	1.5222	1.5797	0.4373	0.3574	0.3574	0.6631	0.6755	0.4088	0.4779	0.6515	0.3574	0.7423
2791	pantothenate	Cofactors and Vitamins	Pantothenate and CoA Metabolism	1508	LC/MS Pos Early	1024	1667	220.118	137-08-6	6613	C00864	HMDB00210	0.4637	0.6617	0.743	0.9867	1.2239	0.9008	0.7134	0.9912	0.8261	0.6517	0.8808	1.1683	0.7451	0.7568	1.013	0.9997	1.3303	1.0003	0.8317	0.7311	1.8754	2.6107	3.3175	2.9648	1.5051	2.3338	2.5526	2.8909	2.393	0.813
141	p-cresol sulfate	Amino Acid	Phenylalanine and Tyrosine Metabolism	36103	LC/MS Neg	100001315	2890	187.007	3233-57-7	4615423	C01468	HMDB11635	0.9236	0.6419	0.6731	0.7417	0.7946	0.7913	0.6554	0.9968	1.0032	0.846	0.7113	0.8663	0.9772	0.8002	0.6927	1.2483	0.9791	1.0736	0.8901	1.0877	1.1001	1.3694	2.2986	3.2506	2.8213	1.3637	3.3214	3.5153	0.5454	2.9743
3758	phenol red	Xenobiotics	Chemical	36817	LC/MS Neg	100001724	3665.9	353.049	143-74-8	4766	C12600		0.4347	0.4347	0.4347	0.4347	0.4347	0.4347	0.4347	0.4347	0.4347	0.4347	0.4347	0.4347	0.4347	0.4347	0.4347	0.4347	0.4347	0.4347	0.4347	0.4347	0.4347	0.4347	0.4347	0.7185	0.477	0.4347	1	1.0612	0.4347	0.7938
138	phenol sulfate	Amino Acid	Phenylalanine and Tyrosine Metabolism	32553	LC/MS Neg	100001510	2156	172.991	937-34-8	74426	C02180	HMDB60015	0.5025	0.4859	0.603	0.6382	0.6481	0.7795	0.7429	0.9319	0.9492	0.7748	0.6319	0.4521	0.4442	0.907	0.9818	1.9097	1.9289	1.5325	1.4147	1.1238	2.2533	1.5177	1.7082	1.5926	1.4506	5.9935	4.1435	5.1671	0.5713	1.6313
119	phenylacetylglycine	Amino Acid	Phenylalanine and Tyrosine Metabolism	33945	LC/MS Neg	100001275	2375	192.067	500-98-1	68144	C05598	HMDB00821	0.4665	0.4974	0.5501	0.6478	0.6338	0.5426	0.388	0.5448	0.6544	0.5716	0.7169	0.7063	0.7853	0.8005	0.6941	1.4334	1.3393	1.0309	0.9691	0.9538	1.1181	1.4634	1.7598	2.7032	1.6744	0.9236	3.2924	3.1299	1.2395	2.1538
107	phenylalanine	Amino Acid	Phenylalanine and Tyrosine Metabolism	64	LC/MS Pos Early	460	2878	166.086	63-91-2	6140	C00079	HMDB00159	0.4872	0.8474	0.8925	1.0021	1.1118	0.7115	0.7394	0.9417	0.8482	0.7062	0.8006	0.9521	0.9979	1.1513	1.1073	1.8676	1.8078	1.3988	1.5456	1.4337	0.4409	0.4938	0.64	0.6777	0.6018	2.5677	1.744	1.8016	3.4349	2.7455
667	phenylalanylalanine	Peptide	Dipeptide	41374	LC/MS Pos Early	100003589	2909	237.123	3918-87-4	6993123;5488196			0.3993	1.9279	1.4358	1.8635	2.1023	0.8268	0.8859	0.8763	0.9118	0.9411	1.14	1.2218	1.2331	2.0654	1.881	0.4547	1.1423	2.0893	2.562	2.6505	0.1113	0.0692	0.1451	0.0394	0.0301	1.7776	0.5059	0.2692	2.094	1.3918
671	phenylalanylglycine	Peptide	Dipeptide	41370	LC/MS Pos Early	100003588	2898	223.108	721-90-4	98207			0.5181	1.1766	1.0474	1.4674	1.699	0.7825	0.9035	1.1244	1.0007	0.843	0.866	0.9965	0.9993	1.4573	1.3698	1.7937	2.2197	2.1329	2.3725	2.1967	0.1052	0.1387	0.1075	0.0299	0.0299	2.5963	0.6495	0.4493	4.7091	2.27
112	phenyllactate (PLA)	Amino Acid	Phenylalanine and Tyrosine Metabolism	22130	LC/MS Polar	100000774	908	165.056	828-01-3	3848	C05607	HMDB00779	0.248	0.6374	0.6622	0.853	0.7794	0.7424	0.6084	0.84	0.6939	0.5542	0.9086	1.1839	1.3032	1.6624	0.9904	0.9342	0.9524	0.956	1.1245	0.9947	1.6524	0.9191	2.0836	1.0053	1.7782	6.0231	2.8543	4.0542	1.946	2.5801
1040	phosphate	Energy	Oxidative Phosphorylation	42109	LC/MS Pos Early	461	576	98.9842	7664-38-2	1061	C00009	HMDB01429	0.4912	0.568	0.6565	0.6555	0.6698	0.6119	0.6203	0.736	0.6307	0.6343	0.6553	0.8239	0.8233	0.7996	0.7751	1.0192	1.159	1.0452	1.0119	0.7756	1.3632	1.3066	1.8068	1.3243	1.4327	1.7369	1.473	1.4503	1.3526	1.7271
846	phosphoenolpyruvate (PEP)	Carbohydrate	Glycolysis, Gluconeogenesis, and Pyruvate Metabolism	597	LC/MS Neg	463	587.3	166.975	10526-80-4	1005	C00074	HMDB00263	1.1168	1.3316	1.4346	1.306	1.3609	1.5098	1.5681	1.5268	1.5873	1.4722	0.7589	0.8571	0.8477	1.1633	1.3037	0.3848	0.3441	0.6423	0.6171	0.8719	0.5678	0.2093	0.7635	1.3717	1.3261	0.9009	1.71	1.0655	0.1903	28.4819
1486	phosphoethanolamine	Lipid	Phospholipid Metabolism	1600	LC/MS Neg	1026	638	140.012	1071-23-4	1015	C00346	HMDB00224	0.6746	0.8951	0.9962	0.8648	0.9243	0.8729	0.8512	0.9545	0.9084	0.8989	1.0178	0.9628	1.0038	0.9588	0.914	1.3977	1.6011	1.4641	1.3795	1.3522	1.0918	2.2716	1.7022	0.4264	0.467	2.0823	1.5955	1.7049	1.8991	0.5925
2793	phosphopantetheine	Cofactors and Vitamins	Pantothenate and CoA Metabolism	15504	LC/MS Neg	100000328	1596.9	357.089	NA	987	C01134	HMDB01416	0.3128	0.4977	0.7286	0.5911	0.4761	0.5078	0.4808	0.6592	0.4688	0.4898	0.6766	0.9342	1.0186	1.0178	0.856	1.5703	1.7278	1.6072	1.8927	1.1933	2.1188	0.9292	2.4184	1.6797	1.839	3.5306	2.4364	2.6877	0.4568	2.147
97	pipecolate	Amino Acid	Lysine Metabolism	1444	LC/MS Pos Early	1025	2200	130.086	4043-87-2	849	C00408	HMDB00070	0.2122	0.3184	0.3253	0.2582	0.2792	0.3001	0.2902	0.3221	0.3621	0.3	0.6339	0.6836	0.6943	0.6315	0.5923	2.5075	2.7862	2.1326	2.2846	1.7962	5.9845	3.7426	7.9527	2.3599	4.1089	12.7294	8.0705	9.1161	2.046	1.2301
379	pro-hydroxy-pro	Amino Acid	Urea cycle; Arginine and Proline Metabolism	35127	LC/MS Pos Early	100001167	2128	229.118	18684-24-7	11673055		HMDB06695	0.4963	0.4955	0.4923	0.7511	0.6129	0.6537	0.625	0.8808	1	0.8677	0.7326	0.9222	0.8964	0.7384	1.1511	1.1539	1.4492	1.2113	1.0213	0.7802	1.022	1.4748	2.9106	3.8622	2.7521	0.3595	6.9201	6.295	0.2962	1.708
359	proline	Amino Acid	Urea cycle; Arginine and Proline Metabolism	1898	LC/MS Pos Early	480	1603	116.071	147-85-3	145742	C00148	HMDB00162	0.5071	0.6484	0.7656	0.7734	0.8091	0.6044	0.5617	0.7669	0.6133	0.6229	0.8341	0.9485	0.976	1.024	0.9246	1.757	1.7048	1.3829	1.4205	1.249	1.51	1.3	1.399	0.4688	0.9743	2.9994	1.9262	1.9537	2.2277	2.0524
687	prolylglutamine	Peptide	Dipeptide	40659	LC/MS Pos Early	100003672	2056	244.129					0.1711	0.599	0.4984	0.8707	0.8931	0.4492	0.338	0.5071	0.5453	0.341	0.9888	1.0363	1.0112	1.5701	1.6224	3.27	4.0697	2.8682	3.6076	3.4595	0.3408	0.1466	0.2509	0.1466	0.1466	26.3473	5.9465	3.6445	40.5685	17.5285
688	prolylglycine	Peptide	Dipeptide	40703	LC/MS Pos Early	100003674	2136	173.092	2578-57-6	7408076;6426709			0.2787	0.6175	0.622	0.8427	0.8897	0.3864	0.4002	0.6441	0.5199	0.4386	0.7775	0.9453	0.8349	1.1166	1.1093	4.6077	5.3633	3.6482	3.7051	3.0456	0.6171	0.8523	0.6738	0.2821	0.1942	13.1569	6.0173	3.426	19.0666	10.4344
1255	propionylcarnitine	Lipid	Fatty Acid Metabolism (also BCAA Metabolism)	32452	LC/MS Pos Early	100001162	2590	218.139	17298-37-2	107738	C03017	HMDB00824	0.3715	0.5224	0.6723	0.5853	0.6318	0.453	0.5062	0.5425	0.4915	0.4635	0.9011	1.037	0.9762	0.9882	0.98	2.7458	3.0667	2.2994	2.1985	1.5924	3.9271	3.2634	4.1823	1.495	1.3434	1.9087	0.8766	1.0118	1.2745	0.6504
1379	prostaglandin D2	Lipid	Eicosanoid	7737	LC/MS Neg	486	4650	351.218	41598-07-6	448457	C00696	HMDB01403	0.4642	0.8338	0.8097	1.5475	1.7035	0.7551	0.7779	1.1792	0.8298	0.7488	1	1.369	1.3882	1.6918	1.6314	1.3492	1.1839	1.0864	1.4437	1.2094	0.0439	0.0439	0.0439	0.0439	0.0439	0.0722	0.1456	0.165	0.0439	0.3867
1374	prostaglandin E2	Lipid	Eicosanoid	7746	LC/MS Neg	487	4573	351.218	363-24-6	5280360	C00584	HMDB01220	0.9488	1.794	1.4789	2.6288	3.2926	1.31	1.0129	1.115	1.1169	1.1111	0.6716	1	0.8834	1.0337	1.3779	0.6787	0.8154	0.7246	0.8498	0.8971	0.1236	0.1236	0.1236	0.1236	0.1236	0.1236	0.1236	0.2422	0.1236	0.7392
1385	prostaglandin F2alpha	Lipid	Eicosanoid	19398	LC/MS Neg	100000574	4658	353.233	551-11-1	5280363	C00639	HMDB01139	0.7141	0.949	0.7881	1.213	1.2879	1.2321	0.8885	1.1682	1.3723	1.144	0.7699	0.8435	0.7111	0.8273	1.5675	1.0584	1.1659	1	0.9481	1.0198	0.6918	0.6918	0.6918	0.6918	0.6918	0.6918	0.6918	0.6918	0.6918	0.6918
2715	pseudouridine	Nucleotide	Pyrimidine Metabolism, Uracil containing	33442	LC/MS Pos Early	821	800	245.077	1445-07-4	15047	C02067	HMDB00767	0.7683	1.2701	1.2054	1.3551	1.6324	0.9354	0.7757	1.1565	1.1163	1.0097	0.8223	0.8704	0.6854	1.1076	0.757	0.8232	0.8571	0.8375	0.9096	0.9329	0.8045	0.5481	0.933	2.2886	1.4927	0.9616	1.465	2.0822	0.9903	1.2127
2830	pterin	Cofactors and Vitamins	Pterin Metabolism	43023	LC/MS Pos Early	100004216	1805	164.057	22363-60-4	73000	C00715	HMDB00802	0.3376	0.4649	0.6887	0.4645	0.6077	0.8317	0.3892	0.6884	0.7034	0.4464	0.6	0.9687	0.5582	0.7756	0.6889	1.6768	1.6014	1.4767	1.1072	1.0313	1.8377	1.6109	2.5121	3.3367	1.534	1.6037	3.4019	2.3757	2.8436	1.4305
394	putrescine	Amino Acid	Polyamine Metabolism	1408	LC/MS Pos Early	49	3027	89.1073	110-60-1	1045	C00134	HMDB01414	0.439	0.8098	0.7944	0.945	0.861	0.8216	1.273	0.8416	0.6373	0.6708	1.1108	1.3845	1.5028	1.5623	1.8335	0.3708	0.5238	0.6562	0.7746	0.5423	2.7176	3.9996	1.5679	2.6909	1.2613	3.5516	2.62	2.5656	0.3698	1.055
2868	pyridoxal	Cofactors and Vitamins	Vitamin B6 Metabolism	1651	LC/MS Pos Early	491	2343	168.065	65-22-5	1050	C00250	HMDB01545	0.5113	0.9986	1.0127	1.1908	1.2407	0.8922	0.8745	1.1857	1.2115	0.8419	0.6992	0.9275	1.0193	0.9475	1.0014	0.9022	0.8787	0.7968	0.9054	0.8333	1.4791	0.7148	1.5347	2.8675	2.1081	1.3735	2.1805	2.8393	0.5867	1.052
2867	pyridoxal phosphate	Cofactors and Vitamins	Vitamin B6 Metabolism	5331	LC/MS Pos Early	492	1367	248.032	41468-25-1	1051	C00018	HMDB01491	0.2966	0.2935	0.4966	0.6015	0.6807	0.7663	0.6011	0.6995	0.5803	0.5038	0.6768	0.7747	0.5902	0.7752	1.0004	1.569	2.0743	1.523	1.8243	1.3184	1.8262	1.2055	2.0279	2.3587	0.903	3.0933	2.3116	4.8348	5.0724	2.1063
2865	pyridoxamine	Cofactors and Vitamins	Vitamin B6 Metabolism	2150	LC/MS Pos Early	568	2975	169.097	58052-48-5	1052	C00534	HMDB01431	0.5032	0.6025	0.6841	0.7707	0.7942	0.927	0.5306	0.7554	0.7502	0.671	0.9139	1.0804	0.9981	0.7737	0.71	1.0019	1.037	0.9375	0.7649	1.037	1.8484	1.4795	2.9315	4.5894	3.2626	1.9956	3.0534	3.3589	0.5083	1.3432
2866	pyridoxamine phosphate	Cofactors and Vitamins	Vitamin B6 Metabolism	3138	LC/MS Pos Early	493	1932	249.064	529-96-4	1053	C00647	HMDB01555	0.2295	0.5557	0.5063	0.5997	0.7063	0.5292	0.5026	0.6158	0.6159	0.4759	0.5082	0.7467	0.7089	0.8207	0.8495	0.8869	0.9491	0.9533	1.3129	1.3654	2.0587	1.0467	1.8801	1.8442	1.7771	2.2629	2.8385	3.0358	3.8343	2.9589
2869	pyridoxate	Cofactors and Vitamins	Vitamin B6 Metabolism	31555	LC/MS Polar	100001121	846	182.046	82-82-6	6723	C00847	HMDB00017	0.7793	0.4931	0.5758	0.7018	0.8484	0.6467	0.5339	0.6997	0.6275	0.4931	0.4931	0.4931	0.7883	1.6353	0.6684	1	0.7575	0.9788	0.7034	0.6123	0.4931	1.4268	1.4557	6.1488	4.8411	1.1425	8.0724	7.6535	0.4931	5.5795
847	pyruvate	Carbohydrate	Glycolysis, Gluconeogenesis, and Pyruvate Metabolism	48990	LC/MS Polar	823	1083	87.0088	127-17-3	1060	C00022	HMDB00243	0.345	0.5477	0.8978	1.1823	0.9151	0.9843	0.989	1	0.6225	0.5416	0.5527	0.7366	1.0701	1.2682	0.7187	1.0096	0.9016	0.6752	0.8937	0.8264	1.4623	1.3341	1.1678	2.2721	1.6753	1.2832	1.3092	1.366	0.5477	4.1606
2762	quinolinate	Cofactors and Vitamins	Nicotinate and Nicotinamide Metabolism	1899	LC/MS Pos Early	182	845	168.029	89-00-9	1066	C03722	HMDB00232	0.9472	1.4851	1.4009	2.1077	2.2718	1.3332	1.284	1.9626	1.7572	1.5309	0.969	0.9903	0.8533	0.9405	1.0921	0.8324	0.7929	0.8481	0.8879	0.8513	0.4605	0.2817	0.7953	0.1855	0.1855	3.1243	1.0097	1.4379	35.441	0.5366
2859	retinol (Vitamin A)	Cofactors and Vitamins	Vitamin A Metabolism	1806	LC/MS Pos Late	498	1636	269.226	68-26-8	445354	C00473	HMDB00305	0.3178	1.0905	0.9736	1.0754	0.9869	1.0116	0.6033	1.0348	1.2103	1.0992	0.3178	0.5948	0.5662	0.6988	0.6348	1.0115	0.7872	0.9284	1.4033	1.3278	0.5527	0.4518	0.46	1.3407	1.0019	0.6433	0.9775	1	1.5368	2.6331
866	ribitol	Carbohydrate	Pentose Metabolism	15772	LC/MS Polar	100000406	1789.6	151.061	488-81-3	6912	C00474	HMDB00508	0.5133	0.7336	1.1247	0.6792	0.9998	0.6768	0.6217	1.0231	0.7639	0.767	0.6258	0.7756	0.4905	0.916	0.586	0.8375	1.0332	1.1035	0.9834	0.6774	2.4374	2.0684	2.6577	2.6569	1.5831	1.7409	2.2344	2.3665	2.424	0.8634
867	ribonate	Carbohydrate	Pentose Metabolism	27731	LC/MS Polar	100001007	2425	165.041	5336-08-03	5460677	C01685	HMDB00867	0.5029	0.6606	0.3574	1.0491	1.8015	0.0629	1.2704	1.4183	0.4317	0.4734	0.8516	1.2981	0.9461	0.0629	0.9604	1.0148	0.8165	0.8124	0.4755	0.7503	1.0052	1.0354	1.0245	1	0.7109	1.5226	1.2061	1.4885	1.5534	0.4432
865	ribose	Carbohydrate	Pentose Metabolism	1471	LC/MS Polar	914	1508.2	195.051	50-69-1	5779	C00121	HMDB00283	0.7133	1.4145	1.2856	1.1773	1.4136	0.8139	0.8917	0.9876	0.9659	0.8195	0.712	0.8644	1.0482	1.4024	1.0821	0.9459	0.7926	0.8863	0.9538	0.968	2.886	1.0124	2.8815	14.59	10.4545	0.2837	0.9412	1.1242	1.336	1.1306
857	ribose 1-phosphate	Carbohydrate	Pentose Phosphate Pathway	1763	LC/MS Polar	219	4025	229.012	50-99-7;58459-37-3	439236	C00620	HMDB01489	0.1038	0.1401	0.2689	0.2134	0.2594	0.1337	0.1165	0.2273	0.2359	0.2295	0.6075	1.0349	1.2153	1.1767	0.3969	3.3687	2.34	1.7975	1.9437	1.7275	2.5577	2.4422	4.7165	1.4146	1.9796	1.1422	1.2562	1.6178	0.724	0.9651
889	ribulose/xylulose	Carbohydrate	Pentose Metabolism	48340	LC/MS Polar	100006122	1400	149.046					0.6216	1.1836	1.1093	0.9951	1.0558	0.7299	0.935	1.0913	0.8049	0.6873	0.9825	1.0986	1.2949	1.6634	1.135	0.8905	0.5457	0.857	1	0.8135	2.1048	0.5457	1.6637	2.0775	2.3316	0.5457	0.5457	0.5457	0.9892	0.5457
327	S-adenosylhomocysteine (SAH)	Amino Acid	Methionine, Cysteine, SAM and Taurine Metabolism	42382	LC/MS Neg	197	1832.4	383.114	979-92-0	439155	C00021	HMDB00939	0.1063	0.2059	0.2243	0.2344	0.2337	0.1992	0.1363	0.2209	0.2744	0.2587	0.4077	0.5712	0.6072	0.4655	0.3755	1.5412	1.342	1.1016	1.2314	1.1264	2.202	1.9496	2.3387	2.8316	2.0363	1.5412	2.1003	2.5033	0.8081	1.0472
326	S-adenosylmethionine (SAM)	Amino Acid	Methionine, Cysteine, SAM and Taurine Metabolism	15915	LC/MS Pos Early	1263	3002	399.144	24346-00-7;86867-01-8;86867-0108	34755	C00019	HMDB01185	0.1833	0.3062	0.4735	0.4886	0.4955	0.4621	0.5101	0.5159	0.4101	0.4026	0.7239	1.0111	0.9889	0.9523	0.8969	1.3722	1.8055	1.6731	1.6369	0.9346	2.3151	3.1248	2.5695	1.76	1.0434	3.293	1.8057	1.9618	2.7548	0.8536
859	sedoheptulose-7-phosphate	Carbohydrate	Pentose Phosphate Pathway	35649	LC/MS Neg	100001628	599.6	289.033	2646-35-7	616	C05382	HMDB01068	0.9628	1.4352	1.6107	1.5979	1.6174	1.3678	1.2438	1.4876	1.4844	1.2165	0.8229	1.0509	1.204	1.3632	1.2721	1.2876	1.028	0.9319	1.1004	1.1582	0.5605	0.5092	0.972	0.1534	0.3128	0.2704	0.351	0.4605	0.6317	0.447
9	serine	Amino Acid	Glycine, Serine and Threonine Metabolism	1648	LC/MS Pos Early	503	1239	106.05	56-45-1	5951	C00065	HMDB00187	0.548	0.8045	0.9918	1.1884	1.1583	0.6882	0.6527	0.9481	0.779	0.7629	0.7047	0.8581	0.9458	1.1412	1.0082	2.2004	2.008	1.6185	1.6877	1.5579	0.6176	0.6871	0.6012	0.2705	0.3112	3.0403	1.4912	1.5307	4.8307	3.1823
241	serotonin	Amino Acid	Tryptophan Metabolism	2342	LC/MS Pos Early	504	2550	177.102	153-98-0	5202	C00780	HMDB00259	0.3681	0.6733	0.8576	0.8136	1.0042	0.8341	0.9958	0.7837	0.923	0.9866	0.9671	1.1727	1.0388	1.1898	1.1855	1.6113	2.0007	1.6101	1.6094	1.2485	0.3202	0.3254	0.3202	0.8012	0.3202	0.3202	0.3202	0.3202	0.3202	0.3202
414	S-lactoylglutathione	Amino Acid	Glutathione Metabolism	15731	LC/MS Pos Early	1343	2124	380.112	54398-03-7	440018	C03451	HMDB01066	0.933	0.4539	0.9664	0.7386	0.6874	1.5085	0.9957	0.8943	1.0043	0.8579	1.4249	1.5806	1.4943	0.9531	1.2134	2.0643	2.3555	1.6549	1.6988	1.2591	4.0186	2.328	9.9848	1.9184	4.0451	0.0375	0.9303	1.1653	1.1594	0.199
339	S-methylcysteine	Amino Acid	Methionine, Cysteine, SAM and Taurine Metabolism	39592	LC/MS Pos Early	100002749	1955	119.016	1187-84-4	24417		HMDB02108	0.487	0.9771	1.1461	0.9708	1.2585	0.6739	0.6634	0.9412	0.7601	0.694	0.4703	0.7506	0.8375	0.8275	0.6785	1.3711	1.6726	1.5594	1.4115	1.0229	0.7094	1.2794	1.4632	0.4644	0.2694	5.7497	1.2141	1.4284	4.2191	1.524
413	S-methylglutathione	Amino Acid	Glutathione Metabolism	33944	LC/MS Pos Early	100001259	2200	322.107	2922-56-7	3605667	C11347		0.3768	0.3689	0.5071	0.4579	0.4542	0.4473	0.4463	0.5082	0.5457	0.4231	0.9327	0.9837	0.9246	0.6875	0.8788	1.4816	1.6972	1.4473	1.3068	1.0944	3.5766	3.8731	5.3942	3.3592	2.7805	1.7415	1.4596	1.8297	1.0163	0.4537
397	spermidine	Amino Acid	Polyamine Metabolism	485	LC/MS Pos Early	50	3355	146.165	124-20-9	1102	C00315	HMDB01257	0.2414	0.9026	0.933	0.8909	0.8521	0.8613	1.931	1.0039	0.4764	0.6066	1.3406	1.878	1.8814	2.6177	2.9233	0.3948	1.0246	1.6681	2.4479	0.9961	5.0903	2.0423	2.3849	2.8237	4.4895	0.0558	1.2103	1.4208	1.2665	0.4786
395	spermine	Amino Acid	Polyamine Metabolism	603	LC/MS Pos Late	507	758	203.223	71-44-3	1103	C00750	HMDB01256	0.5446	1.696	1.1724	1.2549	1.1586	0.8979	1.2038	1.1933	1.1889	1.6446	0.8989	1.0686	0.7359	1.0878	1.2837	0.8353	1.162	1.2122	1.8886	1.6931	0.397	0.2939	0.4383	0.4767	1.162	0.2117	0.8051	0.7624	3.8616	1.9814
1800	sphinganine	Lipid	Sphingolipid Metabolism	17769	LC/MS Pos Late	313	1413	302.305	3102-56-5	3126	C00836	HMDB00269	0.4043	1.0208	0.8973	0.8665	1.2169	0.9581	0.9135	0.9291	1.03	0.9494	0.6913	1.1201	1.0583	1.2468	1.1054	1.7728	1.6338	1.5908	2.0298	2.2092	1.3608	0.4147	0.5527	0.476	0.3133	1.4668	0.9792	1.1267	1.9654	1.5703
1819	sphingomyelin (d18:1/14:0, d16:1/16:0)*	Lipid	Sphingolipid Metabolism	42463	LC/MS Pos Late	100004328	1998	675.544		11433862			0.3056	0.7153	0.7011	1.0979	1.1389	0.8025	0.7057	0.9065	0.9088	0.6661	0.5011	0.7097	0.7211	0.8714	0.8548	0.7028	0.8168	0.8884	1.1486	1.4725	1.4025	0.6265	1.3378	1.7563	1.5164	0.6622	1.0912	1.2266	1.8324	1.7035
1828	sphingomyelin (d18:1/15:0, d16:1/17:0)*	Lipid	Sphingolipid Metabolism	52433	LC/MS Pos Late	100006314	2082	689.559	121999-58-4				0.6008	1.6826	1.4656	1.9971	2.1288	1.5896	1.3302	1.7336	1.7073	1.3628	0.64	0.8641	0.9228	1.244	1.1261	1.0772	1.1126	1.2329	1.4882	1.7069	0.2453	0.1057	0.3711	0.4367	0.3342	0.1958	0.2862	0.3495	1.8065	0.6238
1833	sphingomyelin (d18:1/17:0, d17:1/18:0, d19:1/16:0)	Lipid	Sphingolipid Metabolism	52615	LC/MS Pos Late	100008920	2312	717.591	121999-64-2				0.4985	1.1554	1.065	1.3561	1.3351	1.1871	0.9398	1.1232	1.226	1.0343	0.5914	0.7659	0.7823	1.0515	1.0112	0.9289	0.9503	1	1.2536	1.4656	0.6965	0.4344	0.9498	1.4189	0.9606	0.1274	0.2381	0.2469	1.3623	0.1274
1805	sphingomyelin (d18:1/18:1, d18:2/18:0)	Lipid	Sphingolipid Metabolism	37529	LC/MS Pos Late	100002106	2167	729.591	108392-10-5	6443882			0.4485	0.9629	0.8188	1.1673	1.404	0.8721	0.8109	0.9315	0.8935	0.9392	0.6524	0.9451	1.0566	1	1.0546	0.8545	0.782	0.7927	1.1336	1.3074	2.0911	2.2718	1.9401	3.4777	2.2142	0.4485	0.4485	0.4485	4.9578	2.1047
1826	sphingomyelin (d18:1/20:0, d16:1/22:0)*	Lipid	Sphingolipid Metabolism	48490	LC/MS Pos Late	100006290	2685	759.638					0.5743	1.9021	1.8571	1.8585	2.1652	1.7664	1.3631	1.7101	2.2076	1.5809	0.6369	1.0453	0.9547	1.3481	1.2245	0.7196	0.6779	1.1897	1.1725	1.4189	0.7614	0.4647	0.822	1.6126	0.6959	0.05	0.081	0.11	0.4485	0.4596
1823	sphingomyelin (d18:1/20:1, d18:2/20:0)*	Lipid	Sphingolipid Metabolism	48491	LC/MS Pos Late	100006292	2383	757.622	222403-67-0				0.5906	1.126	1.2085	1.6755	1.7156	1.4401	1.3317	1.3637	1.404	1.3656	0.6799	1.012	0.9951	1.1073	1.129	0.4934	0.5521	0.7034	0.8829	1.0049	0.3564	0.3544	0.4489	0.9817	0.6265	0.1611	0.1611	0.1611	3.3405	1.3022
1829	sphingomyelin (d18:1/21:0, d17:1/22:0, d16:1/23:0)*	Lipid	Sphingolipid Metabolism	52495	LC/MS Pos Late	100009025	2793	773.653					0.8753	2.2596	1.9349	2.7289	2.7135	2.958	2.3998	2.8352	2.8429	2.6947	0.747	1.0045	0.974	1.2415	1.6374	0.8498	1.1406	0.9955	1.6578	2.108	0.2745	0.1291	0.1969	0.4944	0.4037	0.1291	0.1291	0.1522	0.6334	0.3234
1825	sphingomyelin (d18:1/22:1, d18:2/22:0, d16:1/24:1)*	Lipid	Sphingolipid Metabolism	48493	LC/MS Pos Late	100006295	2666	785.653					0.4203	1.1992	1.1368	1.2031	1.5752	1.313	0.9241	1.0558	1.4599	1.1854	0.7178	0.9678	0.9322	1.2303	0.9558	0.8607	0.8563	1.1024	1.4299	1.4129	0.5907	0.1863	0.4402	0.5561	0.6647	0.3014	0.5635	0.6189	6.2113	1.9819
1821	sphingomyelin (d18:1/24:1, d18:2/24:0)*	Lipid	Sphingolipid Metabolism	47153	LC/MS Pos Late	100005986	3033	813.684	94359-13-4				0.428	0.933	0.8822	1.2833	1.2509	1.0067	0.8916	1.1327	1.1666	0.9933	0.6188	0.8368	0.8805	1.1254	1.1746	0.9206	1.0202	1.0584	1.413	1.6397	1.2812	0.4499	1.1053	1.1151	1.1677	0.2079	0.3085	0.3735	1.0674	0.7825
1822	sphingomyelin (d18:2/16:0, d18:1/16:1)*	Lipid	Sphingolipid Metabolism	42459	LC/MS Pos Late	100004329	2002	701.559					0.3987	1.0209	0.898	1.316	1.3571	1.1126	0.9791	1.1538	1.1571	0.9539	0.6362	0.9467	0.95	1.1249	1.1552	0.6436	0.6836	0.8424	1.0811	1.4185	0.3298	0.1502	0.4717	0.4916	0.5553	0.8078	1.4026	1.5174	17.4533	3.3665
1830	sphingomyelin (d18:2/23:0, d18:1/23:1, d17:1/24:1)*	Lipid	Sphingolipid Metabolism	52435	LC/MS Pos Late	100008956	2845	799.669					0.4354	1.6543	1.4485	1.7837	2.3936	1.7919	1.0865	1.4175	2.0892	1.1986	0.4976	0.864	0.9913	1.3324	1.0087	1.2871	0.9567	1.2844	1.3828	1.6978	0.6316	0.2271	0.4913	0.9357	0.4407	0.1893	0.3233	0.4128	2.8281	1.1512
1831	sphingomyelin (d18:2/24:1, d18:1/24:2)*	Lipid	Sphingolipid Metabolism	52437	LC/MS Pos Late	100008957	2635	811.669					0.4168	1.3592	1.3276	1.095	1.7451	1.3309	0.7834	0.8918	1.4713	0.9964	0.7396	1.2129	1.2188	1.5482	0.953	1.3083	1.0036	1.5336	1.5095	1.5151	1.0777	0.4883	0.654	1.1705	0.6596	0.1212	0.1827	0.1954	2.1161	0.9563
1809	sphingosine	Lipid	Sphingolipid Metabolism	17747	LC/MS Pos Late	297	1393	300.29	123-78-4	5353955	C00319	HMDB00252	0.34	0.9047	0.8055	1.0211	1.1804	1.0066	0.8082	0.9136	1.0273	0.835	0.6812	0.9097	0.9425	1.1606	1.114	1.9786	1.8638	1.7798	2.12	2.1854	0.8834	0.3404	0.5919	0.3058	0.2093	1.8756	1.283	1.0325	1.738	2.2776
3253	stachydrine	Xenobiotics	Food Component/Plant	34384	LC/MS Pos Early	100001296	1440	144.102	4136-37-2	115244	C10172	HMDB04827	0.2133	0.3418	0.4461	0.4698	0.4499	0.3427	0.3361	0.5633	0.5425	0.4319	0.7988	1.14	1.067	0.8727	0.8556	1.334	1.4342	1.3178	1.3491	1.0533	1.9784	2.0682	3.0868	1.5468	1.3745	1.9712	0.9885	1.1844	1.9692	0.3547
1060	stearate (18:0)	Lipid	Long Chain Fatty Acid	1358	LC/MS Neg	439	5872	283.264	57-11-4	5281	C01530	HMDB00827	0.6105	0.7592	0.7208	0.773	0.9026	0.629	0.9164	1.0037	0.6281	0.794	0.8093	0.7629	0.8818	1.0224	1.108	0.7216	0.8773	0.7566	0.9963	1.1487	1.0299	0.7492	0.8447	1.2218	1.6618	1.107	1.8824	1.6621	1.2924	1.8331
1089	stearidonate (18:4n3)	Lipid	Polyunsaturated Fatty Acid (n3 and n6)	33969	LC/MS Neg	100001229	5395	275.202	111174-40-4	5312508	C16300	HMDB06547	0.1928	0.4963	0.6993	1	0.9346	0.6716	0.688	1.002	0.6199	0.5604	0.4704	0.7186	0.8439	0.8104	0.7258	1.3891	1.0534	1.154	1.1596	1.3966	0.5157	0.1928	0.1928	0.7766	0.7511	1.4223	1.735	1.8224	3.4222	2.9435
1804	stearoyl sphingomyelin (d18:1/18:0)	Lipid	Sphingolipid Metabolism	19503	LC/MS Pos Late	1538	2400	731.606	85187-10-6;85187-10-6	6453725	C00550	HMDB01348	0.5234	1.047	1.0205	1.5517	1.5543	1.158	1.0247	1.2843	1.2813	1.1333	0.6374	0.8596	0.8498	1.0544	1.0791	0.7485	0.8151	0.8115	1.1073	1.2565	0.9339	0.5787	0.9795	1.4476	1.0971	0.1324	0.2057	0.2227	0.5759	0.6903
1284	stearoylcarnitine	Lipid	Fatty Acid Metabolism(Acyl Carnitine)	34409	LC/MS Pos Late	100001391	1485	428.373	18822-91-8	6426855		HMDB00848	0.4018	1.3727	1.1922	1.268	1.7065	0.824	0.8801	0.9955	0.9524	0.9475	0.8989	1.1565	1.6768	1.8273	1.6259	0.9263	1.0045	1.1595	1.5652	2.1869	2.7226	0.6459	2.2488	0.8358	1.1719	0.566	0.459	0.6488	0.9788	0.4492
1024	succinate	Energy	TCA Cycle	1437	LC/MS Polar	252	3149	117.019	110-15-6	1110	C00042	HMDB00254	0.3102	0.3686	0.5998	0.4232	0.6983	0.4994	0.8055	0.7554	0.2975	0.3693	0.6089	0.6486	0.6283	0.8003	0.733	1.4113	1.2458	1.3122	1.5966	1.0608	2.9569	1.0836	1.6303	2.1983	1.8593	2.5847	1.4101	1.6296	1.6998	0.9392
1023	succinylcarnitine	Energy	TCA Cycle	37058	LC/MS Pos Early	100001948	2291	262.128					0.5515	0.91	1	1.0896	1.0051	0.7307	0.7731	0.9098	0.7728	0.661	1.6771	1.9637	1.7916	1.7534	1.7714	1.8083	2.0241	1.8121	1.974	1.6662	0.5936	1.0411	1.0111	0.5572	0.4307	0.5218	0.3747	0.1298	2.0885	0.6001
3668	sulfate*	Xenobiotics	Chemical	46960	LC/MS Polar	100002528	3728	96.9601	14808-79-8	1118	C00059	HMDB01448	0.5129	0.6154	1.2832	0.9317	0.9852	1.0156	0.7127	0.7958	0.4703	0.565	0.7706	0.9113	1.1407	1.8384	0.9479	0.844	0.6864	1.036	0.7061	0.8725	0.7752	1.0148	1.0493	1.649	1.32	2.4274	4.1351	4.5246	0.8653	1.0919
3340	tartronate (hydroxymalonate)	Xenobiotics	Bacterial/Fungal	20693	LC/MS Neg	100000840	610	118.999	80-69-3	45	C02287	HMDB35227	0.5796	0.761	1.0635	1.2258	1.5122	0.6867	0.8639	1.2413	0.9528	0.8982	0.8069	0.6444	0.5874	0.6553	0.4694	1.4886	1.9141	1.5971	1.66	1.6837	0.1816	0.1816	0.1816	0.1816	0.1816	1.3072	0.565	1.2798	14.3911	0.5299
347	taurine	Amino Acid	Methionine, Cysteine, SAM and Taurine Metabolism	2125	LC/MS Neg	512	690	124.007	107-35-7	1123	C00245	HMDB00251	0.544	0.8323	0.9125	0.8539	0.8605	0.8744	0.776	0.8374	0.7986	0.8026	0.9766	1.0525	1.0919	1.016	0.9977	1.5255	1.5688	1.3846	1.36	1.2268	1.6027	2.3753	1.8876	1.1581	0.798	2.0323	1.2136	1.3384	1.9056	0.6648
2024	taurochenodeoxycholate	Lipid	Primary Bile Acid Metabolism	18494	LC/MS Neg	1629	5250	498.289	6009-98-9	387316	C05465	HMDB00951	0.3405	0.6936	0.8017	0.8685	1.0872	0.7689	0.662	0.7158	0.9215	0.7405	0.37	0.6948	0.7127	1.0053	0.9074	1.3281	1.2652	0.9947	1.0508	0.8365	1.0857	0.5697	2.492	5.4068	4.8902	1.3019	5.9018	5.901	0.9267	9.1732
2021	taurocholate	Lipid	Primary Bile Acid Metabolism	18497	LC/MS Neg	1648	5150	514.284	145-42-6	6675	C05122	HMDB00036	0.0879	0.0879	0.0879	0.0879	0.0879	0.0879	0.0879	0.1761	0.1924	0.0879	0.0879	0.0879	0.0879	0.0879	0.0879	0.2493	0.3414	0.0879	0.2822	0.0879	4.0524	0.4095	15.866	1.058	12.1097	0.5899	1.069	1.1932	0.0879	1.1419
2852	thiamin (Vitamin B1)	Cofactors and Vitamins	Thiamine Metabolism	5341	LC/MS Pos Early	873	3050	265.112	59-43-8	1130	C00378	HMDB00235	0.3881	0.8787	1.0759	1.0392	1.1714	0.8293	0.7381	1.0397	0.8979	0.7543	0.6732	0.8409	0.8446	1.0559	0.9014	1.4413	1.468	1.2384	1.431	1.1965	0.5432	0.4098	0.6145	0.5291	0.3911	2.7672	1.3418	1.6146	3.3148	0.9608
2854	thiamin diphosphate	Cofactors and Vitamins	Thiamine Metabolism	35670	LC/MS Neg	522	1195.1	423.03	154-87-0	1132	C00068	HMDB01372	0.559	0.8275	0.9315	0.9526	1.0698	0.8656	0.6669	1.022	0.978	0.9693	0.4416	0.2605	0.5004	0.4599	0.3496	1.4238	1.2781	1.0466	1.0549	1.374	0.2605	0.2651	0.4637	0.2605	0.2605	1.9448	2.071	1.6909	5.0844	1.934
2853	thiamin monophosphate	Cofactors and Vitamins	Thiamine Metabolism	15798	LC/MS Pos Early	523	2378	345.078	532-40-1	3382778	C01081	HMDB02666	0.3289	0.6041	0.6836	0.8604	0.7603	1.8342	0.8903	1.0739	0.9539	0.7547	1	1.5138	1.3443	0.9655	1.3596	0.4423	0.6985	1.329	1.2412	0.5422	0.408	0.2484	0.5858	1.1384	1.0342	1.5087	4.7865	5.078	1.8645	2.6766
261	thioproline	Amino Acid	Tryptophan Metabolism	53231	LC/MS Pos Early	100009232	1250	134.027	34592-47-4	93176;6973609			0.5785	1.4194	1.5314	1.6548	1.453	2.1193	1.4794	1.5659	1.4165	1.5655	1.011	1.3043	0.989	1.5819	1.6676	0.6091	0.6526	0.6462	0.8575	0.905	0.4174	0.276	0.3546	0.5737	0.6993	0.9857	1.1392	1.0255	0.7863	1.0914
2801	threonate	Cofactors and Vitamins	Ascorbate and Aldarate Metabolism	27738	LC/MS Polar	100001022	2384	135.03	70753-61-6	151152	C01620	HMDB00943	0.7126	0.9609	1.2116	0.5557	1.0961	0.6125	0.609	1.07	1.0632	1.1497	0.7339	0.7006	0.429	0.8179	0.4143	0.932	1.755	1.767	1.6472	1.1584	0.5848	0.5114	1.0391	0.8114	0.3639	2.6311	1.6152	2.7275	11.091	0.4895
14	threonine	Amino Acid	Glycine, Serine and Threonine Metabolism	1284	LC/MS Pos Early	564	1514	120.066	72-19-5	6288	C00188	HMDB00167	0.4024	0.6929	0.7836	0.9742	0.9831	0.5813	0.5819	0.8209	0.6836	0.5897	0.6695	0.8049	0.8876	1.0079	0.9331	2.3702	2.2106	1.5494	1.6501	1.4339	1.3271	1.392	0.9921	1.151	0.8516	7.1145	3.8302	3.8264	5.1303	2.9769
1371	thromboxane B2	Lipid	Eicosanoid	17807	LC/MS Neg	1308	4526	369.228	54397-85-2	5283137	C05963	HMDB03252	0.5872	1.1274	1.3111	0.4876	1.8097	0.4077	0.4068	1.2834	0.9293	1.227	0.6136	1.2166	0.4068	0.8575	0.4068	0.4068	0.6052	0.9745	1.0255	1.2421	0.4068	0.4068	0.4068	0.4068	0.4068	0.4068	0.4068	0.4068	0.4068	0.4068
2755	thymidine	Nucleotide	Pyrimidine Metabolism, Thymine containing	2183	LC/MS Neg	872	1963.7	241.083	50-89-5	5789	C00214	HMDB00273	0.2592	0.5714	0.4577	0.4779	0.5574	0.3453	0.6987	0.4837	0.3856	0.3482	0.8215	0.997	0.9778	0.9025	1.003	1.6134	1.5363	1.097	1.0993	1.1123	1.8741	1.9462	2.7757	1.4362	1.5171	2.1307	1.5072	1.9522	0.2296	0.6391
2751	thymidine 5'-monophosphate	Nucleotide	Pyrimidine Metabolism, Thymine containing	12023	LC/MS Neg	1248	883	321.049	33430-62-5	9700	C00364	HMDB01227	0.4255	3.106	1.9952	1.6708	1.8488	1.3984	3.5756	1.0083	0.8161	1.4635	0.6629	0.7999	0.9445	1.5569	1.7505	0.8191	0.9769	0.9968	1.0032	0.6239	0.5269	0.54	0.7071	0.0305	0.1326	1.1491	2.7059	3.3559	4.3555	2.5427
2756	thymine	Nucleotide	Pyrimidine Metabolism, Thymine containing	604	LC/MS Neg	882	1654	125.036	65-71-4	1135	C00178	HMDB00262	0.2471	0.3953	0.4986	0.3681	0.3707	0.4143	0.2471	0.3586	0.423	0.3145	0.9906	1.5241	1.6541	1.0655	1.0886	1.2646	1.0094	1.0557	1.1615	1.1661	0.2471	0.2471	1.233	0.3521	0.9107	0.9875	0.8575	1.2109	0.6055	1.0975
297	tiglylcarnitine	Amino Acid	Leucine, Isoleucine and Valine Metabolism	35428	LC/MS Pos Early	100001597	2962	244.154	64191-86-2	22833596		HMDB02366	0.1065	0.1831	0.2325	0.3137	0.1725	0.1838	0.2969	0.1928	0.2421	0.1776	0.2789	0.2684	0.3234	0.3066	0.2627	1.6622	1.5694	1.2374	1.2607	1.1418	1.8997	2.0326	1.9461	1.8783	0.9518	4.0128	2.5037	2.9133	1.2773	1.0482
377	trans-4-hydroxyproline	Amino Acid	Urea cycle; Arginine and Proline Metabolism	32306	LC/MS Pos Early	1001	1064	132.065	51-35-4	5810	C01157	HMDB00725	0.434	0.5324	0.5238	0.3919	0.4461	0.5743	0.5234	0.5527	0.5161	0.4827	1.1256	1.2238	1.048	1.1099	1.1677	0.9638	1.019	1.0662	1.0735	0.9601	1.4122	1.4671	2.4354	0.5813	0.952	2.3614	1.7576	2.148	0.981	0.9705
2783	trigonelline (N'-methylnicotinate)	Cofactors and Vitamins	Nicotinate and Nicotinamide Metabolism	32401	LC/MS Pos Early	100001092	1388	138.055	535-83-1	5570	C01004	HMDB00875	0.2756	0.4466	0.5143	0.5236	0.5361	0.438	0.3872	0.6329	0.5294	0.4327	0.7949	1.1109	0.9891	0.8509	0.8082	1.4657	1.5794	1.3669	1.4647	1.1846	1.5284	2.0853	2.9446	1.6095	1.237	1.7413	1.2545	1.3657	1.6637	0.3149
1489	trimethylamine N-oxide	Lipid	Phospholipid Metabolism	40406	LC/MS Pos Early	100003397	2100	76.0757	1184-78-7	1145	C01104	HMDB00925	0.3359	0.5819	0.6975	1.1606	1.1959	0.2058	0.2603	0.5111	0.4356	0.3126	0.8071	1.1436	1.1301	0.877	0.8573	1.9948	2.2871	1.8576	1.9556	1.389	0.7212	0.8962	6.2246	0.6553	2.7395	1.7913	1.1314	1.1765	2.7752	0.4054
215	tryptophan	Amino Acid	Tryptophan Metabolism	54	LC/MS Pos Early	565	2986	205.097	73-22-3	6305	C00078	HMDB00929	0.4083	0.8559	0.8576	1.0344	1.1565	0.6545	0.7082	0.8539	0.7638	0.6332	0.6823	0.8485	0.8692	1.0246	0.9472	1.9451	1.7515	1.3185	1.4255	1.2682	0.5949	0.6299	0.868	0.9754	0.7836	3.1932	2.1769	2.2995	4.6423	3.2859
737	tryptophylglycine	Peptide	Dipeptide	43028	LC/MS Neg	100003609	2481	260.104	7360-09-0	263471			0.357	1	0.8009	1.488	1.5202	0.7133	0.4971	0.8467	1.0287	0.7942	0.6988	0.8508	1.1197	1.0606	0.9956	1.7276	1.7676	1.4711	1.4934	1.932	0.2314	0.2314	0.2314	0.2314	0.2314	2.349	0.4497	0.2314	5.0113	1.5798
122	tyrosine	Amino Acid	Phenylalanine and Tyrosine Metabolism	1299	LC/MS Pos Early	815	2430	182.081	60-18-4	6057	C00082	HMDB00158	0.523	0.8197	0.8425	1.0002	1.036	0.696	0.6325	0.8896	0.8094	0.6675	0.8194	0.9507	1.0258	1.1027	0.9998	1.6655	1.4225	1.2098	1.3548	1.355	0.3911	0.4599	0.5374	0.678	0.6027	2	1.3692	1.7658	2.7615	2.6264
752	tyrosylglycine	Peptide	Dipeptide	41375	LC/MS Pos Early	100003598	2439	239.103	673-05-5	259323			0.4227	0.9807	1.1616	1.7472	1.5734	0.6537	1.0012	1.0376	1.0871	1.0049	0.6463	0.9731	0.9988	1.4867	1.7132	1.6554	1.7365	1.6305	1.8936	1.9033	0.0547	0.0539	0.0327	0.0297	0.0296	1.6558	0.4216	0.3008	3.8959	1.7958
975	UDP-acetylglucosamine/galactosamine	Carbohydrate	Nucleotide Sugar	46148	LC/MS Neg	100002957	646	606.074					0.3494	0.5247	0.5586	0.5134	0.4786	0.6551	0.6707	0.6644	0.2882	0.7736	1.525	1.158	1.1451	1.1906	1.0003	1.0395	0.9794	0.9997	1.0438	1.4378	2.443	2.0604	2.2635	0.2882	1.1349	1.8874	1.0342	0.9387	1.4846	0.2882
968	UDP-galactose	Carbohydrate	Nucleotide Sugar	15860	LC/MS Polar	100000298	4000	565.048	2956-16-3;91183-98-1;137868-52-1	18068	C00052	HMDB00302	0.2331	0.2015	0.2389	0.3058	0.3018	0.1919	0.209	0.3688	0.2486	0.2807	0.9604	0.9816	0.7938	0.804	0.7248	1.5279	1.5378	1.1518	1.5666	1.3719	2.9582	3.2642	6.0693	1.9194	2.2381	2.4432	1.5823	1.941	1.0184	0.8111
964	UDP-glucose	Carbohydrate	Nucleotide Sugar	32344	LC/MS Polar	1096	3950	565.048	117756-22-6	8629	C00029	HMDB00286	0.4254	0.3599	0.5436	0.4958	0.5128	0.3273	0.4594	0.6608	0.4286	0.5548	1.2911	1.3992	0.8751	1.1772	0.9942	1.1248	1.7126	1.4633	1.6927	1.4209	3.2726	3.3274	6.6151	1.9556	2.3227	1.4598	0.6739	1.0494	0.9573	0.2451
969	UDP-glucuronate	Carbohydrate	Nucleotide Sugar	2763	LC/MS Neg	1097	588	579.027	28053-08-9;63700-19-6	17473	C00167	HMDB00935	0.5772	0.7975	0.9456	0.9531	0.9739	0.7196	0.8395	0.8185	0.7952	0.7997	1.0261	1.0457	1.0277	1.1608	1.0647	0.8086	0.82	0.8072	0.8527	0.7075	1.5518	1.2691	2.146	1.0387	1.6306	1.8141	1.5386	1.6136	1.7896	0.8194
2714	uracil	Nucleotide	Pyrimidine Metabolism, Uracil containing	605	LC/MS Pos Early	825	827	113.035	66-22-8	1174	C00106	HMDB00300	0.8847	1.2166	1.3867	1.5225	1.4288	1.2389	0.988	1.2947	1.1007	1.1583	1.012	1.3803	1.2695	1.3467	1.256	0.7615	0.7203	0.9844	0.9501	0.9554	0.2574	0.1422	0.9746	0.0639	0.6246	0.8203	1.7097	0.6477	3.5643	0.7135
2634	urate	Nucleotide	Purine Metabolism, (Hypo)Xanthine/Inosine containing	1604	LC/MS Neg	1134	757.1	167.021	69-93-2;120K5305	1175	C00366	HMDB00289	0.7667	1.1829	1.1539	1.184	1.3636	1.2114	1.0421	1.205	1.1091	1.0092	1.0151	1.2359	1.2721	1.1536	1.1536	0.6357	0.5907	0.5682	0.7099	0.6926	0.1504	0.1211	0.3082	0.2519	0.3632	1.1468	0.8953	0.9963	1.2482	0.4678
2713	uridine	Nucleotide	Pyrimidine Metabolism, Uracil containing	606	LC/MS Neg	535	1457.6	243.062	58-96-8	6029	C00299	HMDB00296	0.5683	0.8489	0.7933	0.8838	0.9898	0.6998	0.7129	0.8452	0.8385	0.717	0.6438	0.7281	0.7376	0.8686	0.8587	1.5823	1.4385	1.0234	1.0102	1.102	2.7064	2.4531	2.9126	2.5281	1.8071	3.1986	1.8379	2.0322	0.6024	1.9243
2733	uridine 2'-monophosphate (2'-UMP)*	Nucleotide	Pyrimidine Metabolism, Uracil containing	52444	LC/MS Neg	100008975	824	323.029					0.8869	1.0814	1.1992	0.0635	1.4008	1.4088	0.6003	0.0635	1.4439	0.0635	0.2519	0.0635	0.7199	0.7088	0.0635	0.0635	0.0635	0.9797	1	1.1787	0.0635	0.0635	0.0635	0.0635	0.0635	0.0635	0.0635	0.0635	0.0635	0.0635
2710	uridine 3'-monophosphate (3'-UMP)	Nucleotide	Pyrimidine Metabolism, Uracil containing	39764	LC/MS Neg	106	750	323.029	35170-0-7;35170-03-7	101543	C01368		1.0596	1.5126	1.3494	2.202	1.9975	1.2644	1.6881	2.5689	1.463	1.9031	0.4658	0.6243	0.6911	0.8186	1	1.0864	0.9002	0.7472	0.6848	1.0496	0.0532	0.0532	0.0532	0.0532	0.0532	0.0532	0.0532	0.0827	0.4979	0.2676
2707	uridine 5'-diphosphate (UDP)	Nucleotide	Pyrimidine Metabolism, Uracil containing	5345	LC/MS Neg	870	599.5	402.995	21931-53-3	6031	C00015	HMDB00295	0.4159	0.5946	0.6412	0.6984	0.6943	0.5649	0.5401	0.8746	0.514	0.762	0.779	0.8723	1.0021	1.0606	0.5655	1.5467	1.7835	1.8479	1.6583	0.9979	0.9898	1.2226	1.8402	0.4159	0.4159	0.6737	1.9728	2.916	2.459	4.446
2708	uridine 5'-monophosphate (UMP)	Nucleotide	Pyrimidine Metabolism, Uracil containing	2856	LC/MS Polar	869	4150	323.029	3387-36-8	6030	C00105	HMDB00288	0.0253	0.0275	0.0376	0.0415	0.045	0.0264	0.035	0.0579	0.0346	0.0433	0.3615	0.4702	0.3223	0.1962	0.1784	1.0075	1.5911	1.1571	1.3937	0.9925	4.1164	2.7032	5.2317	2.0024	2.4649	5.9789	7.4855	10.6951	1.1547	4.0177
2712	uridine-2',3'-cyclic monophosphate	Nucleotide	Pyrimidine Metabolism, Uracil containing	37137	LC/MS Neg	75	1090	305.018	40632-52-8	439715	C02355	HMDB11640	0.9821	1.0179	1.6863	1.248	1.2205	1.8172	1.6998	2.4956	1.509	2.0615	3.773	4.2691	2.8453	3.672	3.1304	0.3582	0.7619	1.7588	3.0974	1.7087	0.1986	0.091	0.272	0.3548	0.7016	0.0093	0.1131	0.1247	0.4948	0.1051
303	valine	Amino Acid	Leucine, Isoleucine and Valine Metabolism	1649	LC/MS Pos Early	566	2479	118.086	72-18-4	6287	C00183	HMDB00883	0.44	0.8516	0.8721	1.0662	1.147	0.6523	0.6589	0.8909	0.7792	0.6724	0.7083	0.8726	0.9407	1.1345	1.0015	2.539	2.2324	1.5574	1.6986	1.4971	0.4396	0.4727	0.6332	0.8293	0.6636	3.3085	2.1488	2.1391	4.3599	3.2649
766	valylglutamine	Peptide	Dipeptide	42079	LC/MS Pos Early	100003640	2295	246.145	42854-54-6	5253209			0.4745	1.2739	1.4667	1.0948	1.2091	0.5982	1.0895	0.6884	0.7568	1	1.6576	1.9733	1.8834	2.8681	3.0323	0.4458	0.8174	2.6059	3.8963	3.8457	0.1007	0.0496	0.1371	0.0634	0.0496	1.2713	0.5411	0.4434	2.504	1.438
767	valylglycine	Peptide	Dipeptide	40475	LC/MS Neg	100003641	1506	173.093	686-43-1	136487			0.5394	1.2213	0.9336	1.0808	1.196	0.7211	0.8573	0.7828	0.7145	0.8438	0.9449	0.9689	1.0654	1.5591	1.4825	0.1983	0.5062	1.6233	1.6558	2.1825	0.0558	0.0558	0.0558	0.0558	0.0558	4.291	0.663	0.3502	3.5963	1.6908
770	valylleucine	Peptide	Dipeptide	39994	LC/MS Pos Early	100003210	3138	231.17	22906-55-4	352039			0.2743	1	1.2493	0.9674	1.0838	0.5202	1.0134	0.7583	0.8555	0.7847	1.2498	1.9874	1.7113	2.4351	2.5683	0.7922	2.2089	3.3231	4.4962	2.2234	0.3676	0.1225	0.2706	0.1225	0.1225	1.0562	0.6689	0.6367	5.9796	1.6978
2627	xanthine	Nucleotide	Purine Metabolism, (Hypo)Xanthine/Inosine containing	3147	LC/MS Pos Early	1004	1032	153.041	69-89-6	1188	C00385	HMDB00292	0.9465	1.4966	1.4849	1.6641	1.6888	1.3523	1.2963	1.5248	1.3478	1.2733	1	1.2711	1.2753	1.4946	1.4332	0.9413	0.8308	0.8598	0.9693	1.0633	0.667	0.3948	0.9978	1.0577	0.9965	0.3474	0.3474	0.4727	0.7017	0.6176
2629	xanthosine	Nucleotide	Purine Metabolism, (Hypo)Xanthine/Inosine containing	15136	LC/MS Pos Early	100000299	1275	285.083	146-80-5	64959	C01762	HMDB00299	0.2625	0.4578	0.4946	0.5386	0.6348	0.8379	0.7334	1.0317	0.6736	0.6036	0.9649	1.3312	0.9457	0.8886	0.9718	1.6549	1.3756	0.8829	0.9756	0.8883	1.8292	0.6782	3.4484	14.9568	10.1204	1.3537	1.9943	5.1072	1.7192	3.5363
2628	xanthosine 5'-monophosphate (xmp)	Nucleotide	Purine Metabolism, (Hypo)Xanthine/Inosine containing	12024	LC/MS Neg	1251	580	363.035	25899-70-1	73323	C00655	HMDB01554	0.1318	0.0958	0.2693	0.2105	0.2134	0.4609	0.4739	0.5856	0.5211	0.5717	1.0535	0.9186	1.0598	0.7044	0.5893	3.1628	3.1206	2.2687	2.249	1.8784	1.1085	0.91	2.5245	0.3119	1	10.7746	13.0849	19.6062	2.7919	14.3116
