# Supplementary material for: SLC15A3-mediated dipeptide metabolism confers antimetabolite resistance in lymphoma via mTORC1 activation
Source: J Clin Invest. 2026 Jul 15;136(14):e199709. doi: 10.1172/JCI199709 (PMC13367966; doi:10.1172/JCI199709)
Supplement: Supplemental table 2 [file jci-136-199709-s043.xlsx]

## Sheet: Sheet1
	transcript	gene_id	gene_name	log2FC_rna	pval_rna	log2FC_rpf	pval_rpf	pval_te	log2FC_te
8435	ENSMUST00000117242	ENSMUSG00000034109	Golim4	4.5002	1.45744e-49	0.997288	0.626596	2.16996e-34	-2.37483
4118	ENSMUST00000042054	ENSMUSG00000038402	Foxf2	4.49089	1.42886e-31	0.940569	0.600473	1.6887e-27	-2.41006
61	ENSMUST00000001051	ENSMUSG00000001025	S100a6	4.07348	8.59948e-08	0.751126	0.580224	1.4316e-25	-2.27075
7846	ENSMUST00000107131	ENSMUSG00000044303	Cdkn2a	4.037	3.07105e-35	0.966591	0.393052	1.56638e-41	-2.05773
8373	ENSMUST00000115366	ENSMUSG00000024597	Slc12a2	3.50683	3.10011e-23	0.760755	0.705004	2.88876e-32	-1.8702
6777	ENSMUST00000086617	ENSMUSG00000072720	Myo18b	3.40467	8.89097e-22	1.57745	0.576276	6.24421e-11	-1.20178
4407	ENSMUST00000045196	ENSMUSG00000040164	Kcns1	3.37881	4.80607e-16	0.733714	0.691604	1.31094e-18	-1.81633
9010	ENSMUST00000165028	ENSMUSG00000042570	Mier2	3.31162	3.71018e-12	0.636642	0.689578	1.10923e-06	-1.79092
9652	ENSMUST00000216932	ENSMUSG00000111214	Slc30a4	3.30742	1.15068e-15	0.782338	0.643161	0.000415333	-1.59254
148	ENSMUST00000002081	ENSMUSG00000002007	Srpk3	3.05092	2.54698e-10	1.20964	0.311177	0.00106309	-1.21151
8735	ENSMUST00000144099	ENSMUSG00000039298	Cdk5rap2	3.03847	6.18183e-25	0.910748	0.637705	5.55801e-23	-1.44084
9140	ENSMUST00000169159	ENSMUSG00000024673	Ms4a1	3.0172	3.88115e-22	0.843107	0.479876	1.82142e-34	-1.46197
5348	ENSMUST00000058178	ENSMUSG00000051397	Tacstd2	2.99805	1.09983e-14	1.02397	0.536803	6.99124e-06	-1.28463
5847	ENSMUST00000067190	ENSMUSG00000054263	Lifr	2.98938	1.51988e-12	0.504297	0.715139	3.76122e-11	-1.66478
4075	ENSMUST00000041577	ENSMUSG00000037922	Bank1	2.88411	1.65822e-18	0.808136	0.556692	1.12766e-46	-1.40656
4734	ENSMUST00000048687	ENSMUSG00000042712	Tceal9	2.81867	4.84276e-11	0.719169	0.617915	6.50064e-07	-1.39504
9201	ENSMUST00000171143	ENSMUSG00000040339	Fam102b	2.74631	5.36438e-15	0.507732	0.763152	3.08397e-06	-1.45608
8852	ENSMUST00000156290	ENSMUSG00000033209	Ttc28	2.66715	1.58597e-15	0.722402	0.616072	1.39542e-10	-1.30955
2217	ENSMUST00000027760	ENSMUSG00000026482	Rgl1	2.64764	3.62708e-12	1.43596	0.563208	0.00206129	-0.812998
5829	ENSMUST00000066882	ENSMUSG00000027805	Pfn2	2.59279	6.32989e-11	1.24181	0.340585	0.000501576	-0.883437
7890	ENSMUST00000107777	ENSMUSG00000035517	Tdrd7	2.53809	1.16799e-07	0.999323	0.548289	0.0024917	-1.02059
3683	ENSMUST00000037636	ENSMUSG00000034336	Ina	2.5377	6.68878e-08	0.959445	0.411804	0.000937496	-1.04602
2488	ENSMUST00000029451	ENSMUSG00000027858	Tspan2	2.51796	1.95009e-09	0.512702	0.690197	0.000163151	-1.32815
4797	ENSMUST00000049344	ENSMUSG00000042042	Csgalnact2	2.50723	1.2315e-08	1.05757	0.600411	0.0658675	-0.866519
2567	ENSMUST00000029868	ENSMUSG00000028214	Gem	2.4965	1.86971e-06	0.990475	0.552454	0.0543175	-1.04028
9001	ENSMUST00000164578	ENSMUSG00000071454	Dtnb	2.49037	9.0666e-12	0.70496	0.569402	6.74663e-06	-1.20285
8916	ENSMUST00000161356	ENSMUSG00000042453	Reln	2.48334	6.53217e-30	0.962501	0.411081	2.60469e-106	-1.01198
347	ENSMUST00000004780	ENSMUSG00000004661	Arid3b	2.48261	3.41311e-13	0.748311	0.654311	0.000130516	-1.1282
2548	ENSMUST00000029766	ENSMUSG00000028121	Bcar3	2.4597	9.32385e-08	1.43871	0.448129	0.113696	-0.600241
6600	ENSMUST00000081619	ENSMUSG00000053617	Sh3pxd2a	2.45566	6.42001e-14	0.893601	0.576895	4.66933e-05	-0.999637
8509	ENSMUST00000120087	ENSMUSG00000047735	Samd9l	2.44004	5.31692e-19	0.714076	0.60193	1.29504e-24	-1.14812
8016	ENSMUST00000109563	ENSMUSG00000042302	Ehbp1	2.41419	2.40164e-09	0.982457	0.496054	0.010468	-0.888411
4576	ENSMUST00000047028	ENSMUSG00000042363	Lgalsl	2.41034	3.92345e-09	0.744466	0.615761	5.57842e-05	-1.0798
2825	ENSMUST00000031317	ENSMUSG00000029370	Rassf6	2.39889	1.4609e-12	0.808263	0.364799	1.42952e-12	-1.06228
92	ENSMUST00000001327	ENSMUSG00000001281	Itgb7	2.38043	2.51865e-11	0.633887	0.670556	3.32664e-13	-1.15313
5524	ENSMUST00000061111	ENSMUSG00000044345	Marveld1	2.37123	4.31451e-10	0.843833	0.663599	0.00350282	-0.972194
8517	ENSMUST00000120509	ENSMUSG00000019970	Sgk1	2.36249	3.72039e-08	0.622726	0.387052	4.05814e-07	-1.14791
7438	ENSMUST00000100167	ENSMUSG00000023088	Abcc1	2.35115	7.16915e-14	0.569713	0.758066	1.07385e-13	-1.19447
1998	ENSMUST00000026408	ENSMUSG00000025352	Gdf11	2.33655	8.56564e-10	1.84904	0.341834	0.668053	-0.217072
8696	ENSMUST00000139666	ENSMUSG00000068036	Afdn	2.32211	1.69062e-17	0.757333	0.731685	3.91101e-10	-1.05195
4721	ENSMUST00000048572	ENSMUSG00000039377	Hlx	2.2722	1.11106e-06	0.538463	0.609729	1.80587e-06	-1.18991
708	ENSMUST00000015846	ENSMUSG00000015702	Anxa9	2.26901	8.8094e-11	0.96751	0.561689	0.0359696	-0.795315
6706	ENSMUST00000085299	ENSMUSG00000034574	Daam1	2.23266	1.63486e-08	1.31265	0.424123	0.0539446	-0.552699
8365	ENSMUST00000115242	ENSMUSG00000029772	Ahcyl2	2.22395	2.60193e-10	1.0382	0.408643	0.00150671	-0.75068
7678	ENSMUST00000103110	ENSMUSG00000019302	Atp6v0a1	2.21947	4.82836e-06	0.923459	0.443138	0.00628698	-0.815201
9017	ENSMUST00000165208	ENSMUSG00000038670	Mybpc2	2.21189	9.50684e-11	0.527515	0.571172	2.77419e-10	-1.13393
9033	ENSMUST00000165665	ENSMUSG00000059495	Arhgef12	2.2063	3.34056e-20	0.75725	0.768905	5.5179e-06	-0.954867
9376	ENSMUST00000182276	ENSMUSG00000025077	Dclre1a	2.16332	4.28469e-06	0.754168	0.554027	0.0213833	-0.897118
6968	ENSMUST00000090750	ENSMUSG00000038170	Pde4dip	2.15082	1.92991e-08	0.870791	0.556529	0.0016656	-0.815192
1963	ENSMUST00000026210	ENSMUSG00000025196	Cpn1	2.13446	3.08607e-08	0.937711	0.367163	6.73261e-06	-0.800493
4066	ENSMUST00000041401	ENSMUSG00000029804	Herc3	2.11346	3.18963e-06	0.888839	0.536561	0.038382	-0.748374
9516	ENSMUST00000200397	ENSMUSG00000052544	St6galnac3	2.10682	1.52223e-09	0.508205	0.601509	0.000281223	-1.09404
9372	ENSMUST00000181969	ENSMUSG00000053253	Ndfip2	2.06712	0.000132791	0.720703	0.50737	0.00249965	-0.880961
9500	ENSMUST00000197567	ENSMUSG00000028184	Adgrl2	2.01899	0.000150449	1.19484	0.398555	0.27884	-0.433957
690	ENSMUST00000015484	ENSMUSG00000015340	Cybb	2.01465	9.58292e-07	0.614194	0.454693	4.64211e-05	-0.905949
6771	ENSMUST00000086538	ENSMUSG00000054640	Slc8a1	2.00799	7.55968e-07	1.07458	0.298453	0.0252487	-0.585432
7196	ENSMUST00000095550	ENSMUSG00000071234	Syndig1l	1.99673	1.41128e-05	0.825868	0.699339	0.199529	-0.717594
6370	ENSMUST00000077340	ENSMUSG00000041926	Rnpep	1.99395	3.86362e-07	0.954545	0.211491	9.5091e-05	-0.660146
5770	ENSMUST00000065767	ENSMUSG00000026047	Kdelc1	1.97535	2.71207e-07	0.841477	0.239928	2.4798e-05	-0.733349
8552	ENSMUST00000122222	ENSMUSG00000028977	Casz1	1.96823	2.48036e-07	0.901447	0.488949	0.0436068	-0.621956
4404	ENSMUST00000045154	ENSMUSG00000037731	Themis2	1.93045	1.13016e-09	0.873822	0.365753	0.000180044	-0.682928
5479	ENSMUST00000060311	ENSMUSG00000039959	Hip1	1.91988	2.768e-09	1.26668	0.4157	0.178601	-0.411484
7536	ENSMUST00000102521	ENSMUSG00000038807	Rap1gap2	1.9124	6.75535e-06	0.517121	0.810888	0.0910665	-0.898986
4996	ENSMUST00000052678	ENSMUSG00000025278	Flnb	1.91022	1.30822e-08	0.983011	0.621419	0.00240466	-0.577931
5288	ENSMUST00000057258	ENSMUSG00000046572	Zfp518b	1.90123	1.03764e-07	0.856801	0.606442	0.0322528	-0.627752
1806	ENSMUST00000025314	ENSMUSG00000024442	Dele1	1.8974	2.12646e-08	1.40513	0.595732	0.171168	-0.302508
9003	ENSMUST00000164756	ENSMUSG00000091337	Eid1	1.89598	1.19066e-06	1.19292	0.532479	0.244677	-0.398992
2215	ENSMUST00000027752	ENSMUSG00000026478	Lamc1	1.89373	2.09613e-07	1.09554	0.270628	0.0127792	-0.497731
3930	ENSMUST00000040271	ENSMUSG00000037443	Cep85	1.8922	1.51174e-14	0.602434	0.471559	6.95213e-13	-0.850114
7626	ENSMUST00000102881	ENSMUSG00000020120	Plek	1.88808	5.84975e-07	0.505479	0.624366	4.07392e-05	-0.916321
4084	ENSMUST00000041639	ENSMUSG00000096054	Syne1	1.88616	3.25181e-05	0.73341	0.743864	0.223455	-0.664959
1860	ENSMUST00000025663	ENSMUSG00000024754	Cemip2	1.87145	9.95274e-05	1.14655	0.485062	0.155864	-0.467988
1254	ENSMUST00000021567	ENSMUSG00000021140	Pcnx	1.85728	1.64225e-14	0.500127	0.728041	0.000285235	-0.848819
6727	ENSMUST00000085684	ENSMUSG00000038780	Smurf1	1.85588	3.78448e-07	0.739735	0.642915	0.0325269	-0.736904
7185	ENSMUST00000095328	ENSMUSG00000079057	Cyp4v3	1.85036	0.000483612	1.26012	0.353324	0.255691	-0.325148
7024	ENSMUST00000091903	ENSMUSG00000021892	Sh3bp5	1.84442	6.55825e-15	0.661096	0.366372	1.2761e-19	-0.774609
348	ENSMUST00000004784	ENSMUSG00000004665	Cnn2	1.83832	3.65866e-06	0.734889	0.440521	4.25635e-07	-0.734579
7073	ENSMUST00000093152	ENSMUSG00000069892	9930111J21Rik2	1.82257	7.13925e-07	0.967205	0.375023	0.0475415	-0.507546
2243	ENSMUST00000027877	ENSMUSG00000026585	Kifap3	1.80261	0.00218412	2.2366	0.0612524	0.431887	0.328886
8526	ENSMUST00000121198	ENSMUSG00000052539	Magi3	1.79821	2.08186e-07	0.850634	0.611917	0.136136	-0.566812
3740	ENSMUST00000038228	ENSMUSG00000034723	Tmx4	1.7731	1.08568e-08	0.783179	0.812935	0.0193643	-0.621905
4409	ENSMUST00000045224	ENSMUSG00000038007	Acer2	1.76931	2.02429e-06	1.55661	0.422784	0.911343	-0.0498346
6791	ENSMUST00000087181	ENSMUSG00000051674	Dcun1d4	1.76872	0.000294132	0.743945	0.660307	0.133501	-0.614929
6793	ENSMUST00000087204	ENSMUSG00000056602	Fry	1.76291	1.03697e-14	0.61534	0.583985	4.52234e-07	-0.734861
6503	ENSMUST00000079833	ENSMUSG00000019878	Hsf2	1.74668	0.000767397	0.55731	0.57485	0.00857455	-0.749594
5165	ENSMUST00000055221	ENSMUSG00000050138	Kcnk12	1.7421	0.000594293	0.511213	0.725152	0.0442988	-0.756321
928	ENSMUST00000019708	ENSMUSG00000019564	Arid3a	1.71469	2.37568e-11	0.61127	0.496718	6.26274e-08	-0.713245
4208	ENSMUST00000043069	ENSMUSG00000018008	Cyth4	1.70616	1.64849e-05	0.517555	0.641336	0.00358348	-0.78381
4538	ENSMUST00000046515	ENSMUSG00000027698	Nceh1	1.69082	4.70927e-06	0.526756	0.349138	0.000377854	-0.732574
5494	ENSMUST00000060537	ENSMUSG00000063077	Kif1b	1.68602	4.17744e-13	0.764478	0.365049	2.49065e-06	-0.579621
8097	ENSMUST00000110617	ENSMUSG00000039801	Cplane1	1.67057	1.75514e-10	0.565204	0.506607	0.000349585	-0.698588
8538	ENSMUST00000121733	ENSMUSG00000021223	Papln	1.66421	0.000604122	0.610274	0.655461	0.0162348	-0.625326
4585	ENSMUST00000047099	ENSMUSG00000041064	Pif1	1.66286	5.74627e-09	0.532401	0.438534	0.000176077	-0.736918
5732	ENSMUST00000065167	ENSMUSG00000042249	Grk3	1.66003	4.29389e-07	0.998906	0.554803	0.377624	-0.391618
559	ENSMUST00000009713	ENSMUSG00000009569	Mrtfb	1.6468	2.69681e-05	0.782608	0.424966	0.000232005	-0.548811
8297	ENSMUST00000114013	ENSMUSG00000015222	Map2	1.64432	6.18461e-06	1.01737	0.48237	0.175483	-0.389858
2521	ENSMUST00000029662	ENSMUSG00000028028	Alpk1	1.63958	0.000173364	1.51196	0.231436	0.587744	-0.284217
9716	ENSMUST00000229555	ENSMUSG00000116169	Mfsd8	1.62354	0.00569528	0.512179	0.525749	0.0897005	-0.638046
7882	ENSMUST00000107682	ENSMUSG00000056498	Tmem154	1.61823	0.00128536	0.725086	0.66873	0.210327	-0.520151
2324	ENSMUST00000028362	ENSMUSG00000026980	Ly75	1.61216	0.000440528	1.08506	0.377264	0.185969	-0.344995
2493	ENSMUST00000029482	ENSMUSG00000027883	Gpsm2	1.60716	1.10719e-07	0.594896	0.436558	1.13753e-05	-0.649895
9349	ENSMUST00000180110	ENSMUSG00000046876	Atxn1	1.5993	0.00141053	0.855198	0.581023	0.401081	-0.48386
6995	ENSMUST00000091237	ENSMUSG00000031441	Atp11a	1.59858	9.84284e-07	0.557692	0.779109	0.091491	-0.615287
4221	ENSMUST00000043195	ENSMUSG00000035125	Gcfc2	1.59473	5.17125e-07	0.584834	0.483105	0.000335527	-0.647785
6739	ENSMUST00000085814	ENSMUSG00000020647	Ncoa1	1.58659	5.60764e-09	0.796309	0.370577	0.000745916	-0.474729
6733	ENSMUST00000085745	ENSMUSG00000066643	Wdr35	1.58576	6.06342e-05	0.983571	0.194476	0.0798451	-0.358749
3851	ENSMUST00000039484	ENSMUSG00000039981	Zc3h12d	1.57414	1.49431e-05	0.953271	0.379678	0.13709	-0.358366
9501	ENSMUST00000197653	ENSMUSG00000033883	D3Ertd254e	1.56274	2.10077e-09	0.776422	0.823084	0.0228417	-0.476184
963	ENSMUST00000020017	ENSMUSG00000019866	Crybg1	1.55708	4.37518e-05	0.748609	0.491269	0.0227122	-0.500342
7410	ENSMUST00000099558	ENSMUSG00000024812	Tjp2	1.55201	0.00160452	0.519185	0.760088	0.0718987	-0.628127
2820	ENSMUST00000031281	ENSMUSG00000029338	Antxr2	1.54927	0.000605307	1.0024	0.374915	0.490722	-0.273484
2636	ENSMUST00000030274	ENSMUSG00000028545	Bend5	1.53113	0.000575928	0.607372	0.463589	0.0144629	-0.570599
4479	ENSMUST00000045896	ENSMUSG00000040276	Pacsin1	1.5195	0.000802283	0.914449	0.669805	0.576612	-0.294006
4956	ENSMUST00000052069	ENSMUSG00000037280	Galnt6	1.50547	5.62044e-05	1.03738	0.408559	0.489257	-0.23061
8541	ENSMUST00000121785	ENSMUSG00000058056	Palld	1.48889	0.00113966	1.20118	0.706377	0.708953	-0.120519
4750	ENSMUST00000048934	ENSMUSG00000035033	Tbr1	1.48058	0.00170187	1.13082	0.567976	0.730623	-0.154104
1012	ENSMUST00000020312	ENSMUSG00000009647	Mcu	1.47265	0.00247157	0.719573	0.412552	0.0507065	-0.496621
3977	ENSMUST00000040628	ENSMUSG00000054737	Zfp182	1.47165	0.000284288	0.884665	0.539441	0.360159	-0.313562
3422	ENSMUST00000035037	ENSMUSG00000032462	Pik3cb	1.46825	0.00164193	0.781215	0.604356	0.361303	-0.472138
7558	ENSMUST00000102592	ENSMUSG00000030516	Tjp1	1.45768	0.00733376	3.86563	0.0392363	0.00110931	1.86253
8701	ENSMUST00000140485	ENSMUSG00000026014	Raph1	1.44496	0.000938358	1.55766	0.458954	0.714095	0.214388
7472	ENSMUST00000100647	ENSMUSG00000063146	Clip2	1.4439	6.70548e-06	0.782533	0.467926	0.0984594	-0.413359
1875	ENSMUST00000025724	ENSMUSG00000024810	Il33	1.41365	0.00055992	0.818398	0.561583	0.173919	-0.372976
6680	ENSMUST00000084803	ENSMUSG00000033987	Dnah17	1.40877	2.8003e-06	1.42831	0.380345	0.788966	0.0992569
8895	ENSMUST00000160792	ENSMUSG00000089844	A530032D15Rik	1.40642	6.17441e-10	0.552351	0.576188	0.0301441	-0.510914
5308	ENSMUST00000057561	ENSMUSG00000031563	Wwc2	1.40514	0.000963066	0.89168	0.658295	0.576499	-0.239924
6307	ENSMUST00000076034	ENSMUSG00000059479	B3gnt8	1.39042	0.0246347	1.01126	0.557747	0.616557	-0.203735
1429	ENSMUST00000022591	ENSMUSG00000022014	Epsti1	1.38514	0.00109378	1.18569	0.380201	0.822403	-0.0569938
3534	ENSMUST00000036072	ENSMUSG00000034959	Rubcnl	1.38252	1.08144e-05	0.726327	0.127158	0.020152	-0.395829
8520	ENSMUST00000120613	ENSMUSG00000018395	Kif3a	1.38026	0.000762835	0.860231	0.320721	0.243585	-0.298012
8642	ENSMUST00000131722	ENSMUSG00000067424	Zfp563	1.37311	0.00440405	0.987694	0.500272	0.64681	-0.205565
3355	ENSMUST00000034713	ENSMUSG00000032193	Ldlr	1.37082	4.12553e-06	0.532808	0.396569	1.08159e-08	-0.560279
6951	ENSMUST00000090464	ENSMUSG00000033502	Cdc14a	1.36452	1.07635e-05	0.873895	0.404184	0.212552	-0.275526
4534	ENSMUST00000046497	ENSMUSG00000040658	Dnph1	1.36307	7.64311e-05	1.03231	0.517781	0.463794	-0.175399
1567	ENSMUST00000023294	ENSMUSG00000022621	Rabl2	1.35975	0.0214015	1.31412	0.493337	0.876614	0.0661809
7001	ENSMUST00000091403	ENSMUSG00000042082	Arsb	1.35838	0.000582018	1.54518	0.645598	0.416251	0.207966
4731	ENSMUST00000048670	ENSMUSG00000042195	Slc35f2	1.35375	4.0961e-05	0.5487	0.407631	0.00165349	-0.508988
346	ENSMUST00000004756	ENSMUSG00000004637	Wwox	1.34976	0.000105262	0.633843	0.339771	0.0345536	-0.426955
9302	ENSMUST00000178048	ENSMUSG00000050382	Kif7	1.34707	0.000516849	0.735701	0.705975	0.327713	-0.337627
4449	ENSMUST00000045617	ENSMUSG00000035273	Hpse	1.34005	0.00174596	0.765983	0.511778	0.510577	-0.270854
2983	ENSMUST00000032441	ENSMUSG00000030301	Ccdc91	1.33408	0.0193885	1.31434	0.39477	0.848697	-0.098567
5559	ENSMUST00000061720	ENSMUSG00000007216	Zfp775	1.33261	0.00147391	1.06753	0.583556	0.864292	-0.0611393
7845	ENSMUST00000107128	ENSMUSG00000030761	Myo7a	1.32495	0.000375385	0.790177	0.508094	0.0974273	-0.310408
7874	ENSMUST00000107581	ENSMUSG00000028071	Sh2d2a	1.32193	0.00969893	0.791078	0.434385	0.292461	-0.360406
6281	ENSMUST00000075578	ENSMUSG00000031974	Abcb10	1.32157	0.000537237	0.555247	0.662553	0.177207	-0.46583
5958	ENSMUST00000069066	ENSMUSG00000020589	Fam49a	1.31659	8.30737e-07	0.700296	0.501361	0.0438037	-0.366632
7063	ENSMUST00000092956	ENSMUSG00000069833	Ahnak	1.30604	5.20405e-07	0.512206	0.62173	1.59908e-57	-0.513284
7247	ENSMUST00000096744	ENSMUSG00000068566	Myadm	1.3045	8.80083e-06	0.719312	0.499271	0.0289523	-0.329571
3527	ENSMUST00000035991	ENSMUSG00000041684	Bivm	1.29914	0.00153563	0.533567	0.639067	0.0921965	-0.458139
8019	ENSMUST00000109594	ENSMUSG00000020142	Slc1a4	1.29674	0.00146554	0.591396	0.484139	0.0181565	-0.428918
7875	ENSMUST00000107583	ENSMUSG00000078695	Cisd3	1.28755	0.00173295	0.700724	0.398835	0.0340691	-0.369963
1031	ENSMUST00000020411	ENSMUSG00000037606	Osbpl5	1.28381	0.000582196	0.804872	0.491681	0.360319	-0.251414
9508	ENSMUST00000199019	ENSMUSG00000005583	Mef2c	1.27869	3.99088e-08	0.762994	0.25268	0.00378765	-0.305414
5110	ENSMUST00000054234	ENSMUSG00000026749	Nek6	1.27198	2.01084e-06	1.10096	0.505785	0.887871	-0.0337783
193	ENSMUST00000002588	ENSMUSG00000002489	Tiam1	1.27196	0.002163	1.07909	0.520245	0.997123	0.00134709
2520	ENSMUST00000029658	ENSMUSG00000028024	Enpep	1.26995	0.0165002	5.85869	0.00162901	0.00715086	3.93862
9304	ENSMUST00000178224	ENSMUSG00000094910	D430019H16Rik	1.26794	1.05535e-05	0.7202	0.744888	0.586445	-0.291643
1287	ENSMUST00000021750	ENSMUSG00000021313	Ryr2	1.2655	1.3022e-07	1.29698	0.316062	0.630171	0.103579
7428	ENSMUST00000099994	ENSMUSG00000075271	Ttc30a1	1.26511	0.0117321	0.612303	0.611637	0.254442	-0.40112
256	ENSMUST00000003445	ENSMUSG00000003355	Fkbp11	1.26398	0.0127604	0.628611	0.461088	0.0771917	-0.385781
1160	ENSMUST00000021087	ENSMUSG00000020743	Mif4gd	1.26307	0.000698758	0.750987	0.318135	0.200618	-0.287662
5955	ENSMUST00000069004	ENSMUSG00000019891	Dcbld1	1.25852	0.000586101	0.700939	0.260473	0.152259	-0.308402
8404	ENSMUST00000115869	ENSMUSG00000057440	Mpp7	1.24944	4.23939e-05	0.760558	0.76603	0.230441	-0.266849
6931	ENSMUST00000090070	ENSMUSG00000054435	Gimap4	1.24476	0.0103003	0.958074	0.377962	0.746848	-0.139763
8543	ENSMUST00000121802	ENSMUSG00000031543	Ank1	1.24348	0.000933255	1.25627	0.517786	0.816997	0.091768
7902	ENSMUST00000107992	ENSMUSG00000069727	Zfp975	1.23473	0.00114954	0.833053	0.359287	0.517736	-0.226686
8312	ENSMUST00000114246	ENSMUSG00000041075	Fzd7	1.22878	0.00129371	1.00467	0.232762	0.632013	-0.154835
8130	ENSMUST00000111274	ENSMUSG00000075028	Prdm11	1.22309	0.000199354	0.50066	0.825372	0.492582	-0.374931
726	ENSMUST00000016088	ENSMUSG00000015944	Castor2	1.22281	0.000102865	1.09635	0.599563	0.972632	-0.0179292
5800	ENSMUST00000066285	ENSMUSG00000025092	Hspa12a	1.2228	0.000212495	0.759492	0.432437	0.17997	-0.281856
37	ENSMUST00000000696	ENSMUSG00000000682	Cd52	1.2226	0.00692872	0.69726	0.258722	0.0289307	-0.33231
5114	ENSMUST00000054344	ENSMUSG00000035245	Eogt	1.21531	0.0108769	0.996515	0.650853	0.972224	0.0221544
7887	ENSMUST00000107757	ENSMUSG00000028337	Coro2a	1.21257	9.07881e-07	0.932325	0.460125	0.6108	-0.133452
8409	ENSMUST00000116349	ENSMUSG00000020868	Xylt2	1.20674	0.00140075	0.5966	0.368856	0.0720071	-0.378238
7089	ENSMUST00000093369	ENSMUSG00000020396	Nefh	1.20615	4.96127e-07	0.778756	0.146858	0.0263488	-0.252102
4586	ENSMUST00000047111	ENSMUSG00000041237	Pklr	1.20557	0.0169083	0.76457	0.604922	0.367318	-0.502088
7242	ENSMUST00000096452	ENSMUSG00000079065	BC005561	1.19884	4.24582e-06	0.572001	0.388572	0.0137104	-0.373755
7989	ENSMUST00000109209	ENSMUSG00000058163	Gm5431	1.19117	0.0321637	0.735055	0.494603	0.368948	-0.301372
8662	ENSMUST00000135158	ENSMUSG00000057337	Chst3	1.18728	2.25712e-09	0.533647	0.387846	2.18647e-06	-0.403184
4641	ENSMUST00000047714	ENSMUSG00000042207	Kdm5b	1.18538	0.00322579	1.61804	0.179508	0.220181	0.372403
1133	ENSMUST00000020971	ENSMUSG00000020642	Rnf144a	1.18488	5.20691e-06	1.43071	0.275173	0.322772	0.265776
6859	ENSMUST00000088561	ENSMUSG00000067825	Pex26	1.18172	0.00568465	1.07731	0.425603	0.908302	0.0537422
1046	ENSMUST00000020499	ENSMUSG00000020261	Slc36a1	1.17998	0.0114875	0.879108	0.451946	0.847311	-0.0741
136	ENSMUST00000001927	ENSMUSG00000001870	Ltbp1	1.17939	0.0111129	1.13138	0.485272	0.806159	0.0993095
7983	ENSMUST00000109080	ENSMUSG00000020389	Cdkl3	1.17806	0.00532668	0.648874	0.513174	0.398055	-0.265297
4921	ENSMUST00000051396	ENSMUSG00000026600	Soat1	1.17302	0.0111764	0.823409	0.242917	0.509001	-0.164429
7264	ENSMUST00000097400	ENSMUSG00000079710	Gm3448	1.17227	0.0252363	1.33981	0.429973	0.622548	0.213502
2598	ENSMUST00000030056	ENSMUSG00000028364	Tnc	1.16261	0.0432877	2.33269	0.0770311	0.0307475	0.981051
9674	ENSMUST00000221972	ENSMUSG00000019235	Rps6kl1	1.16245	0.00308823	0.999877	0.545487	0.940315	-0.0241373
1165	ENSMUST00000021107	ENSMUSG00000020758	Itgb4	1.15331	0.0055395	0.848193	0.610788	0.791482	-0.0927408
6115	ENSMUST00000072113	ENSMUSG00000062373	Tmem65	1.14859	0.0188696	0.967543	0.457257	0.935969	-0.0294935
8304	ENSMUST00000114157	ENSMUSG00000025969	Nrp2	1.14274	3.42665e-08	0.87718	0.63546	0.146508	-0.117067
4125	ENSMUST00000042135	ENSMUSG00000004952	Rasa4	1.14271	0.0195177	1.18661	0.232272	0.649871	0.143598
5813	ENSMUST00000066568	ENSMUSG00000053870	Fpgt	1.14213	0.013449	0.580763	0.492846	0.327348	-0.279713
5894	ENSMUST00000067924	ENSMUSG00000054720	Lrrc8c	1.14203	4.32599e-07	0.539249	0.461369	0.00542185	-0.358078
6919	ENSMUST00000089688	ENSMUSG00000000957	Mmp14	1.14029	0.00217744	1.30556	0.156154	0.449233	0.176988
2399	ENSMUST00000028859	ENSMUSG00000027380	Acoxl	1.13824	0.00774309	0.748572	0.537685	0.518357	-0.200779
56	ENSMUST00000000984	ENSMUSG00000000958	Slc7a7	1.13693	0.0244539	0.6943	0.482965	0.350505	-0.246923
7615	ENSMUST00000102823	ENSMUSG00000038172	Ttc39b	1.12367	6.0794e-05	0.804245	0.576084	0.665581	-0.146556
1275	ENSMUST00000021682	ENSMUSG00000021257	Angel1	1.10591	0.0455084	0.872617	0.636974	0.99076	0.00673974
856	ENSMUST00000018800	ENSMUSG00000061086	Myl4	1.0904	1.96937e-05	0.517414	0.266663	0.000353454	-0.364586
6842	ENSMUST00000088244	ENSMUSG00000056367	Actr3b	1.08787	0.0471487	0.637097	0.439817	0.306023	-0.300672
2305	ENSMUST00000028241	ENSMUSG00000026880	Stom	1.07966	0.00726597	1.04481	0.168132	0.83495	0.0452346
6215	ENSMUST00000074262	ENSMUSG00000059588	Calcrl	1.07948	4.3471e-05	1.13771	0.401269	0.716123	0.108782
1385	ENSMUST00000022369	ENSMUSG00000021823	Vcl	1.07919	0.000108662	0.521012	0.386768	0.00519389	-0.334701
7240	ENSMUST00000096433	ENSMUSG00000022419	Deptor	1.07613	5.89926e-05	0.660046	0.626177	0.411916	-0.214386
8802	ENSMUST00000150844	ENSMUSG00000030929	Eri2	1.07512	0.0038595	0.526179	0.399578	0.0439733	-0.344463
4759	ENSMUST00000049009	ENSMUSG00000038569	Rad9b	1.07214	0.00890493	0.584032	0.455845	0.365737	-0.239464
8320	ENSMUST00000114366	ENSMUSG00000079554	Aox2	1.06947	0.00535371	0.749189	0.682201	0.828894	-0.109732
4668	ENSMUST00000047936	ENSMUSG00000042190	Cmklr1	1.06943	0.00727712	1.23607	0.227655	0.700164	0.152812
3343	ENSMUST00000034612	ENSMUSG00000032101	Ddx25	1.06217	0.0109569	0.844967	0.699501	0.951217	-0.0350323
1480	ENSMUST00000022830	ENSMUSG00000022221	Ripk3	1.06132	0.00528156	0.544867	0.396341	0.0874189	-0.31295
5587	ENSMUST00000062213	ENSMUSG00000025212	Sfxn3	1.05994	3.26551e-05	0.640015	0.487697	0.394442	-0.212024
8450	ENSMUST00000117638	ENSMUSG00000062518	Zfp534	1.05563	0.0297789	1.17125	0.451841	0.803965	0.139015
8397	ENSMUST00000115791	ENSMUSG00000023805	Synj2	1.0507	0.00152901	0.980559	0.611154	0.919962	0.0311066
4467	ENSMUST00000045779	ENSMUSG00000034714	Ttyh2	1.05049	0.047501	1.90159	0.244488	0.245917	0.790008
9413	ENSMUST00000185131	ENSMUSG00000020160	Meis1	1.04272	0.000235411	1.08318	0.510797	0.761887	0.0976617
4858	ENSMUST00000050004	ENSMUSG00000033107	Rnf125	1.04028	0.0124082	0.960811	0.625628	0.921198	0.039594
2103	ENSMUST00000027053	ENSMUSG00000025921	Rdh10	1.04009	0.0201222	0.907843	0.38303	0.985982	-0.00574074
7679	ENSMUST00000103112	ENSMUSG00000035877	Zhx3	1.03899	0.00334512	1.12716	0.595929	0.684704	0.221508
3685	ENSMUST00000037666	ENSMUSG00000070056	Mfhas1	1.03892	0.00547685	0.751973	0.570976	0.715577	-0.189709
3621	ENSMUST00000037029	ENSMUSG00000033960	Jcad	1.03544	0.000330491	0.685121	0.405538	0.433827	-0.164231
4238	ENSMUST00000043378	ENSMUSG00000039886	Tmem120a	1.03471	0.020569	0.876965	0.407856	0.845479	-0.0647544
2302	ENSMUST00000028232	ENSMUSG00000026873	Phf19	1.03463	0.000457378	0.834867	0.409074	0.724527	-0.0699157
8275	ENSMUST00000113814	ENSMUSG00000034595	Ppp1r18	1.0341	2.41312e-05	0.518632	0.397369	0.00691275	-0.316095
7757	ENSMUST00000105739	ENSMUSG00000078502	Gm13212	1.0335	7.77925e-05	0.581125	0.528595	0.258158	-0.25509
4116	ENSMUST00000042025	ENSMUSG00000033420	Antxr1	1.03096	0.0100334	0.533493	0.718514	0.695534	-0.204719
8796	ENSMUST00000150285	ENSMUSG00000028521	Slc35d1	1.02986	4.13204e-05	0.571618	0.523261	0.367239	-0.221331
1856	ENSMUST00000025646	ENSMUSG00000024737	Slc15a3	1.0216	0.0261093	0.914825	0.375359	0.816008	-0.0498256
7053	ENSMUST00000092640	ENSMUSG00000013846	St3gal1	1.0102	2.28841e-06	0.516517	0.513727	0.0664626	-0.28287
8141	ENSMUST00000111442	ENSMUSG00000079227	Ccr5	1.00426	0.000384608	0.800516	0.39968	0.813194	-0.0676485
3059	ENSMUST00000033000	ENSMUSG00000030745	Il21r	1.00357	0.000425713	1.30138	0.18741	0.652284	0.175895
