# Supplementary material for: SLC15A3-mediated dipeptide metabolism confers antimetabolite resistance in lymphoma via mTORC1 activation
Source: J Clin Invest. 2026 Jul 15;136(14):e199709. doi: 10.1172/JCI199709 (PMC13367966; doi:10.1172/JCI199709)
Supplement: Supplemental table 3 [file jci-136-199709-s044.xlsx]

## Sheet: riboseq sig up
	transcript	gene_id	gene_name	log2FC_rna	pval_rna	padj_rna	log2FC_rpf	pval_rpf	padj_rpf	pval_te	padj_te	log2FC_te
2520	ENSMUST00000029658	ENSMUSG00000028024	Enpep	1.26995	0.0165002	0.0597482	5.85869	0.00162901	0.999751	0.00715086	0.0150303	3.93862
6827	ENSMUST00000087883	ENSMUSG00000026043	Col3a1	-4.4155	2.38307e-28	6.72939e-26	0.822815	0.342784	0.999751	2.63191e-65	9.41245e-64	3.67506
7948	ENSMUST00000108658	ENSMUSG00000059552	Trp53	-5.83558	2.06301e-75	1.16512e-71	-1.10995	0.555428	0.999751	1.02645e-75	4.22615e-74	3.31922
7341	ENSMUST00000098604	ENSMUSG00000074227	Spint2	-5.01157	8.56081e-49	1.3186e-45	-0.773722	0.58702	0.999751	3.70929e-51	1.00965e-49	2.96626
2512	ENSMUST00000029611	ENSMUSG00000027985	Lef1	-4.98949	1.18023e-69	4.99915e-66	-0.822553	0.633539	0.999751	1.034e-70	4.05287e-69	2.93457
4556	ENSMUST00000046765	ENSMUSG00000033998	Kcnk1	-4.98362	3.73114e-17	3.19276e-15	-0.914042	0.580006	0.999751	2.37855e-84	1.09425e-82	2.83935
2894	ENSMUST00000031668	ENSMUSG00000029661	Col1a2	-3.02449	2.49392e-10	8.01792e-09	0.95708	0.225913	0.999751	1.86222e-31	3.12465e-30	2.80445
4344	ENSMUST00000044384	ENSMUSG00000035561	Aldh1b1	-4.93403	4.03831e-42	3.60111e-39	-1.1592	0.559417	0.999751	4.91447e-33	8.59944e-32	2.64685
4391	ENSMUST00000044985	ENSMUSG00000039741	Bahcc1	-4.33538	1.49217e-76	1.26409e-72	-0.719032	0.690272	0.999751	5.70123e-80	2.47196e-78	2.55288
503	ENSMUST00000007803	ENSMUSG00000007659	Bcl2l1	-4.86055	6.41803e-93	1.08741e-88	-1.25977	0.376311	0.999751	4.98496e-100	2.69877e-98	2.53261
3258	ENSMUST00000034227	ENSMUSG00000031775	Pllp	-4.3033	9.02887e-30	2.78138e-27	-0.741993	0.708703	0.999751	9.02669e-31	1.47176e-29	2.49661
1905	ENSMUST00000025856	ENSMUSG00000024913	Lrp5	-4.25165	5.11184e-41	4.3305e-38	-0.748049	0.578543	0.999751	8.67801e-24	1.08464e-22	2.46147
9608	ENSMUST00000210774	ENSMUSG00000010476	Ebf3	-4.02031	1.88999e-50	4.00277e-47	-0.535597	0.647172	0.999751	1.67182e-43	3.89124e-42	2.45853
2037	ENSMUST00000026577	ENSMUSG00000025504	Eps8l2	-3.86381	2.80499e-37	1.90099e-34	-0.432	0.748138	0.999751	2.56806e-52	7.16936e-51	2.41954
6949	ENSMUST00000090443	ENSMUSG00000057897	Camk2b	-4.24919	7.60884e-44	8.05729e-41	-0.820414	0.632533	0.999751	2.74644e-33	4.84036e-32	2.40621
3867	ENSMUST00000039620	ENSMUSG00000022947	Cbr3	-4.39817	2.77693e-37	1.90099e-34	-0.990947	0.486503	0.999751	5.02619e-35	9.24045e-34	2.40026
7861	ENSMUST00000107384	ENSMUSG00000030541	Idh2	-3.94689	3.11935e-32	1.25836e-29	-0.723503	0.493812	0.999751	5.31687e-112	3.25625e-110	2.26528
9185	ENSMUST00000170651	ENSMUSG00000033826	Dnah8	-3.05299	2.28971e-51	6.46575e-48	0.150818	0.881449	0.999751	0	0	2.26413
3765	ENSMUST00000038431	ENSMUSG00000038967	Pdk2	-4.07161	4.8842e-32	1.88075e-29	-0.923137	0.338428	0.999751	5.23273e-26	7.24231e-25	2.21889
6990	ENSMUST00000091132	ENSMUSG00000079484	Phyhd1	-3.65329	1.52343e-29	4.60919e-27	-0.562016	0.639601	0.999751	7.09318e-31	1.16815e-29	2.17357
6088	ENSMUST00000071750	ENSMUSG00000032332	Col12a1	-0.338429	0.358482	0.528705	2.40654	0.0809986	0.999751	3.45021e-06	1.25636e-05	2.1692
1431	ENSMUST00000022595	ENSMUSG00000022018	Rgcc	-4.21576	9.04475e-34	4.50721e-31	-1.14629	0.473119	0.999751	1.14367e-27	1.66273e-26	2.14705
4950	ENSMUST00000051955	ENSMUSG00000049517	Rps23	-3.34643	3.07811e-44	3.47683e-41	-0.290474	0.389668	0.999751	0	0	2.135
741	ENSMUST00000016406	ENSMUSG00000016262	Sertad4	-3.97654	1.93431e-35	1.17047e-32	-0.975627	0.576508	0.999751	8.35752e-39	1.69907e-37	2.13151
4728	ENSMUST00000048653	ENSMUSG00000034361	Cpne2	-4.03796	4.05299e-31	1.43062e-28	-1.0229	0.382157	0.999751	3.65549e-25	4.88679e-24	2.12216
1562	ENSMUST00000023269	ENSMUSG00000098274	Rpl24	-3.24092	1.02412e-09	2.97628e-08	-0.268148	0.447741	0.999751	0	0	2.06845
6666	ENSMUST00000084510	ENSMUSG00000039137	Whrn	-3.52012	2.07176e-49	3.51018e-46	-0.646571	0.507923	0.999751	1.26326e-27	1.82846e-26	2.05831
108	ENSMUST00000001547	ENSMUSG00000001506	Col1a1	-1.85016	3.12183e-07	5.68327e-06	1.02177	0.210982	0.999751	4.47414e-56	1.37007e-54	2.04541
272	ENSMUST00000003620	ENSMUSG00000003526	Prodh	-3.45007	2.49404e-29	7.28561e-27	-0.555234	0.562316	0.999751	7.10496e-31	1.16815e-29	2.04042
5051	ENSMUST00000053459	ENSMUSG00000021411	Pxdc1	-1.65063	0.00142243	0.00860111	1.4869	0.413388	0.999751	0.000651674	0.00168401	2.03878
6044	ENSMUST00000070731	ENSMUSG00000021756	Il6st	-3.16571	5.53368e-29	1.5891e-26	-0.320513	0.739188	0.999751	7.68156e-40	1.61527e-38	2.0102
4536	ENSMUST00000046506	ENSMUSG00000040663	Clcf1	-2.17329	0.000288163	0.00235521	0.971255	0.662462	0.999751	0.00199775	0.00472621	2.00441
6493	ENSMUST00000079716	ENSMUSG00000062328	Rpl17	-3.05329	1.64584e-32	6.97138e-30	-0.222878	0.510812	0.999751	0	0	1.97778
6439	ENSMUST00000078804	ENSMUSG00000060636	Rpl35a	-3.0396	6.38958e-26	1.52477e-23	-0.216878	0.525536	0.999751	0	0	1.97098
1538	ENSMUST00000023143	ENSMUSG00000022500	Litaf	-3.5944	1.1346e-43	1.1308e-40	-0.838468	0.492902	0.999751	8.923e-51	2.41537e-49	1.94603
9011	ENSMUST00000165044	ENSMUSG00000061393	Acvr2b	-3.53781	1.72262e-18	1.73728e-16	-0.81173	0.580575	0.999751	1.60414e-07	6.87921e-07	1.91123
8381	ENSMUST00000115513	ENSMUSG00000040363	Bcor	-2.42983	1.20214e-25	2.79013e-23	0.278999	0.321248	0.999751	4.36398e-222	5.48239e-220	1.90939
9096	ENSMUST00000167741	ENSMUSG00000024248	Cox7a2l	-2.85532	3.98191e-34	2.04441e-31	-0.139247	0.680555	0.999751	1.7677e-81	7.90943e-80	1.90437
1835	ENSMUST00000025511	ENSMUSG00000024608	Rps14	-2.97187	3.7667e-34	1.99435e-31	-0.251603	0.445922	0.999751	0	0	1.90254
4014	ENSMUST00000040971	ENSMUSG00000035547	Capn5	-3.44862	1.68912e-46	2.0442e-43	-0.772175	0.377266	0.999751	9.10433e-54	2.63945e-52	1.88926
9646	ENSMUST00000216391	ENSMUSG00000111321	Prodh	-3.2173	4.10925e-28	1.12295e-25	-0.566814	0.529657	0.999751	9.14892e-30	1.43901e-28	1.88213
5594	ENSMUST00000062356	ENSMUSG00000047945	Marcksl1	-2.96716	7.77383e-39	5.98691e-36	-0.315111	0.655759	0.999751	1.59076e-89	7.67877e-88	1.8767
2801	ENSMUST00000031131	ENSMUSG00000029223	Uchl1	-3.08634	1.08303e-25	2.54859e-23	-0.444657	0.678636	0.999751	2.33401e-41	5.12801e-40	1.87055
7558	ENSMUST00000102592	ENSMUSG00000030516	Tjp1	1.45768	0.00733376	0.0319506	3.86563	0.0392363	0.999751	0.00110931	0.00274845	1.86253
1065	ENSMUST00000020575	ENSMUSG00000020325	Fstl3	-3.62701	7.17271e-19	7.64323e-17	-1.0276	0.658458	0.999751	7.91777e-12	4.96076e-11	1.8444
5223	ENSMUST00000056110	ENSMUSG00000040856	Dlk1	-2.518	2.50055e-09	6.84441e-08	0.0360068	0.975547	0.999751	2.17011e-12	1.41671e-11	1.83367
5649	ENSMUST00000063775	ENSMUSG00000024544	Ldlrad4	-2.55781	5.87914e-12	2.44143e-10	-0.109263	0.949899	0.999751	2.10975e-05	6.92578e-05	1.8218
1783	ENSMUST00000025211	ENSMUSG00000024353	Mzb1	-3.10313	6.63538e-33	3.03847e-30	-0.518781	0.356681	0.999751	3.93695e-134	3.01392e-132	1.81462
4520	ENSMUST00000046332	ENSMUSG00000036896	C1qc	-1.53042	0.0052122	0.024462	0.875368	0.25246	0.999751	5.17606e-09	2.58249e-08	1.81385
9774	ENSMUST00000235530	ENSMUSG00000060586	H2-Eb1	-3.2223	7.64047e-30	2.39727e-27	-0.633313	0.242224	0.999751	2.0113e-196	2.21447e-194	1.81363
4425	ENSMUST00000045356	ENSMUSG00000041841	Rpl37	-2.77361	8.15886e-08	1.6858e-06	-0.174269	0.523746	0.999751	1.83502e-299	3.10024e-297	1.80718
2004	ENSMUST00000026420	ENSMUSG00000025362	Rps26	-2.68559	1.59879e-06	2.47608e-05	-0.0877502	0.76121	0.999751	0	0	1.80691
4287	ENSMUST00000043867	ENSMUSG00000039221	Rpl22l1	-3.01202	4.45235e-19	4.86684e-17	-0.439113	0.40405	0.999751	3.65645e-53	1.04156e-51	1.80332
6764	ENSMUST00000086430	ENSMUSG00000026042	Col5a2	-0.942362	0.108155	0.235353	1.64001	0.0864721	0.999751	4.1732e-06	1.50287e-05	1.80099
8092	ENSMUST00000110551	ENSMUSG00000027227	Sord	-2.6329	1.4659e-16	1.1393e-14	-0.130633	0.888212	0.999751	8.31661e-23	9.95048e-22	1.78499
6155	ENSMUST00000072889	ENSMUSG00000021338	Carmil1	-3.0205	6.52276e-28	1.75421e-25	-0.522399	0.594927	0.999751	2.80398e-19	2.89223e-18	1.77332
3978	ENSMUST00000040655	ENSMUSG00000036594	H2-Aa	-3.11173	5.17839e-21	6.74903e-19	-0.582639	0.244998	0.999751	1.29346e-168	1.28027e-166	1.76717
4522	ENSMUST00000046384	ENSMUSG00000036905	C1qb	-1.3737	0.0170974	0.061339	1.03666	0.14141	0.999751	2.74862e-09	1.39915e-08	1.76493
9197	ENSMUST00000170988	ENSMUSG00000023963	Cyp39a1	-3.17792	1.56646e-25	3.44683e-23	-0.695783	0.515811	0.999751	3.5622e-31	5.94652e-30	1.76132
3796	ENSMUST00000038696	ENSMUSG00000038976	Ppp1r9b	-3.18178	7.86447e-43	7.40265e-40	-0.703569	0.459746	0.999751	2.53312e-29	3.93376e-28	1.75167
8797	ENSMUST00000150350	ENSMUSG00000074129	Rpl13a	-2.63103	5.80378e-23	9.27675e-21	-0.12624	0.652818	0.999751	0	0	1.74961
6604	ENSMUST00000081650	ENSMUSG00000060036	Rpl3	-2.61662	1.00606e-24	1.95927e-22	-0.117321	0.659456	0.999751	0	0	1.74783
6208	ENSMUST00000074113	ENSMUSG00000029086	Prom1	-3.1344	3.83673e-25	7.95189e-23	-0.690083	0.745147	0.999751	1.96516e-24	2.53377e-23	1.7471
40	ENSMUST00000000756	ENSMUSG00000000740	Rpl13	-2.55673	9.0233e-18	8.49343e-16	-0.0665232	0.772344	0.999751	0	0	1.73451
6190	ENSMUST00000073471	ENSMUSG00000060938	Rpl26	-2.46953	2.20617e-15	1.46012e-13	0.00515658	0.982774	0.999751	0	0	1.72253
3000	ENSMUST00000032597	ENSMUSG00000030432	Rpl28	-2.51306	3.51644e-16	2.62463e-14	-0.0515959	0.846301	0.999751	0	0	1.71617
4656	ENSMUST00000047864	ENSMUSG00000034994	Eef2	-2.46973	6.58074e-30	2.14418e-27	-0.028618	0.905927	0.999751	0	0	1.71253
3859	ENSMUST00000039557	ENSMUSG00000039031	Arhgap18	-2.86969	1.28981e-13	6.74484e-12	-0.474166	0.620173	0.999751	2.69012e-13	1.86162e-12	1.71129
4270	ENSMUST00000043722	ENSMUSG00000033880	Lgals3bp	-2.38318	3.2476e-10	1.03041e-08	0.0635578	0.917314	0.999751	7.45809e-19	7.50327e-18	1.71024
6860	ENSMUST00000088592	ENSMUSG00000043460	Elfn2	-0.950036	0.0292081	0.0922926	1.65153	0.416564	0.999751	0.00139665	0.00339766	1.70597
448	ENSMUST00000006496	ENSMUSG00000006333	Rps9	-2.58275	2.22884e-26	5.39474e-24	-0.15319	0.601869	0.999751	0	0	1.70093
7274	ENSMUST00000097563	ENSMUSG00000024610	Cd74	-2.89748	1.09962e-21	1.53974e-19	-0.462723	0.302914	0.999751	0	0	1.69902
8773	ENSMUST00000147632	ENSMUSG00000071451	Psmg4	-2.68908	2.869e-15	1.86243e-13	-0.263765	0.598941	0.999751	2.24567e-40	4.81517e-39	1.69571
5631	ENSMUST00000063332	ENSMUSG00000051817	Sox12	-3.26016	6.27332e-41	5.06138e-38	-0.898166	0.382655	0.999751	2.69029e-12	1.74699e-11	1.69499
5445	ENSMUST00000059802	ENSMUSG00000048758	Rpl29	-2.43977	1.77838e-13	9.10306e-12	-0.00672401	0.978897	0.999751	0	0	1.6928
733	ENSMUST00000016172	ENSMUSG00000016028	Celsr1	-3.23959	1.42033e-07	2.79172e-06	-0.919689	0.510296	0.999751	4.90489e-16	4.08352e-15	1.69206
6475	ENSMUST00000079441	ENSMUSG00000022708	Zbtb20	-2.64961	8.08881e-19	8.56554e-17	-0.282212	0.808678	0.999751	9.60805e-13	6.42658e-12	1.68826
4142	ENSMUST00000042334	ENSMUSG00000037805	Rpl10a	-2.61144	2.25507e-22	3.47342e-20	-0.198197	0.48422	0.999751	0	0	1.68608
9479	ENSMUST00000193414	ENSMUSG00000103567	Pcdhga5	-0.927106	0.0458652	0.127854	1.44417	0.317269	0.999751	0.00529001	0.0114683	1.68343
2611	ENSMUST00000030127	ENSMUSG00000028420	Tmem38b	-1.10241	3.13484e-07	5.69888e-06	1.2389	0.453904	0.999751	2.0353e-05	6.69257e-05	1.68146
9026	ENSMUST00000165532	ENSMUSG00000025794	Rpl14	-2.52319	5.33039e-17	4.44891e-15	-0.111774	0.676535	0.999751	0	0	1.68118
8340	ENSMUST00000114763	ENSMUSG00000022816	Fstl1	-0.822923	0.0532611	0.141954	1.40448	0.267557	0.999751	7.24147e-06	2.51807e-05	1.67946
529	ENSMUST00000008812	ENSMUSG00000008668	Rps18	-2.46355	2.63214e-05	0.000297507	-0.0579276	0.810873	0.999751	0	0	1.67103
9394	ENSMUST00000183367	ENSMUSG00000098411	Dlk1	-2.52529	5.53379e-10	1.68935e-08	-0.168625	0.898543	0.999751	6.51326e-12	4.10704e-11	1.67007
7824	ENSMUST00000106588	ENSMUSG00000008683	Rps15a	-2.33195	1.88214e-13	9.54765e-12	0.0619793	0.77734	0.999751	0	0	1.66681
2603	ENSMUST00000030090	ENSMUSG00000028393	Alad	-2.80123	2.27785e-17	2.01008e-15	-0.455589	0.448549	0.999751	2.19351e-23	2.70367e-22	1.66117
2311	ENSMUST00000028280	ENSMUSG00000026837	Col5a1	-0.0961709	0.800351	0.882261	2.13908	0.0602164	0.999751	0.000384146	0.00103413	1.66089
2331	ENSMUST00000028469	ENSMUSG00000027075	Slc43a1	-3.15888	8.28335e-17	6.68308e-15	-0.837929	0.566135	0.999751	7.2795e-12	4.56962e-11	1.65755
8347	ENSMUST00000114881	ENSMUSG00000052146	Rps10	-2.33672	1.18145e-15	8.20383e-14	0.0305291	0.902665	0.999751	0	0	1.65011
6540	ENSMUST00000080492	ENSMUSG00000057863	Rpl36	-2.53254	1.44684e-06	2.26142e-05	-0.163321	0.583887	0.999751	1.09822e-285	1.79358e-283	1.64867
1053	ENSMUST00000020524	ENSMUSG00000020282	Rhbdf1	-1.6885	0.000565311	0.00407577	0.769573	0.597116	0.999751	0.0001906	0.00053886	1.64436
3724	ENSMUST00000038101	ENSMUSG00000034987	Hrh2	-1.35966	0.00865915	0.0362162	0.942702	0.564564	0.999751	0.00963038	0.0196191	1.6412
5788	ENSMUST00000066070	ENSMUSG00000053565	Eif3k	-2.35439	1.44293e-25	3.21678e-23	-0.0475733	0.818565	0.999751	8.95635e-143	7.50113e-141	1.62545
5735	ENSMUST00000065211	ENSMUSG00000001323	Srr	-0.0567194	0.852021	0.916253	1.90458	0.180013	0.999751	0.000853531	0.00216118	1.61117
8461	ENSMUST00000118091	ENSMUSG00000008540	Mgst1	-2.61921	3.50872e-09	9.30333e-08	-0.357638	0.40388	0.999751	6.93731e-12	4.3632e-11	1.61081
4758	ENSMUST00000049004	ENSMUSG00000039062	Anpep	-0.0716622	0.899395	0.9459	1.99128	0.0663042	0.999751	4.01684e-06	1.4519e-05	1.60942
1339	ENSMUST00000022098	ENSMUSG00000021607	Mrpl36	-2.42072	1.13353e-12	5.20474e-11	-0.139079	0.806545	0.999751	4.35568e-29	6.70037e-28	1.60316
1760	ENSMUST00000025079	ENSMUSG00000024236	Svil	-3.00839	7.16738e-47	9.3413e-44	-0.736397	0.473787	0.999751	3.25695e-113	2.00722e-111	1.60254
2914	ENSMUST00000031840	ENSMUSG00000029816	Gpnmb	-1.03572	0.0307005	0.0958464	1.17466	0.156574	0.999751	2.67362e-13	1.8515e-12	1.60114
182	ENSMUST00000002444	ENSMUSG00000024206	Rfx2	-2.47762	1.19418e-10	4.05469e-09	-0.23731	0.854566	0.999751	3.09434e-09	1.57025e-08	1.60079
5454	ENSMUST00000059980	ENSMUSG00000046330	Rpl37a	-2.46263	7.69436e-24	1.38687e-21	-0.180194	0.503485	0.999751	3.34959e-205	3.90745e-203	1.599
1744	ENSMUST00000024988	ENSMUSG00000024164	C3	-0.940098	0.0274944	0.0886635	1.23871	0.0575784	0.999751	3.51992e-25	4.73136e-24	1.59492
5734	ENSMUST00000065196	ENSMUSG00000032511	Scn5a	-2.93826	7.1809e-30	2.29558e-27	-0.707327	0.771533	0.999751	4.10556e-18	3.94416e-17	1.5943
6978	ENSMUST00000090839	ENSMUSG00000068874	Selenbp1	-2.89772	1.2555e-15	8.6121e-14	-0.6637	0.314504	0.999751	3.04609e-17	2.76889e-16	1.5899
3150	ENSMUST00000033570	ENSMUSG00000031221	Igbp1	-2.09689	3.69716e-17	3.17974e-15	0.146216	0.556399	0.999751	2.15307e-82	9.81299e-81	1.58903
2381	ENSMUST00000028801	ENSMUSG00000027329	Spef1	-2.63662	2.97684e-11	1.12331e-09	-0.394435	0.762227	0.999751	0.000715701	0.00183303	1.58803
5978	ENSMUST00000069507	ENSMUSG00000073418	C4b	-0.141891	0.745491	0.844047	2.00461	0.035333	0.999751	1.68711e-09	8.7332e-09	1.58747
6921	ENSMUST00000089759	ENSMUSG00000046598	Bdh1	-2.92384	1.96574e-27	5.12393e-25	-0.673518	0.223197	0.999751	5.11809e-55	1.51976e-53	1.58496
6188	ENSMUST00000073456	ENSMUSG00000060739	Nsa2	-2.28637	2.09529e-29	6.22815e-27	-0.0326822	0.886337	0.999751	4.58091e-146	3.97242e-144	1.5816
5030	ENSMUST00000053150	ENSMUSG00000050621	Rps27rt	-2.25376	0.000394621	0.0030656	0.0148536	0.939774	0.999751	1.46847e-117	9.40492e-116	1.57623
564	ENSMUST00000010038	ENSMUSG00000009894	Snap47	-1.36084	0.0362403	0.108236	0.866513	0.212113	0.999751	4.05596e-06	1.46388e-05	1.57394
1993	ENSMUST00000026381	ENSMUSG00000025330	Padi4	-3.40067	4.70602e-23	7.74118e-21	-1.15449	0.274533	0.999751	6.39581e-43	1.47119e-41	1.57345
3121	ENSMUST00000033342	ENSMUSG00000031029	Eif3f	-2.10062	1.70503e-13	8.78064e-12	0.138657	0.430153	0.999751	5.16984e-218	6.33241e-216	1.56861
6134	ENSMUST00000072503	ENSMUSG00000059070	Rpl18	-2.28925	9.97766e-16	7.01458e-14	-0.0565466	0.826685	0.999751	0	0	1.55865
9172	ENSMUST00000170122	ENSMUSG00000090733	Rps27	-2.115	0.000496887	0.0036892	0.129105	0.500791	0.999751	3.08904e-109	1.82346e-107	1.55842
6770	ENSMUST00000086535	ENSMUSG00000073702	Rpl31	-2.22719	1.88687e-12	8.34705e-11	0.00828855	0.972472	0.999751	6.75197e-264	1.00246e-261	1.55526
5108	ENSMUST00000054220	ENSMUSG00000045128	Rpl18a	-2.33992	3.28915e-15	2.10294e-13	-0.115048	0.654128	0.999751	0	0	1.55244
1119	ENSMUST00000020896	ENSMUSG00000020577	Tspan13	-2.90496	5.97586e-25	1.21987e-22	-0.728577	0.522549	0.999751	1.71638e-33	3.05242e-32	1.55203
8237	ENSMUST00000113211	ENSMUSG00000079435	Rpl36a	-2.30702	2.29047e-22	3.49617e-20	-0.0950931	0.712519	0.999751	4.6453e-233	5.98938e-231	1.55068
9433	ENSMUST00000187541	ENSMUSG00000004110	Cacna1e	-3.2818	4.38984e-37	2.86065e-34	-1.1256	0.538513	0.999751	5.26768e-31	8.73401e-30	1.54929
838	ENSMUST00000018571	ENSMUSG00000018427	Ypel2	-3.09025	1.39124e-25	3.1429e-23	-0.933766	0.421292	0.999751	7.45147e-11	4.29259e-10	1.54279
274	ENSMUST00000003622	ENSMUSG00000003528	Slc25a1	-2.47907	1.02723e-15	7.19186e-14	-0.294426	0.595862	0.999751	1.83096e-28	2.73917e-27	1.54098
1074	ENSMUST00000020640	ENSMUSG00000020372	Rack1	-2.20523	4.60626e-16	3.40803e-14	-0.0112074	0.95278	0.999751	0	0	1.53304
333	ENSMUST00000004554	ENSMUSG00000012848	Rps5	-2.30624	1.69799e-15	1.1282e-13	-0.109262	0.600233	0.999751	0	0	1.53262
530	ENSMUST00000008826	ENSMUSG00000008682	Rpl10	-2.27319	5.26251e-13	2.50457e-11	-0.075791	0.764039	0.999751	0	0	1.53261
3942	ENSMUST00000040359	ENSMUSG00000036412	Arsi	-2.32804	1.29616e-16	1.02144e-14	-0.167776	0.80201	0.999751	1.07283e-28	1.62735e-27	1.52806
7526	ENSMUST00000102483	ENSMUSG00000058546	Rpl23a	-2.22733	1.2412e-14	7.32742e-13	-0.0395672	0.872093	0.999751	0	0	1.52775
3058	ENSMUST00000032998	ENSMUSG00000030744	Rps3	-2.34586	3.61355e-18	3.51865e-16	-0.160408	0.505933	0.999751	0	0	1.52702
4971	ENSMUST00000052248	ENSMUSG00000071644	Eef1g	-2.22386	8.83572e-24	1.55014e-21	-0.0511661	0.777146	0.999751	0	0	1.52677
1312	ENSMUST00000021929	ENSMUSG00000021476	Habp4	-0.816714	0.0453998	0.127121	1.46713	0.220104	0.999751	0.00119638	0.00295	1.52586
776	ENSMUST00000017548	ENSMUSG00000017404	Rpl19	-2.2767	5.07017e-20	6.09248e-18	-0.0975599	0.712336	0.999751	0	0	1.52542
3275	ENSMUST00000034296	ENSMUSG00000031834	Pik3r2	-2.40179	5.38891e-23	8.69565e-21	-0.27344	0.67447	0.999751	3.4004e-23	4.17028e-22	1.52499
3433	ENSMUST00000035105	ENSMUSG00000032518	Rpsa	-2.43793	4.15081e-21	5.45172e-19	-0.261248	0.428416	0.999751	0	0	1.52388
15	ENSMUST00000000335	ENSMUSG00000000326	Comt	-2.63559	4.72426e-15	2.95362e-13	-0.485161	0.504238	0.999751	4.37356e-20	4.69918e-19	1.52385
4482	ENSMUST00000045909	ENSMUSG00000041995	Zbed3	-2.48953	7.87277e-24	1.40409e-21	-0.29814	0.698074	0.999751	3.82285e-15	2.97538e-14	1.5237
1628	ENSMUST00000023677	ENSMUSG00000022956	Atp5o	-2.43826	1.17503e-14	6.98544e-13	-0.257636	0.48017	0.999751	1.15395e-145	9.91894e-144	1.52339
263	ENSMUST00000003521	ENSMUSG00000003429	Rps11	-2.20505	4.21827e-05	0.000447247	-0.0173407	0.934986	0.999751	1.07438e-302	1.87997e-300	1.5229
7934	ENSMUST00000108430	ENSMUSG00000040952	Rps19	-2.28777	2.17508e-14	1.24923e-12	-0.103385	0.677043	0.999751	2.57914e-304	4.59509e-302	1.52235
704	ENSMUST00000015800	ENSMUSG00000015656	Hspa8	-2.28277	2.88806e-28	8.0217e-26	-0.117009	0.728138	0.999751	0	0	1.52202
6357	ENSMUST00000076957	ENSMUSG00000060166	Zdhhc8	-2.66926	8.46154e-22	1.20474e-19	-0.510535	0.507598	0.999751	7.73783e-22	8.94139e-21	1.52184
7403	ENSMUST00000099502	ENSMUSG00000022914	Brwd1	-2.91164	1.24257e-50	3.00755e-47	-0.765147	0.174315	0.999751	1.95143e-126	1.38566e-124	1.52091
455	ENSMUST00000006614	ENSMUSG00000006445	Epha2	-1.96873	3.35703e-05	0.000367193	0.103837	0.97102	0.999751	7.51067e-11	4.32415e-10	1.51826
3070	ENSMUST00000033040	ENSMUSG00000030774	Pak1	-3.34542	8.14335e-17	6.60157e-15	-1.2469	0.583133	0.999751	8.43868e-10	4.50131e-09	1.51801
6782	ENSMUST00000086844	ENSMUSG00000000782	Tcf7	-0.311294	0.506397	0.665675	1.7502	0.232532	0.999751	0.0175843	0.0338125	1.51367
6559	ENSMUST00000080861	ENSMUSG00000062997	Rpl35	-2.2357	2.87024e-17	2.49387e-15	-0.0787725	0.764419	0.999751	0	0	1.50825
1893	ENSMUST00000025800	ENSMUSG00000024867	Pip5k1b	-2.27743	4.54287e-07	7.93504e-06	-0.278173	0.821336	0.999751	6.00966e-05	0.000184778	1.50562
5925	ENSMUST00000068408	ENSMUSG00000063457	Rps15	-2.21124	1.07697e-19	1.26716e-17	-0.0639892	0.801399	0.999751	1.13775e-287	1.88963e-285	1.50401
6616	ENSMUST00000081840	ENSMUSG00000057841	Rpl32	-2.27524	9.4756e-15	5.71335e-13	-0.120589	0.61294	0.999751	0	0	1.50267
4209	ENSMUST00000043074	ENSMUSG00000038274	Fau	-2.23425	2.49438e-17	2.18975e-15	-0.09049	0.724991	0.999751	1.42466e-246	1.93892e-244	1.49922
5327	ENSMUST00000057885	ENSMUSG00000047215	Rpl9	-2.25547	1.64043e-19	1.87796e-17	-0.115918	0.619034	0.999751	0	0	1.49787
5699	ENSMUST00000064703	ENSMUSG00000035268	Pkig	-2.00328	2.38667e-13	1.18933e-11	0.111999	0.883832	0.999751	7.34923e-28	1.07325e-26	1.49767
6459	ENSMUST00000079130	ENSMUSG00000063445	Nmral1	-2.59728	3.79508e-30	1.286e-27	-0.482484	0.400879	0.999751	6.33066e-64	2.19202e-62	1.49651
302	ENSMUST00000004072	ENSMUSG00000003970	Rpl8	-2.18282	2.53766e-13	1.26087e-11	-0.046438	0.825832	0.999751	0	0	1.49042
6640	ENSMUST00000082424	ENSMUSG00000064373	Selenop	-1.23557	0.00410418	0.0202084	0.814833	0.18796	0.999751	1.17092e-14	8.85326e-14	1.48987
1349	ENSMUST00000022163	ENSMUSG00000021660	Btf3	-2.33667	3.61701e-32	1.42518e-29	-0.225691	0.51036	0.999751	5.93849e-157	5.54203e-155	1.48939
2818	ENSMUST00000031264	ENSMUSG00000029322	Plac8	-2.42304	1.17009e-17	1.08928e-15	-0.29974	0.422816	0.999751	9.3635e-81	4.11448e-79	1.48932
8723	ENSMUST00000143107	ENSMUSG00000046364	Rpl27a	-2.25605	1.48066e-12	6.6898e-11	-0.127383	0.597432	0.999751	8.95834e-308	1.62561e-305	1.48239
4821	ENSMUST00000049545	ENSMUSG00000045318	Adra2c	-3.05505	4.7161e-12	1.98275e-10	-1.09938	0.631966	0.999751	0.00141086	0.00342798	1.48118
8215	ENSMUST00000112860	ENSMUSG00000059689	Zfp637	-1.42069	0.000533455	0.00390256	0.650849	0.259545	0.999751	2.49138e-08	1.1737e-07	1.48013
6552	ENSMUST00000080813	ENSMUSG00000061787	Rps17	-2.22506	1.73817e-12	7.79094e-11	-0.0991087	0.692198	0.999751	0	0	1.48003
512	ENSMUST00000008036	ENSMUSG00000007892	Rplp1	-2.35282	1.5029e-14	8.78059e-13	-0.236851	0.454919	0.999751	1.04534e-243	1.40319e-241	1.47475
4392	ENSMUST00000045004	ENSMUSG00000022946	Dop1b	-2.7992	2.29414e-25	4.92021e-23	-0.704386	0.324182	0.999751	8.37415e-55	2.47164e-53	1.4746
7132	ENSMUST00000094320	ENSMUSG00000061882	Ccdc62	-0.414369	0.306339	0.475956	1.67395	0.199422	0.999751	0.00680045	0.0143851	1.47258
9689	ENSMUST00000225023	ENSMUSG00000025290	Rps24	-2.23214	5.35477e-18	5.12575e-16	-0.127978	0.623608	0.999751	0	0	1.47149
7635	ENSMUST00000102923	ENSMUSG00000020473	Aebp1	-0.289927	0.565571	0.713073	1.80407	0.0755231	0.999751	1.28638e-06	4.92585e-06	1.46876
5535	ENSMUST00000061279	ENSMUSG00000102742	Pcdhga11	-0.406864	0.308498	0.478088	1.458	0.361395	0.999751	0.0167578	0.0323826	1.46778
8620	ENSMUST00000129339	ENSMUSG00000025967	Eef1b2	-2.14253	2.54925e-20	3.17587e-18	-0.0586824	0.772058	0.999751	0	0	1.4636
5888	ENSMUST00000067826	ENSMUSG00000055817	Mta3	-2.41134	6.343e-22	9.18542e-20	-0.361119	0.596891	0.999751	6.0995e-53	1.72245e-51	1.46294
5387	ENSMUST00000058839	ENSMUSG00000043008	Klhl6	-2.52772	1.49034e-38	1.09786e-35	-0.466378	0.426606	0.999751	4.4063e-122	2.99843e-120	1.46129
4650	ENSMUST00000047812	ENSMUSG00000035000	Dpp4	-2.21118	2.19062e-21	2.94569e-19	-0.151887	0.790255	0.999751	2.96632e-71	1.17206e-69	1.46039
6622	ENSMUST00000081940	ENSMUSG00000090137	Uba52	-2.1164	3.17611e-05	0.000348981	-0.0214989	0.932221	0.999751	2.82011e-268	4.31785e-266	1.46024
2072	ENSMUST00000026839	ENSMUSG00000025742	Prps2	-3.02177	2.14505e-32	8.8643e-30	-0.9831	0.530853	0.999751	5.35568e-29	8.20005e-28	1.4584
2885	ENSMUST00000031617	ENSMUSG00000029614	Rpl6	-2.14914	1.04411e-13	5.51104e-12	-0.060885	0.795287	0.999751	0	0	1.45748
4000	ENSMUST00000040828	ENSMUSG00000073421	H2-Ab1	-2.62916	2.17617e-21	2.94569e-19	-0.555674	0.22671	0.999751	3.8694e-199	4.30867e-197	1.45672
9450	ENSMUST00000189759	ENSMUSG00000091402	Rd3l	-2.68625	3.04768e-14	1.71551e-12	-0.655544	0.455075	0.999751	1.52001e-07	6.5327e-07	1.45118
3928	ENSMUST00000040261	ENSMUSG00000036278	Macrod1	-2.20194	9.54108e-13	4.40476e-11	-0.13963	0.724323	0.999751	6.42904e-26	8.88549e-25	1.45061
539	ENSMUST00000009039	ENSMUSG00000058600	Rpl30	-2.10995	3.08254e-16	2.33193e-14	-0.0329638	0.901073	0.999751	1.24499e-191	1.31179e-189	1.45051
9631	ENSMUST00000215178	ENSMUSG00000111647	Dgcr6	-2.21439	8.30451e-11	2.91916e-09	-0.169706	0.789377	0.999751	6.41454e-19	6.4934e-18	1.44559
3036	ENSMUST00000032895	ENSMUSG00000030659	Nucb2	-2.59148	1.45497e-24	2.73906e-22	-0.541636	0.374709	0.999751	1.90533e-47	4.83688e-46	1.44361
156	ENSMUST00000002152	ENSMUSG00000002083	Bbc3	-2.80946	2.7384e-22	4.14256e-20	-0.819721	0.382708	0.999751	3.48895e-14	2.54756e-13	1.43816
5361	ENSMUST00000058437	ENSMUSG00000043716	Rpl7	-2.17558	6.12713e-18	5.83213e-16	-0.125074	0.621264	0.999751	0	0	1.43646
7587	ENSMUST00000102696	ENSMUSG00000047675	Rps8	-2.10684	5.31192e-12	2.22178e-10	-0.0464973	0.83364	0.999751	0	0	1.43599
8363	ENSMUST00000115231	ENSMUSG00000079641	Rpl39	-2.30509	4.88472e-05	0.00051119	-0.23781	0.389454	0.999751	4.72551e-134	3.58956e-132	1.4354
1918	ENSMUST00000025914	ENSMUSG00000024962	Vegfb	-1.78338	8.15737e-09	2.01767e-07	0.278266	0.752147	0.999751	3.47175e-05	0.000110633	1.42904
8989	ENSMUST00000164107	ENSMUSG00000009681	Bcr	-2.84672	1.04676e-33	5.06721e-31	-0.844804	0.345073	0.999751	2.1917e-20	2.37309e-19	1.42832
782	ENSMUST00000017610	ENSMUSG00000017466	Timp2	-0.277771	0.545866	0.697271	1.45397	0.334765	0.999751	0.00226482	0.00529286	1.42802
6805	ENSMUST00000087342	ENSMUSG00000067288	Rps28	-2.09491	1.18674e-14	7.03039e-13	-0.0533136	0.820049	0.999751	7.36242e-160	7.00431e-158	1.4274
8686	ENSMUST00000138502	ENSMUSG00000028234	Rps20	-2.20927	2.32972e-20	2.9457e-18	-0.179048	0.56476	0.999751	7.55034e-218	9.13404e-216	1.427
9157	ENSMUST00000169593	ENSMUSG00000037638	Zbtb42	-1.10877	0.00851157	0.0357845	1.15509	0.489625	0.999751	0.0128719	0.0255535	1.42661
4816	ENSMUST00000049488	ENSMUSG00000021703	Serinc5	-2.66128	2.83296e-35	1.65513e-32	-0.652099	0.435959	0.999751	1.30772e-121	8.83748e-120	1.42507
1495	ENSMUST00000022925	ENSMUSG00000022312	Eif3h	-1.94848	7.54203e-17	6.17317e-15	0.0735563	0.634498	0.999751	9.37122e-196	1.02032e-193	1.4246
9581	ENSMUST00000206884	ENSMUSG00000108733	Zdhhc8	-2.52504	3.46597e-23	5.75725e-21	-0.526322	0.473788	0.999751	1.33094e-20	1.4621e-19	1.42243
5104	ENSMUST00000054178	ENSMUSG00000048490	Nrip1	-2.64082	9.89682e-25	1.94979e-22	-0.651975	0.473544	0.999751	3.48134e-21	3.91212e-20	1.42071
7525	ENSMUST00000102476	ENSMUSG00000060802	B2m	-2.34302	5.78151e-20	6.85008e-18	-0.329556	0.435898	0.999751	8.69515e-192	9.26128e-190	1.41255
7541	ENSMUST00000102536	ENSMUSG00000059291	Rpl11	-2.17826	4.75983e-14	2.6099e-12	-0.1576	0.519561	0.999751	0	0	1.41161
6033	ENSMUST00000070630	ENSMUSG00000056481	Cd248	-1.00241	0.0589523	0.152679	1.03064	0.542506	0.999751	0.000778118	0.00198355	1.40823
3947	ENSMUST00000040404	ENSMUSG00000034634	Ly6d	-2.04523	1.30088e-11	5.17389e-10	-0.0408995	0.916096	0.999751	1.73072e-35	3.24891e-34	1.40818
7921	ENSMUST00000108269	ENSMUSG00000001123	Lgals9	-2.27971	7.32413e-23	1.14901e-20	-0.279351	0.494203	0.999751	2.30186e-132	1.68328e-130	1.40688
139	ENSMUST00000001974	ENSMUSG00000001909	Trmt1	-1.86293	1.29623e-14	7.62568e-13	0.124465	0.639352	0.999751	9.57405e-61	3.14819e-59	1.4046
9058	ENSMUST00000166658	ENSMUSG00000001289	Pfdn5	-1.95238	3.87305e-12	1.64464e-10	0.0477983	0.828197	0.999751	7.13352e-56	2.17085e-54	1.40458
3201	ENSMUST00000033933	ENSMUSG00000031532	Saraf	-1.85345	5.99144e-11	2.14615e-09	0.122373	0.715141	0.999751	1.07027e-23	1.32922e-22	1.40409
4143	ENSMUST00000042345	ENSMUSG00000037815	Ctnna1	-3.09428	3.36569e-14	1.88824e-12	-1.12737	0.265134	0.999751	1.19159e-10	6.79653e-10	1.40156
5513	ENSMUST00000060899	ENSMUSG00000044968	Napepld	-3.20036	2.76647e-27	7.10188e-25	-1.25868	0.241959	0.999751	1.94595e-10	1.09025e-09	1.39441
1623	ENSMUST00000023629	ENSMUSG00000022912	Pros1	-0.265153	0.542809	0.695254	1.47368	0.343435	0.999751	0.0185081	0.0353944	1.39395
4618	ENSMUST00000047446	ENSMUSG00000022696	Sidt1	0.191871	0.662916	0.78825	2.09232	0.20195	0.999751	0.0244855	0.0453647	1.38889
6636	ENSMUST00000082223	ENSMUSG00000058558	Rpl5	-2.11258	2.02502e-19	2.30267e-17	-0.133771	0.53055	0.999751	0	0	1.38887
6309	ENSMUST00000076052	ENSMUSG00000061119	Prcp	-2.44897	5.02417e-19	5.4567e-17	-0.487183	0.269142	0.999751	3.52865e-32	6.01344e-31	1.38727
3165	ENSMUST00000033683	ENSMUSG00000031320	Rps4x	-2.18391	6.10021e-16	4.41692e-14	-0.201594	0.417185	0.999751	0	0	1.38678
1619	ENSMUST00000023608	ENSMUSG00000022890	Atp5j	-2.33992	1.23908e-12	5.674e-11	-0.350696	0.413621	0.999751	8.46014e-116	5.31416e-114	1.38667
3380	ENSMUST00000034842	ENSMUSG00000032298	Neil1	-2.898	3.04808e-18	3.03786e-16	-0.946429	0.272381	0.999751	2.48526e-14	1.83106e-13	1.38646
9195	ENSMUST00000170953	ENSMUSG00000090862	Rps13	-2.11664	4.37091e-13	2.0861e-11	-0.135709	0.58825	0.999751	1.64466e-219	2.04e-217	1.38375
7389	ENSMUST00000099356	ENSMUSG00000074794	Arrdc3	-2.26125	2.8289e-12	1.22898e-10	-0.3124	0.681217	0.999751	5.68239e-15	4.36719e-14	1.38365
7642	ENSMUST00000102964	ENSMUSG00000060093	Hist1h4a	-2.05398	2.65864e-13	1.30946e-11	-0.0756245	0.819397	0.999751	7.55335e-147	6.60851e-145	1.38357
4190	ENSMUST00000042834	ENSMUSG00000038462	Uqcrfs1	-2.08112	5.40078e-21	6.98515e-19	-0.132708	0.6949	0.999751	1.04552e-68	4.01768e-67	1.38284
2589	ENSMUST00000030010	ENSMUSG00000015243	Abca1	-1.32941	5.45023e-06	7.34632e-05	0.587214	0.209259	0.999751	2.88075e-43	6.6734e-42	1.38236
4330	ENSMUST00000044217	ENSMUSG00000063450	Syne2	-1.68064	8.53161e-12	3.47478e-10	0.256878	0.583566	0.999751	2.30289e-46	5.71293e-45	1.38035
390	ENSMUST00000005583	ENSMUSG00000005447	Pafah1b3	-2.28841	3.083e-16	2.33193e-14	-0.325496	0.45972	0.999751	1.97712e-51	5.3966e-50	1.3801
9008	ENSMUST00000164950	ENSMUSG00000055692	Tmem191c	-1.4296	0.00969798	0.0395687	0.491148	0.77936	0.999751	0.0209862	0.0395852	1.37844
9645	ENSMUST00000216329	ENSMUSG00000051705	Senp8	-1.80386	0.000179317	0.00157745	0.089912	0.903772	0.999751	8.86218e-06	3.04918e-05	1.37821
8387	ENSMUST00000115628	ENSMUSG00000013539	Tango2	-2.10559	1.95877e-05	0.000228721	-0.180747	0.830624	0.999751	1.11288e-05	3.79436e-05	1.37675
4568	ENSMUST00000046945	ENSMUSG00000035863	Palm	-3.19413	2.29604e-21	3.06313e-19	-1.28517	0.316056	0.999751	1.09822e-06	4.25689e-06	1.37597
8127	ENSMUST00000111234	ENSMUSG00000060548	Tnfrsf19	-2.71631	3.82559e-19	4.2364e-17	-0.800385	0.495659	0.999751	1.65796e-14	1.2364e-13	1.37577
6065	ENSMUST00000071207	ENSMUSG00000011658	Fuz	-0.381066	0.424557	0.592535	1.34672	0.258904	0.999751	0.000470283	0.0012465	1.37492
3619	ENSMUST00000037023	ENSMUSG00000034892	Rps29	-2.08389	8.87072e-05	0.00085493	-0.111112	0.637163	0.999751	2.97343e-141	2.44846e-139	1.37382
2152	ENSMUST00000027343	ENSMUSG00000026158	Ogfrl1	-2.16329	1.98408e-07	3.79415e-06	-0.199548	0.92142	0.999751	0.0109163	0.0219829	1.3724
5126	ENSMUST00000054536	ENSMUSG00000045679	Pqlc3	-2.5817	2.45621e-20	3.08264e-18	-0.673487	0.440798	0.999751	2.44999e-18	2.39356e-17	1.37133
3620	ENSMUST00000037025	ENSMUSG00000038080	Kdm1b	-2.65142	1.45899e-33	6.86659e-31	-0.731404	0.557271	0.999751	1.68421e-45	4.11561e-44	1.37088
87	ENSMUST00000001256	ENSMUSG00000001227	Sema6b	-2.00403	1.00091e-05	0.00012534	-0.039868	0.97936	0.999751	0.00221858	0.00519347	1.37012
261	ENSMUST00000003512	ENSMUSG00000003420	Fcgrt	-0.747886	0.194698	0.351418	1.11844	0.360451	0.999751	0.00649333	0.0138052	1.36919
9124	ENSMUST00000168533	ENSMUSG00000033327	Tnxb	0.0146215	0.974448	0.986324	1.86905	0.208297	0.999751	0.000465722	0.00123608	1.36769
1685	ENSMUST00000024599	ENSMUSG00000023830	Igf2r	-2.15151	8.07369e-21	1.03631e-18	-0.227726	0.678744	0.999751	2.85109e-72	1.14032e-70	1.36744
4042	ENSMUST00000041231	ENSMUSG00000040850	Psme4	-1.95344	4.96664e-18	4.78124e-16	-0.0287152	0.940672	0.999751	2.95077e-175	2.98089e-173	1.3635
4545	ENSMUST00000046644	ENSMUSG00000042043	Tbca	-2.25822	8.80015e-15	5.34412e-13	-0.339373	0.390162	0.999751	6.54252e-22	7.587e-21	1.36264
8594	ENSMUST00000126610	ENSMUSG00000038900	Rpl12	-2.09169	2.02073e-12	8.86974e-11	-0.143363	0.597338	0.999751	2.64655e-253	3.75849e-251	1.36023
5127	ENSMUST00000054544	ENSMUSG00000049751	Rpl36al	-1.93637	1.88515e-12	8.34705e-11	0.00747782	0.980395	0.999751	1.30385e-109	7.74331e-108	1.3592
1524	ENSMUST00000023085	ENSMUSG00000022450	Ndufa6	-2.10613	1.27159e-11	5.06932e-10	-0.161117	0.559215	0.999751	9.44265e-53	2.65887e-51	1.35131
3019	ENSMUST00000032809	ENSMUSG00000030588	Yif1b	-1.93884	4.23377e-07	7.48776e-06	-0.04476	0.877086	0.999751	1.05119e-18	1.04894e-17	1.34956
7612	ENSMUST00000102814	ENSMUSG00000028495	Rps6	-1.91719	3.37971e-16	2.545e-14	0.00343659	0.988004	0.999751	0	0	1.34792
4135	ENSMUST00000042235	ENSMUSG00000037742	Eef1a1	-2.00366	1.01505e-17	9.50161e-16	-0.0872276	0.716595	0.999751	0	0	1.34664
4286	ENSMUST00000043865	ENSMUSG00000071711	Mpst	-2.06199	2.16471e-10	7.03966e-09	-0.172663	0.632376	0.999751	2.72299e-15	2.14663e-14	1.3436
1304	ENSMUST00000021860	ENSMUSG00000021423	Ly86	-2.50122	7.79686e-16	5.59755e-14	-0.589131	0.191656	0.999751	2.51633e-35	4.66999e-34	1.34202
7619	ENSMUST00000102844	ENSMUSG00000020460	Rps27a	-1.95682	6.48038e-15	3.99262e-13	-0.0492868	0.83199	0.999751	3.78476e-278	5.98176e-276	1.33815
1610	ENSMUST00000023550	ENSMUSG00000022844	Pdia5	-2.38629	4.77868e-11	1.74871e-09	-0.507326	0.45416	0.999751	6.64849e-13	4.51168e-12	1.33654
6216	ENSMUST00000074267	ENSMUSG00000061477	Rps7	-1.92246	1.41411e-14	8.2904e-13	-0.0196635	0.926606	0.999751	3.97396e-302	6.83172e-300	1.33297
1301	ENSMUST00000021832	ENSMUSG00000021400	Wrnip1	-2.05885	1.79097e-17	1.59708e-15	-0.18272	0.664003	0.999751	1.53499e-39	3.18672e-38	1.33255
301	ENSMUST00000004057	ENSMUSG00000003955	Fam162a	-2.25615	1.7632e-13	9.0527e-12	-0.360931	0.427088	0.999751	2.3181e-42	5.29488e-41	1.33231
5408	ENSMUST00000059080	ENSMUSG00000039001	Rps21	-2.01007	5.39449e-13	2.56019e-11	-0.10566	0.663947	0.999751	2.80297e-165	2.69277e-163	1.33122
5603	ENSMUST00000062601	ENSMUSG00000062006	Rpl34	-1.95803	1.03888e-10	3.57759e-09	-0.0507628	0.825212	0.999751	4.88369e-203	5.56457e-201	1.32954
1637	ENSMUST00000023707	ENSMUSG00000022982	Sod1	-2.17992	2.58326e-13	1.27604e-11	-0.282716	0.449817	0.999751	7.65491e-108	4.43849e-106	1.32744
190	ENSMUST00000002518	ENSMUSG00000054452	Aes	-1.9494	4.60063e-10	1.42502e-08	-0.0716627	0.865605	0.999751	3.51016e-37	6.83818e-36	1.32683
4812	ENSMUST00000049460	ENSMUSG00000034708	Grn	-1.93881	1.50954e-13	7.82143e-12	-0.0654915	0.863424	0.999751	2.01831e-44	4.74278e-43	1.32459
8226	ENSMUST00000113028	ENSMUSG00000045414	1190002N15Rik	-1.15842	0.000154713	0.00138693	0.692664	0.312025	0.999751	3.12781e-10	1.71801e-09	1.3243
1669	ENSMUST00000023994	ENSMUSG00000023224	Serping1	-0.647121	0.315326	0.485244	1.20798	0.295315	0.999751	6.79741e-05	0.000206664	1.32345
7106	ENSMUST00000093823	ENSMUSG00000041361	Myzap	-2.53133	2.48512e-24	4.57668e-22	-0.689882	0.434289	0.999751	1.41642e-21	1.61577e-20	1.31993
7722	ENSMUST00000104999	ENSMUSG00000078202	Nrarp	-1.76833	4.71479e-05	0.000494018	0.0211685	0.987983	0.999751	0.00238511	0.00555808	1.31985
547	ENSMUST00000009236	ENSMUSG00000009092	Derl3	-2.71633	8.33691e-16	5.96001e-14	-0.868179	0.318726	0.999751	6.97258e-13	4.72179e-12	1.31965
6022	ENSMUST00000070219	ENSMUSG00000056214	Pard6g	-2.23761	1.23056e-10	4.16155e-09	-0.369227	0.66515	0.999751	3.57375e-11	2.11341e-10	1.31924
1982	ENSMUST00000026289	ENSMUSG00000025260	Hsd17b10	-2.117	1.48752e-10	4.97101e-09	-0.234373	0.284661	0.999751	4.4279e-27	6.27916e-26	1.31903
5849	ENSMUST00000067230	ENSMUSG00000076431	Sox4	-2.3634	9.13836e-17	7.33797e-15	-0.542058	0.487773	0.999751	3.39889e-46	8.38935e-45	1.3172
6576	ENSMUST00000081111	ENSMUSG00000062867	Impdh2	-1.92855	1.15033e-18	1.20309e-16	-0.0567534	0.778948	0.999751	9.0892e-278	1.41373e-275	1.31679
4770	ENSMUST00000049095	ENSMUSG00000034171	Faah	-1.50071	0.000239547	0.00201322	0.340474	0.774677	0.999751	1.1104e-07	4.84886e-07	1.31004
4615	ENSMUST00000047429	ENSMUSG00000039680	Mrps6	-2.28809	2.35421e-11	9.08596e-10	-0.434864	0.328878	0.999751	2.72624e-15	2.14746e-14	1.30899
6938	ENSMUST00000090180	ENSMUSG00000021904	Sema3g	-2.68074	2.72953e-21	3.61301e-19	-0.853563	0.53893	0.999751	2.39186e-22	2.83752e-21	1.30565
6933	ENSMUST00000090103	ENSMUSG00000000325	Arvcf	-1.76719	4.04243e-15	2.54613e-13	0.0697892	0.883784	0.999751	3.96271e-65	1.40183e-63	1.30542
8056	ENSMUST00000110053	ENSMUSG00000002395	Use1	-2.09866	2.56006e-13	1.26828e-11	-0.245643	0.484053	0.999751	1.84758e-29	2.88748e-28	1.30499
4170	ENSMUST00000042661	ENSMUSG00000036565	Ttyh3	-2.20692	2.66192e-25	5.63761e-23	-0.369788	0.466606	0.999751	7.02564e-40	1.48371e-38	1.30016
6	ENSMUST00000000153	ENSMUSG00000000149	Gna12	-2.48508	2.07317e-25	4.5033e-23	-0.642439	0.341895	0.999751	1.84787e-11	1.12398e-10	1.29595
6633	ENSMUST00000082134	ENSMUSG00000037563	Rps16	-1.91141	1.70337e-12	7.65522e-11	-0.0608144	0.780106	0.999751	1.34306e-234	1.75476e-232	1.29475
1571	ENSMUST00000023351	ENSMUSG00000022671	Mzt2	-1.98935	5.40319e-08	1.15443e-06	-0.177442	0.6567	0.999751	1.66186e-11	1.01398e-10	1.2919
7648	ENSMUST00000102972	ENSMUSG00000060981	Hist1h4h	-1.87445	1.25775e-11	5.03784e-10	-0.0356534	0.912306	0.999751	1.11066e-167	1.07756e-165	1.28781
7093	ENSMUST00000093456	ENSMUSG00000055553	Kxd1	-1.22989	1.68352e-05	0.000199607	0.538292	0.225301	0.999751	5.87388e-16	4.84905e-15	1.28718
1347	ENSMUST00000022148	ENSMUSG00000021646	Mccc2	-2.03139	5.19818e-10	1.59552e-08	-0.23863	0.743021	0.999751	9.17354e-13	6.14433e-12	1.2859
7860	ENSMUST00000107362	ENSMUSG00000030530	Furin	-1.90031	2.69351e-09	7.29013e-08	-0.155909	0.854665	0.999751	1.0257e-07	4.49703e-07	1.28482
9680	ENSMUST00000223268	ENSMUSG00000116207	Nnt	-2.21173	4.37154e-11	1.61718e-09	-0.400253	0.592624	0.999751	9.22264e-15	7.01107e-14	1.28457
2312	ENSMUST00000028288	ENSMUSG00000026923	Notch1	-2.11506	5.96661e-16	4.33873e-14	-0.305039	0.634575	0.999751	2.32998e-36	4.44192e-35	1.28022
4323	ENSMUST00000044158	ENSMUSG00000041560	Nop53	-1.76813	1.20098e-17	1.11193e-15	0.0304993	0.846649	0.999751	3.45087e-134	2.6626e-132	1.27463
3565	ENSMUST00000036380	ENSMUSG00000033379	Atp6v0b	-1.72472	5.86835e-08	1.24284e-06	0.07209	0.823979	0.999751	7.11038e-17	6.294e-16	1.27202
7500	ENSMUST00000101237	ENSMUSG00000029082	Bst1	-3.21648	4.78361e-23	7.79315e-21	-1.45595	0.43436	0.999751	3.83537e-15	2.98276e-14	1.26785
7730	ENSMUST00000105256	ENSMUSG00000078429	Ctdsp2	-2.57721	1.28383e-25	2.93944e-23	-0.801644	0.243962	0.999751	5.02392e-21	5.5879e-20	1.26598
180	ENSMUST00000002418	ENSMUSG00000002345	Borcs8	-1.96281	4.67257e-09	1.20682e-07	-0.162575	0.692731	0.999751	2.19737e-11	1.32668e-10	1.2651
8799	ENSMUST00000150602	ENSMUSG00000047459	Dynlrb1	-1.89774	5.97289e-08	1.26026e-06	-0.0921202	0.781652	0.999751	8.97644e-16	7.33001e-15	1.26452
389	ENSMUST00000005532	ENSMUSG00000005397	Nid1	-0.718232	0.0917506	0.209477	0.981921	0.200105	0.999751	2.10573e-06	7.8846e-06	1.26439
1587	ENSMUST00000023444	ENSMUSG00000022761	Lztr1	-2.31208	1.22807e-24	2.33789e-22	-0.53173	0.33964	0.999751	1.5302e-45	3.7486e-44	1.26278
5152	ENSMUST00000055006	ENSMUSG00000047821	Trim16	-2.67197	1.32825e-18	1.38064e-16	-0.918296	0.390185	0.999751	1.31751e-14	9.89294e-14	1.26251
7717	ENSMUST00000104941	ENSMUSG00000069306	Hist1h4m	-1.91253	1.73969e-10	5.76822e-09	-0.104124	0.754016	0.999751	5.61259e-137	4.47137e-135	1.26067
3784	ENSMUST00000038614	ENSMUSG00000042675	Ypel3	-2.56446	1.07109e-12	4.93137e-11	-0.804326	0.256164	0.999751	1.10887e-11	6.83541e-11	1.25978
1975	ENSMUST00000026262	ENSMUSG00000025232	Hexa	-1.92823	3.61132e-13	1.74321e-11	-0.165113	0.756107	0.999751	6.63155e-28	9.71338e-27	1.25831
8065	ENSMUST00000110221	ENSMUSG00000022371	Col14a1	0.428457	0.457382	0.622994	2.12136	0.0618896	0.999751	0.00957184	0.0195283	1.25451
4972	ENSMUST00000052249	ENSMUSG00000041632	Mrps27	-1.86162	3.0301e-12	1.31302e-10	-0.0865181	0.795758	0.999751	9.37125e-25	1.2293e-23	1.25325
1586	ENSMUST00000023432	ENSMUSG00000022751	Nit2	-2.20138	1.59812e-11	6.23894e-10	-0.440243	0.403289	0.999751	8.56342e-17	7.54613e-16	1.25321
467	ENSMUST00000006838	ENSMUSG00000032604	Qars	-1.55202	2.2872e-10	7.40955e-09	0.200561	0.347025	0.999751	2.24627e-99	1.20941e-97	1.24746
7372	ENSMUST00000099149	ENSMUSG00000025453	Nnt	-1.75208	2.61486e-07	4.87388e-06	-0.0140413	0.985266	0.999751	8.85088e-16	7.23351e-15	1.24742
3870	ENSMUST00000039659	ENSMUSG00000051483	Cbr1	-2.03335	4.43627e-07	7.77288e-06	-0.264616	0.673713	0.999751	2.49166e-10	1.38568e-09	1.24719
7682	ENSMUST00000103120	ENSMUSG00000006782	Cnp	-2.21985	1.47068e-26	3.66438e-24	-0.467515	0.351757	0.999751	2.19529e-87	1.03421e-85	1.24702
6109	ENSMUST00000072031	ENSMUSG00000005417	Mprip	-2.08208	3.62934e-20	4.42388e-18	-0.327006	0.548331	0.999751	2.80534e-83	1.28456e-81	1.24674
1064	ENSMUST00000020573	ENSMUSG00000020323	Prss57	-1.99007	1.20273e-05	0.000147987	-0.272738	0.894414	0.999751	0.00832241	0.0172267	1.24667
1308	ENSMUST00000021900	ENSMUSG00000021451	Sema4d	-2.07184	8.58312e-16	6.11025e-14	-0.310107	0.470362	0.999751	2.25374e-41	4.96279e-40	1.24645
9162	ENSMUST00000169681	ENSMUSG00000058655	Eif4b	-2.01996	1.33388e-26	3.37312e-24	-0.256128	0.250523	0.999751	1.75672e-256	2.53148e-254	1.24489
1264	ENSMUST00000021614	ENSMUSG00000021196	Pfkp	-2.34397	1.7931e-24	3.33852e-22	-0.586485	0.305491	0.999751	1.48049e-55	4.45009e-54	1.2446
4541	ENSMUST00000046575	ENSMUSG00000038502	Ptov1	-2.25097	2.02053e-08	4.63245e-07	-0.513134	0.588158	0.999751	1.2811e-06	4.9133e-06	1.2434
1597	ENSMUST00000023486	ENSMUSG00000022797	Tfrc	-2.35483	3.84852e-25	7.95189e-23	-0.599693	0.169072	0.999751	0	0	1.24169
6198	ENSMUST00000073787	ENSMUSG00000028743	Akr7a5	-1.64331	5.47455e-07	9.33152e-06	0.108363	0.822449	0.999751	8.56156e-16	7.01461e-15	1.23911
8451	ENSMUST00000117648	ENSMUSG00000040785	Ttc3	-1.75759	4.77871e-17	4.04829e-15	-0.0139168	0.973721	0.999751	1.39955e-91	6.92635e-90	1.23856
3747	ENSMUST00000038281	ENSMUSG00000038055	Dexi	-1.53615	9.62002e-05	0.000918783	0.255847	0.873593	0.999751	0.0104402	0.0211284	1.23771
9161	ENSMUST00000169652	ENSMUSG00000049625	Tifab	-1.63428	2.22348e-06	3.31332e-05	0.115554	0.943241	0.999751	6.264e-05	0.000191755	1.23761
7652	ENSMUST00000102979	ENSMUSG00000069305	Hist1h4n	-1.89843	1.28018e-10	4.32073e-09	-0.128544	0.715415	0.999751	5.08117e-137	4.08118e-135	1.23732
5998	ENSMUST00000069782	ENSMUSG00000021185	Dglucy	-1.82665	5.81075e-06	7.76432e-05	-0.147735	0.897703	0.999751	3.29644e-06	1.20305e-05	1.2351
7011	ENSMUST00000091703	ENSMUSG00000069267	Hist1h3b	-1.80348	3.70466e-09	9.77697e-08	-0.0321543	0.917851	0.999751	3.11976e-147	2.77914e-145	1.23509
4140	ENSMUST00000042302	ENSMUSG00000038147	Cd84	-1.65467	2.74589e-07	5.06793e-06	0.0799951	0.818058	0.999751	8.51154e-20	8.99726e-19	1.23276
7451	ENSMUST00000100314	ENSMUSG00000022132	Cldn10	-1.53417	1.97636e-05	0.000230457	0.194793	0.638857	0.999751	7.61723e-14	5.44827e-13	1.2325
2033	ENSMUST00000026564	ENSMUSG00000025491	Ifitm1	-0.302997	0.658235	0.784514	1.32391	0.246907	0.999751	0.0148885	0.0291028	1.23139
9373	ENSMUST00000181998	ENSMUSG00000045659	Plekha7	-3.12151	1.91815e-26	4.71002e-24	-1.44363	0.275975	0.999751	7.13266e-10	3.82138e-09	1.22834
7028	ENSMUST00000092048	ENSMUSG00000061315	Naca	-1.85572	1.33846e-16	1.04505e-14	-0.11514	0.648231	0.999751	1.19773e-201	1.34902e-199	1.22525
6526	ENSMUST00000080281	ENSMUSG00000012405	Rpl15	-1.74729	3.64607e-12	1.55998e-10	-0.00505456	0.983228	0.999751	9.56099e-265	1.44136e-262	1.22416
7690	ENSMUST00000103146	ENSMUSG00000071415	Rpl23	-1.88288	2.71146e-18	2.71836e-16	-0.148008	0.546239	0.999751	2.26193e-213	2.67044e-211	1.22355
3410	ENSMUST00000034966	ENSMUSG00000032399	Rpl4	-1.82541	4.41972e-14	2.43382e-12	-0.0895922	0.682134	0.999751	0	0	1.21965
5970	ENSMUST00000069345	ENSMUSG00000022817	Itgb5	-1.51991	0.00225049	0.0125099	0.186238	0.906029	0.999751	0.0143569	0.0282044	1.21915
8817	ENSMUST00000152227	ENSMUSG00000022472	Desi1	-2.09453	6.21274e-22	9.07435e-20	-0.383067	0.464594	0.999751	2.4662e-35	4.58564e-34	1.21744
6266	ENSMUST00000075255	ENSMUSG00000069206	Zfp874a	-2.13689	2.9275e-08	6.51782e-07	-0.449742	0.573443	0.999751	1.91292e-06	7.20672e-06	1.21705
2954	ENSMUST00000032260	ENSMUSG00000030157	Clec2d	-1.84247	4.16014e-11	1.54235e-09	-0.125216	0.800015	0.999751	1.23897e-24	1.61876e-23	1.21621
3982	ENSMUST00000040687	ENSMUSG00000040158	Tax1bp3	-1.15108	0.0396088	0.115659	0.796911	0.444447	0.999751	0.00354811	0.00798894	1.21533
6768	ENSMUST00000086519	ENSMUSG00000067274	Rplp0	-1.89295	5.90872e-10	1.79411e-08	-0.154511	0.580318	0.999751	0	0	1.215
1282	ENSMUST00000021719	ENSMUSG00000021290	Atp5mpl	-1.73741	3.10655e-09	8.31506e-08	0.00126792	0.996395	0.999751	1.40094e-58	4.42833e-57	1.21465
8131	ENSMUST00000111276	ENSMUSG00000038179	Slamf7	-1.37947	3.07327e-10	9.76931e-09	0.330858	0.169234	0.999751	5.15509e-88	2.45217e-86	1.21428
3745	ENSMUST00000038259	ENSMUSG00000038963	Slco4a1	-1.35612	8.16051e-06	0.000104508	0.345086	0.308657	0.999751	2.46468e-16	2.10774e-15	1.21423
6398	ENSMUST00000077879	ENSMUSG00000035284	Vps13c	-1.51575	3.54388e-13	1.71554e-11	0.182242	0.619268	0.999751	3.19778e-50	8.51497e-49	1.21422
8382	ENSMUST00000115522	ENSMUSG00000115219	Eef1akmt4	-2.12661	3.85106e-09	1.01317e-07	-0.416952	0.462134	0.999751	1.66853e-10	9.41274e-10	1.21415
1604	ENSMUST00000023524	ENSMUSG00000022827	Rabl3	-1.69395	2.42019e-06	3.58125e-05	-0.0274304	0.959646	0.999751	6.94741e-12	4.36675e-11	1.21251
4717	ENSMUST00000048544	ENSMUSG00000037933	Bicd2	-1.94454	2.58798e-19	2.88475e-17	-0.252301	0.638621	0.999751	1.12518e-30	1.82847e-29	1.21181
8175	ENSMUST00000112101	ENSMUSG00000027111	Itga6	-1.84898	1.01061e-13	5.38454e-12	-0.145732	0.705139	0.999751	1.91627e-46	4.76586e-45	1.21139
3474	ENSMUST00000035481	ENSMUSG00000037938	Chchd5	-1.4781	0.00270358	0.0145188	0.204447	0.780303	0.999751	4.44031e-05	0.000139685	1.21089
9055	ENSMUST00000166518	ENSMUSG00000002014	Ssr4	-1.60686	6.51548e-08	1.36623e-06	0.103305	0.639527	0.999751	2.9468e-25	3.96644e-24	1.20979
852	ENSMUST00000018737	ENSMUSG00000018593	Sparc	-0.688292	0.123339	0.256712	0.905062	0.107704	0.999751	4.78482e-07	1.94066e-06	1.20935
3524	ENSMUST00000035983	ENSMUSG00000041453	Rpl21	-1.93352	2.01175e-12	8.86974e-11	-0.20779	0.48293	0.999751	2.28712e-250	3.20164e-248	1.20888
6628	ENSMUST00000082059	ENSMUSG00000018166	Erbb3	-1.68856	2.79586e-08	6.25762e-07	-0.0289748	0.982457	0.999751	1.28333e-07	5.55938e-07	1.2087
6347	ENSMUST00000076807	ENSMUSG00000102918	Pcdhgc3	-1.9213	2.87382e-14	1.62304e-12	-0.215308	0.634017	0.999751	7.01584e-50	1.86309e-48	1.20843
1224	ENSMUST00000021405	ENSMUSG00000021018	Polr2h	-1.87392	2.87095e-11	1.09064e-09	-0.180538	0.651054	0.999751	1.11919e-23	1.38822e-22	1.20809
2384	ENSMUST00000028807	ENSMUSG00000027332	Ivd	-2.37998	7.39487e-25	1.47401e-22	-0.679138	0.203203	0.999751	8.11995e-82	3.6667e-80	1.20807
3171	ENSMUST00000033727	ENSMUSG00000031360	Ctps2	-2.16874	1.21406e-15	8.39587e-14	-0.468818	0.292492	0.999751	2.09388e-24	2.69265e-23	1.20705
6006	ENSMUST00000070080	ENSMUSG00000056124	B4galt6	-1.08256	0.000280422	0.00229971	0.688663	0.730697	0.999751	0.00628034	0.013396	1.20698
4071	ENSMUST00000041544	ENSMUSG00000064080	Fbln2	-0.737536	0.109624	0.237393	0.815868	0.507497	0.999751	0.000670012	0.00172518	1.20318
1318	ENSMUST00000021956	ENSMUSG00000021494	Ddx41	-1.6811	7.6786e-13	3.59388e-11	0.0204131	0.963643	0.999751	8.41439e-40	1.76558e-38	1.2009
4123	ENSMUST00000042121	ENSMUSG00000037649	H2-DMa	-2.15859	7.5889e-12	3.10577e-10	-0.47067	0.241002	0.999751	1.62957e-15	1.30673e-14	1.19716
6397	ENSMUST00000077856	ENSMUSG00000063316	Rpl27	-1.75408	1.11468e-10	3.81538e-09	-0.0406823	0.858519	0.999751	2.11778e-176	2.18443e-174	1.19623
868	ENSMUST00000018918	ENSMUSG00000018774	Cd68	-1.01363	0.0421759	0.120748	0.605099	0.22235	0.999751	1.16879e-06	4.51261e-06	1.19534
3464	ENSMUST00000035295	ENSMUSG00000038633	Degs1	-1.92388	3.61866e-09	9.5649e-08	-0.228803	0.551799	0.999751	4.28888e-28	6.34845e-27	1.1924
8804	ENSMUST00000151120	ENSMUSG00000007891	Ctsd	-1.58655	1.90773e-07	3.65641e-06	0.099194	0.634283	0.999751	4.61801e-47	1.16031e-45	1.19221
723	ENSMUST00000016081	ENSMUSG00000015937	H2afy	-1.96679	1.00753e-23	1.7419e-21	-0.295075	0.441475	0.999751	6.41996e-118	4.16617e-116	1.18939
7630	ENSMUST00000102898	ENSMUSG00000062647	Rpl7a	-1.73834	2.59488e-15	1.69749e-13	-0.0488957	0.835838	0.999751	0	0	1.18912
7725	ENSMUST00000105106	ENSMUSG00000069268	Hist1h2bf	-1.7723	2.22428e-08	5.07215e-07	-0.0719825	0.836692	0.999751	2.27873e-168	2.23293e-166	1.18645
2359	ENSMUST00000028633	ENSMUSG00000027204	Fbn1	-0.346936	0.342552	0.512701	1.26624	0.14097	0.999751	2.82342e-06	1.03815e-05	1.18444
6433	ENSMUST00000078676	ENSMUSG00000063882	Uqcrh	-1.91581	3.10889e-18	3.08035e-16	-0.243392	0.411364	0.999751	1.88273e-36	3.61034e-35	1.18307
4794	ENSMUST00000049323	ENSMUSG00000042660	Wdr55	-1.96563	1.85848e-13	9.45595e-12	-0.308678	0.652076	0.999751	9.60082e-18	9.02864e-17	1.18186
7559	ENSMUST00000102593	ENSMUSG00000028798	Eif3i	-1.52382	1.58386e-09	4.50257e-08	0.149559	0.289175	0.999751	2.6136e-116	1.6523e-114	1.18147
308	ENSMUST00000004172	ENSMUSG00000004070	Hmox2	-1.92577	5.32398e-12	2.22178e-10	-0.255816	0.536103	0.999751	2.15401e-35	4.01276e-34	1.18138
7234	ENSMUST00000096355	ENSMUSG00000071713	Csf2rb	-2.60966	2.53127e-19	2.84022e-17	-0.97679	0.321091	0.999751	1.9944e-07	8.45292e-07	1.18105
1317	ENSMUST00000021942	ENSMUSG00000021486	Prelid1	-1.80087	4.59769e-11	1.69714e-09	-0.129658	0.751302	0.999751	1.90569e-35	3.56372e-34	1.1803
9625	ENSMUST00000214106	ENSMUSG00000111826	Pik3r2	-2.33125	2.18636e-21	2.94569e-19	-0.689452	0.27952	0.999751	5.55731e-13	3.77905e-12	1.17654
6424	ENSMUST00000078478	ENSMUSG00000043587	Pxylp1	-1.80227	1.38039e-09	3.96407e-08	-0.157339	0.808487	0.999751	7.63909e-13	5.15179e-12	1.17591
2114	ENSMUST00000027137	ENSMUSG00000025993	Slc40a1	-0.55035	0.336063	0.506036	0.97331	0.224362	0.999751	0.000226264	0.000634381	1.17536
2283	ENSMUST00000028135	ENSMUSG00000026796	Fam129b	-2.46631	7.42145e-11	2.63058e-09	-0.868146	0.450796	0.999751	2.12631e-08	1.00753e-07	1.1753
3721	ENSMUST00000038075	ENSMUSG00000041625	Ggact	-1.51104	0.000151662	0.00136682	0.115192	0.781772	0.999751	2.29812e-11	1.3858e-10	1.1749
239	ENSMUST00000003156	ENSMUSG00000003072	Atp5d	-1.77109	8.52583e-09	2.10267e-07	-0.0936523	0.742194	0.999751	1.74832e-65	6.32168e-64	1.17418
8787	ENSMUST00000149441	ENSMUSG00000003199	Mpnd	-1.70233	5.49216e-11	1.98409e-09	-0.0508685	0.915199	0.999751	3.32003e-14	2.43147e-13	1.17225
6487	ENSMUST00000079648	ENSMUSG00000063320	1190007I07Rik	-1.58468	4.99451e-05	0.000521054	0.0637302	0.87384	0.999751	1.44248e-11	8.82323e-11	1.17145
567	ENSMUST00000010191	ENSMUSG00000010047	Hyal2	-1.65158	0.000275086	0.00226362	-0.0285377	0.96738	0.999751	2.38236e-05	7.76347e-05	1.17055
2338	ENSMUST00000028517	ENSMUSG00000027108	Ola1	-1.92433	9.21798e-15	5.57787e-13	-0.272546	0.338959	0.999751	1.01516e-62	3.43018e-61	1.16988
8986	ENSMUST00000164016	ENSMUSG00000025509	Pnpla2	-2.15316	1.39987e-15	9.4494e-14	-0.500582	0.309485	0.999751	2.65907e-40	5.68912e-39	1.16922
6194	ENSMUST00000073691	ENSMUSG00000023022	Lima1	-1.04782	0.0128117	0.0491772	0.578493	0.652599	0.999751	0.000203713	0.000573451	1.16767
3570	ENSMUST00000036423	ENSMUSG00000033728	Lrrc14	-1.09411	0.015262	0.0562019	0.523319	0.211046	0.999751	9.3807e-08	4.13502e-07	1.16729
9545	ENSMUST00000202361	ENSMUSG00000029657	Hsph1	-2.03807	5.71435e-17	4.72284e-15	-0.398831	0.409642	0.999751	1.69024e-95	8.67155e-94	1.16634
434	ENSMUST00000006235	ENSMUSG00000021939	Ctsb	-1.35121	5.29889e-07	9.07776e-06	0.295254	0.189524	0.999751	5.56826e-59	1.78312e-57	1.16625
2304	ENSMUST00000028239	ENSMUSG00000026879	Gsn	0.0225296	0.965265	0.981199	1.5512	0.0553172	0.999751	5.86822e-05	0.000180712	1.16385
8115	ENSMUST00000110894	ENSMUSG00000060126	Tpt1	-1.69604	8.27471e-10	2.43823e-08	-0.0349185	0.861323	0.999751	2.10815e-204	2.43033e-202	1.16238
9287	ENSMUST00000177163	ENSMUSG00000093674	Rpl41	-1.7987	4.31145e-14	2.38722e-12	-0.149184	0.688819	0.999751	1.98547e-67	7.51183e-66	1.1611
2383	ENSMUST00000028804	ENSMUSG00000027330	Cdc25b	-2.00422	1.28761e-15	8.79675e-14	-0.370892	0.30784	0.999751	2.30507e-54	6.78301e-53	1.15987
2349	ENSMUST00000028592	ENSMUSG00000027170	Eif3m	-1.73372	4.264e-09	1.11146e-07	-0.0811887	0.621741	0.999751	3.7893e-95	1.93392e-93	1.15964
9678	ENSMUST00000222485	ENSMUSG00000021193	Pitrm1	-1.50104	7.50142e-11	2.65337e-09	0.129263	0.717733	0.999751	1.43734e-64	5.03017e-63	1.15912
8568	ENSMUST00000124036	ENSMUSG00000029192	Tbc1d14	-0.931209	0.00122986	0.00769478	0.618121	0.216077	0.999751	2.57556e-10	1.4291e-09	1.15906
719	ENSMUST00000015950	ENSMUSG00000015806	Qdpr	-1.77302	8.65896e-10	2.54261e-08	-0.124656	0.619028	0.999751	4.46621e-32	7.58482e-31	1.15873
7644	ENSMUST00000102967	ENSMUSG00000060678	Hist1h4c	-1.78628	8.06651e-09	1.99811e-07	-0.125936	0.689436	0.999751	1.00126e-111	6.09403e-110	1.15796
521	ENSMUST00000008537	ENSMUSG00000008393	Carhsp1	-2.09116	1.40088e-17	1.28298e-15	-0.489251	0.552279	0.999751	2.83579e-15	2.2266e-14	1.15156
5784	ENSMUST00000066027	ENSMUSG00000003531	Dgcr6	-1.9822	9.83214e-09	2.3832e-07	-0.332549	0.575405	0.999751	1.19854e-12	7.95697e-12	1.15155
4989	ENSMUST00000052509	ENSMUSG00000054716	Zfp771	-2.07122	1.03137e-06	1.65322e-05	-0.400794	0.446615	0.999751	7.44534e-09	3.6625e-08	1.15127
5835	ENSMUST00000066987	ENSMUSG00000020520	Galnt10	-1.82497	1.58162e-11	6.18876e-10	-0.178541	0.729341	0.999751	4.65062e-14	3.37316e-13	1.15047
1591	ENSMUST00000023455	ENSMUSG00000022771	Ppil2	-1.89934	4.42435e-14	2.43382e-12	-0.275482	0.504781	0.999751	4.94258e-44	1.15315e-42	1.14978
1616	ENSMUST00000023598	ENSMUSG00000022881	Rfc4	-1.637	2.68646e-09	7.28267e-08	-0.0144693	0.956287	0.999751	1.25155e-42	2.87213e-41	1.14608
7485	ENSMUST00000100874	ENSMUSG00000048163	Selplg	-1.18762	1.11138e-05	0.000137747	0.426731	0.114355	0.999751	1.59522e-35	3.0003e-34	1.14597
644	ENSMUST00000014445	ENSMUSG00000014301	Pam16	-1.77406	4.06263e-10	1.26765e-08	-0.164203	0.693896	0.999751	3.60227e-17	3.25333e-16	1.14567
4872	ENSMUST00000050273	ENSMUSG00000046516	Cox17	-2.13434	4.47804e-16	3.32769e-14	-0.522995	0.297719	0.999751	4.28617e-26	5.94904e-25	1.14524
8961	ENSMUST00000163200	ENSMUSG00000051243	Islr2	-2.06039	5.76327e-11	2.0688e-09	-0.468978	0.627764	0.999751	3.56345e-10	1.94965e-09	1.14439
8884	ENSMUST00000160180	ENSMUSG00000024646	Cyb5a	-1.78993	1.44514e-09	4.13599e-08	-0.173572	0.720834	0.999751	3.47414e-19	3.56473e-18	1.14328
1572	ENSMUST00000023352	ENSMUSG00000022672	Prkdc	-1.41232	5.46182e-11	1.97734e-09	0.185045	0.454012	0.999751	9.78063e-92	4.865e-90	1.14303
1577	ENSMUST00000023362	ENSMUSG00000022681	Ntan1	-1.70612	3.27075e-07	5.93322e-06	-0.0864637	0.809161	0.999751	3.97586e-18	3.82705e-17	1.14256
384	ENSMUST00000005406	ENSMUSG00000022892	App	-0.472968	0.348163	0.518223	1.13884	0.152146	0.999751	1.30088e-05	4.38051e-05	1.14236
5113	ENSMUST00000054310	ENSMUSG00000044881	Coa4	-0.865953	0.055528	0.146498	0.741414	0.365693	0.999751	0.00168126	0.00402804	1.14132
1283	ENSMUST00000021726	ENSMUSG00000011148	Adssl1	-1.73847	0.000257108	0.00213748	-0.0860579	0.863952	0.999751	1.26104e-05	4.25369e-05	1.14118
2281	ENSMUST00000028129	ENSMUSG00000026791	Slc2a8	-1.19836	0.0330945	0.100903	0.380666	0.662171	0.999751	0.00166534	0.00399442	1.13918
224	ENSMUST00000002979	ENSMUSG00000002900	Lamb1	0.0572971	0.912873	0.953005	1.56008	0.291739	0.999751	0.01297	0.0257274	1.13908
7700	ENSMUST00000103191	ENSMUSG00000028936	Rpl22	-1.75344	1.88043e-12	8.34705e-11	-0.131932	0.541221	0.999751	1.0456e-149	9.48693e-148	1.13906
7441	ENSMUST00000100202	ENSMUSG00000052949	Rnf157	-1.62788	1.20266e-10	4.07533e-09	-0.0226274	0.976708	0.999751	4.01071e-17	3.61555e-16	1.13802
5112	ENSMUST00000054289	ENSMUSG00000044533	Rps2	-1.6804	3.18658e-13	1.55591e-11	-0.0665114	0.794309	0.999751	1.75379e-280	2.81727e-278	1.13716
4709	ENSMUST00000048417	ENSMUSG00000047193	Dync2h1	-1.0407	4.25434e-06	5.87939e-05	0.540906	0.277446	0.999751	1.69972e-32	2.92716e-31	1.13707
3965	ENSMUST00000040518	ENSMUSG00000033047	Eif3l	-1.39933	3.03605e-06	4.36301e-05	0.218867	0.163787	0.999751	2.04159e-144	1.72462e-142	1.13693
1788	ENSMUST00000025229	ENSMUSG00000090231	Cfb	-0.450498	0.45417	0.620115	1.16595	0.238219	0.999751	0.00521355	0.0113201	1.13553
3764	ENSMUST00000038424	ENSMUSG00000022498	Txndc11	-1.82693	2.73118e-12	1.18957e-10	-0.230392	0.565087	0.999751	4.59057e-29	7.0396e-28	1.13514
1365	ENSMUST00000022245	ENSMUSG00000021731	Mrps30	-1.67597	3.9382e-11	1.46327e-09	-0.0785065	0.824011	0.999751	9.85408e-33	1.70903e-31	1.13338
8497	ENSMUST00000119704	ENSMUSG00000095464	Gm21987	-1.85729	9.31544e-10	2.72434e-08	-0.264133	0.624703	0.999751	7.16963e-18	6.78139e-17	1.13318
1262	ENSMUST00000021607	ENSMUSG00000021190	Lgmn	-1.94601	1.00331e-10	3.47629e-09	-0.334241	0.327754	0.999751	5.51842e-48	1.41188e-46	1.13297
1830	ENSMUST00000025488	ENSMUSG00000024592	C330018D20Rik	-1.68431	0.00304909	0.0160138	0.0134024	0.989688	0.999751	0.00810891	0.016831	1.13212
9668	ENSMUST00000220621	ENSMUSG00000015672	Mrpl32	-1.70775	1.89328e-06	2.87952e-05	-0.107228	0.821611	0.999751	3.11256e-15	2.43415e-14	1.13111
8966	ENSMUST00000163271	ENSMUSG00000033174	Mgll	-1.7897	6.35882e-05	0.000641676	-0.183546	0.922396	0.999751	0.00458586	0.0100866	1.12689
9369	ENSMUST00000181767	ENSMUSG00000097333	Zfp87	-1.77329	3.82558e-09	1.00804e-07	-0.192582	0.699772	0.999751	1.29449e-12	8.57652e-12	1.1252
4397	ENSMUST00000045078	ENSMUSG00000035637	Grhpr	-1.94594	2.55255e-07	4.77877e-06	-0.370396	0.463177	0.999751	1.10509e-11	6.81911e-11	1.12494
5504	ENSMUST00000060722	ENSMUSG00000046668	Cxxc5	-1.93441	7.1431e-15	4.35343e-13	-0.363833	0.462834	0.999751	1.9635e-23	2.42321e-22	1.12476
43	ENSMUST00000000769	ENSMUSG00000000753	Serpinf1	-0.0914347	0.874135	0.931008	1.4051	0.232649	0.999751	0.0201921	0.0382861	1.1245
5850	ENSMUST00000067246	ENSMUSG00000021629	Slc30a5	-1.63799	8.25235e-14	4.42467e-12	-0.057011	0.87455	0.999751	4.52996e-45	1.09064e-43	1.12288
9543	ENSMUST00000202281	ENSMUSG00000022540	Rogdi	-2.07603	1.45414e-07	2.85486e-06	-0.50221	0.454473	0.999751	8.23463e-08	3.65615e-07	1.12133
3135	ENSMUST00000033485	ENSMUSG00000031145	Prickle3	-1.74843	9.95176e-07	1.59974e-05	-0.157575	0.819246	0.999751	4.01615e-09	2.02232e-08	1.12092
6786	ENSMUST00000087026	ENSMUSG00000067148	Polr1c	-1.51912	3.71388e-08	8.08796e-07	0.0347033	0.880148	0.999751	4.66404e-28	6.88298e-27	1.11947
5598	ENSMUST00000062370	ENSMUSG00000045690	Wdr89	-1.4281	2.38441e-13	1.18933e-11	0.121058	0.772004	0.999751	1.87828e-19	1.95178e-18	1.11879
2146	ENSMUST00000027302	ENSMUSG00000026126	Ptpn18	-1.54133	1.456e-07	2.85521e-06	0.0570447	0.831691	0.999751	2.45723e-21	2.77082e-20	1.11775
1348	ENSMUST00000022153	ENSMUSG00000021650	Ptcd2	-1.68273	1.0224e-10	3.53522e-09	-0.113577	0.720249	0.999751	4.6201e-25	6.15113e-24	1.11583
8456	ENSMUST00000117786	ENSMUSG00000022433	Csnk1e	-2.42565	1.65642e-27	4.38513e-25	-0.875874	0.268041	0.999751	4.85237e-18	4.65704e-17	1.11517
1359	ENSMUST00000022224	ENSMUSG00000021711	Trappc13	-1.62215	7.54974e-09	1.87559e-07	-0.0620267	0.866685	0.999751	1.1079e-19	1.16763e-18	1.11516
917	ENSMUST00000019577	ENSMUSG00000019433	Gipc1	-1.37964	0.000269957	0.00222681	0.153194	0.722308	0.999751	6.99162e-09	3.44622e-08	1.11514
6043	ENSMUST00000070726	ENSMUSG00000024270	Slc39a6	-1.91557	5.48505e-13	2.58867e-11	-0.331989	0.347965	0.999751	1.8188e-86	8.48689e-85	1.11438
1029	ENSMUST00000020403	ENSMUSG00000020186	Csrp2	-1.86019	5.56011e-11	2.00436e-09	-0.297722	0.436796	0.999751	1.02942e-15	8.36423e-15	1.11268
1328	ENSMUST00000022030	ENSMUSG00000021548	Ccnh	-1.72516	1.33713e-10	4.48612e-09	-0.156559	0.674651	0.999751	2.16789e-29	3.37728e-28	1.11131
8429	ENSMUST00000116621	ENSMUSG00000031059	Ndufb11	-1.60158	1.71806e-10	5.71889e-09	-0.020728	0.937012	0.999751	8.28168e-39	1.68715e-37	1.1113
309	ENSMUST00000004173	ENSMUSG00000004071	Cdip1	-1.89014	2.22343e-14	1.27269e-12	-0.340027	0.560332	0.999751	8.00196e-24	1.00142e-22	1.11027
5607	ENSMUST00000062684	ENSMUSG00000043252	Tmem64	-2.84774	2.62669e-31	9.46893e-29	-1.28915	0.0958011	0.999751	6.11254e-17	5.45508e-16	1.10877
1582	ENSMUST00000023396	ENSMUSG00000022711	Pmm2	-1.64063	4.00749e-09	1.04782e-07	-0.0735719	0.856614	0.999751	8.60881e-22	9.93613e-21	1.10851
1603	ENSMUST00000023514	ENSMUSG00000022820	Ndufb4	-1.97389	0.00152626	0.00911828	-0.39254	0.307849	0.999751	1.60955e-47	4.10728e-46	1.10751
1666	ENSMUST00000023918	ENSMUSG00000023150	Ivns1abp	-1.85282	1.35975e-19	1.57796e-17	-0.288966	0.56482	0.999751	7.81946e-134	5.84908e-132	1.10729
7282	ENSMUST00000097653	ENSMUSG00000048126	Col6a3	0.339312	0.365823	0.536271	1.79764	0.066891	0.999751	0.000602869	0.00156615	1.10607
233	ENSMUST00000003079	ENSMUSG00000002997	Prkar2b	-1.59097	7.85952e-07	1.30043e-05	-0.0115473	0.979919	0.999751	5.65535e-16	4.68442e-15	1.10565
1512	ENSMUST00000023040	ENSMUSG00000022404	Slc25a17	-1.50551	4.07552e-07	7.23053e-06	0.0334411	0.896996	0.999751	1.23878e-22	1.47854e-21	1.10542
3894	ENSMUST00000039956	ENSMUSG00000034591	Slc41a2	-1.11549	0.0192062	0.0670121	0.420156	0.761872	0.999751	0.000752367	0.00192041	1.10461
7431	ENSMUST00000100013	ENSMUSG00000022533	Atp13a3	-1.8664	4.61246e-22	6.79556e-20	-0.320781	0.528075	0.999751	4.8584e-156	4.49127e-154	1.10298
7008	ENSMUST00000091579	ENSMUSG00000021552	Gkap1	-2.3267	4.26036e-08	9.20705e-07	-0.83087	0.316304	0.999751	8.20764e-05	0.000246254	1.10284
5381	ENSMUST00000058735	ENSMUSG00000005312	Ubqln1	-1.68695	2.75557e-15	1.79568e-13	-0.13398	0.668503	0.999751	1.33723e-79	5.77246e-78	1.10221
7749	ENSMUST00000105661	ENSMUSG00000039713	Plekhg5	-2.66611	1.0653e-13	5.60542e-12	-1.19996	0.521946	0.999751	0.000456054	0.00121272	1.10197
3044	ENSMUST00000032926	ENSMUSG00000060538	Tmem219	-1.64911	5.74418e-05	0.000588414	-0.102024	0.808973	0.999751	9.65919e-07	3.77093e-06	1.10138
3526	ENSMUST00000035988	ENSMUSG00000038991	Txndc5	-1.56284	9.88799e-15	5.94086e-13	-0.0164317	0.959442	0.999751	1.90811e-65	6.87412e-64	1.10033
4331	ENSMUST00000044220	ENSMUSG00000039163	Cmc1	-1.7158	2.1801e-06	3.25154e-05	-0.166954	0.619377	0.999751	6.40745e-09	3.17425e-08	1.09922
3370	ENSMUST00000034776	ENSMUSG00000032245	Cln6	-2.13563	3.02943e-10	9.64805e-09	-0.608053	0.399187	0.999751	1.92808e-07	8.1931e-07	1.09793
7365	ENSMUST00000099071	ENSMUSG00000074576	Mocs3	-0.960715	0.0189015	0.0661806	0.551221	0.1507	0.999751	5.79061e-09	2.87448e-08	1.09747
5265	ENSMUST00000056937	ENSMUSG00000043510	Hscb	-1.46374	2.16505e-05	0.00024971	0.0678241	0.848793	0.999751	9.67076e-13	6.46411e-12	1.09512
8836	ENSMUST00000154169	ENSMUSG00000047881	Rell1	-1.57834	6.70138e-08	1.40002e-06	-0.0141042	0.983493	0.999751	2.52611e-08	1.18835e-07	1.09506
7255	ENSMUST00000097311	ENSMUSG00000023991	Foxp4	-1.52211	9.32608e-10	2.72434e-08	0.0302683	0.935879	0.999751	1.66674e-25	2.25897e-24	1.09488
1613	ENSMUST00000023562	ENSMUSG00000022856	Tmem41a	-1.65031	4.78246e-09	1.23145e-07	-0.107316	0.82151	0.999751	4.81047e-15	3.71749e-14	1.09456
3250	ENSMUST00000034187	ENSMUSG00000031740	Mmp2	-0.873825	0.147162	0.28969	0.633535	0.581602	0.999751	0.00402028	0.00895947	1.09362
5883	ENSMUST00000067744	ENSMUSG00000054604	Cggbp1	-1.91311	1.906e-21	2.62548e-19	-0.382069	0.46638	0.999751	4.52189e-41	9.80309e-40	1.0935
3639	ENSMUST00000037232	ENSMUSG00000039087	Rreb1	-1.32861	1.76599e-09	4.96205e-08	0.200634	0.602248	0.999751	2.85557e-35	5.28956e-34	1.09329
9731	ENSMUST00000230246	ENSMUSG00000116430	Psmd10	-1.33882	0.00879997	0.0366785	0.143048	0.705549	0.999751	9.91558e-06	3.39611e-05	1.09257
2051	ENSMUST00000026662	ENSMUSG00000025577	Cbx2	-1.76908	2.54828e-11	9.76822e-10	-0.224717	0.706894	0.999751	1.08132e-14	8.19477e-14	1.09241
6072	ENSMUST00000071329	ENSMUSG00000060376	Bckdha	-1.92779	4.21888e-09	1.10139e-07	-0.369887	0.305689	0.999751	6.48797e-40	1.37312e-38	1.09238
7579	ENSMUST00000102672	ENSMUSG00000015839	Nfe2l2	-1.79152	2.81801e-09	7.59072e-08	-0.244569	0.440018	0.999751	1.07601e-31	1.80855e-30	1.09196
6038	ENSMUST00000070681	ENSMUSG00000018415	Gid4	-1.37614	1.46522e-11	5.77329e-10	0.0966393	0.834165	0.999751	5.14211e-12	3.26768e-11	1.09012
9366	ENSMUST00000181391	ENSMUSG00000030446	Zfp273	-1.67458	0.000244132	0.00204768	-0.136168	0.819684	0.999751	8.83594e-05	0.000263331	1.08997
8443	ENSMUST00000117488	ENSMUSG00000004933	Matk	-2.81555	2.11199e-09	5.83743e-08	-1.38777	0.225894	0.999751	0.00256693	0.00594641	1.08986
9753	ENSMUST00000231579	ENSMUSG00000022849	Hspbap1	-2.33757	1.5337e-17	1.3896e-15	-0.815357	0.190849	0.999751	3.5285e-20	3.79536e-19	1.08755
6126	ENSMUST00000072329	ENSMUSG00000057531	Dtnbp1	-1.32462	2.86451e-05	0.000319088	0.185464	0.615196	0.999751	2.89207e-10	1.59299e-09	1.08734
3824	ENSMUST00000039101	ENSMUSG00000041079	Rwdd2b	-1.84876	4.77272e-11	1.74871e-09	-0.3092	0.561167	0.999751	1.66559e-15	1.33452e-14	1.08678
303	ENSMUST00000004094	ENSMUSG00000003992	Ssbp2	-2.32182	5.82237e-10	1.77425e-08	-0.826232	0.380013	0.999751	2.13608e-07	9.00665e-07	1.08653
3269	ENSMUST00000034276	ENSMUSG00000031818	Cox4i1	-1.62919	1.41117e-08	3.32536e-07	-0.0811012	0.712219	0.999751	1.33309e-85	6.19095e-84	1.0865
8361	ENSMUST00000115163	ENSMUSG00000052384	Nrros	-2.05948	3.29861e-24	6.00949e-22	-0.535601	0.243075	0.999751	1.89437e-71	7.51534e-70	1.0849
6514	ENSMUST00000080015	ENSMUSG00000056116	H2-T22	-1.42071	3.30592e-08	7.26488e-07	0.11883	0.779917	0.999751	3.60884e-12	2.32193e-11	1.08395
9609	ENSMUST00000211054	ENSMUSG00000110234	Gm45799	-1.32321	0.00365905	0.0185226	0.160898	0.678543	0.999751	2.26626e-06	8.44697e-06	1.08379
4941	ENSMUST00000051803	ENSMUSG00000024885	Aldh3b1	-1.84458	2.12564e-06	3.18433e-05	-0.309415	0.598667	0.999751	3.45543e-07	1.42447e-06	1.08325
9585	ENSMUST00000207895	ENSMUSG00000039745	Htatip2	-1.42413	0.00113779	0.0072336	0.0879081	0.847216	0.999751	2.95061e-06	1.08207e-05	1.083
1710	ENSMUST00000024810	ENSMUSG00000024013	Fgd2	-1.95116	1.65993e-16	1.28421e-14	-0.433705	0.47098	0.999751	8.75216e-34	1.56501e-32	1.08281
647	ENSMUST00000014505	ENSMUSG00000014361	Mertk	-0.635343	0.289139	0.457189	0.640096	0.621509	0.999751	0.0118856	0.0237495	1.08101
7755	ENSMUST00000105733	ENSMUSG00000070605	Zfp992	0.292916	0.207885	0.367355	1.78043	0.0818693	0.999751	0.00647167	0.0137681	1.08076
4904	ENSMUST00000051091	ENSMUSG00000047246	Hist1h2be	-1.65396	0.00414478	0.0203691	-0.101685	0.763301	0.999751	3.16186e-121	2.12213e-119	1.08045
6662	ENSMUST00000084434	ENSMUSG00000025508	Rplp2	-1.68187	1.35355e-15	9.1733e-14	-0.153845	0.529163	0.999751	6.43452e-135	5.08482e-133	1.08034
9139	ENSMUST00000169114	ENSMUSG00000021583	Erap1	-1.7177	3.23801e-15	2.07809e-13	-0.204925	0.576835	0.999751	6.75558e-67	2.52664e-65	1.07985
349	ENSMUST00000004786	ENSMUSG00000004667	Polr2e	-1.6893	0.00472117	0.0225644	-0.138571	0.680631	0.999751	5.00561e-32	8.48615e-31	1.07982
6342	ENSMUST00000076694	ENSMUSG00000061904	Slc25a3	-1.53429	1.70988e-08	3.97945e-07	0.00325711	0.985764	0.999751	3.91977e-122	2.686e-120	1.07872
1697	ENSMUST00000024739	ENSMUSG00000023944	Hsp90ab1	-1.56978	4.54722e-12	1.9165e-10	-0.0417019	0.854435	0.999751	0	0	1.0782
5930	ENSMUST00000068505	ENSMUSG00000026509	Capn2	-2.22291	4.13412e-13	1.98426e-11	-0.71824	0.378957	0.999751	5.38668e-11	3.14004e-10	1.07813
6296	ENSMUST00000075774	ENSMUSG00000045136	Tubb2b	-1.31136	0.00012509	0.00115185	0.199766	0.684243	0.999751	9.28661e-10	4.92422e-09	1.07621
6528	ENSMUST00000080300	ENSMUSG00000009927	Rps25	-1.63028	9.06753e-08	1.84539e-06	-0.0915196	0.683086	0.999751	3.65842e-149	3.28888e-147	1.07618
2428	ENSMUST00000029046	ENSMUSG00000027533	Fabp5	-1.84127	9.3091e-09	2.26941e-07	-0.305009	0.409552	0.999751	7.51894e-49	1.95433e-47	1.0755
3161	ENSMUST00000033662	ENSMUSG00000031299	Pdha1	-1.66551	4.84262e-18	4.68849e-16	-0.144402	0.495875	0.999751	2.91976e-89	1.39565e-87	1.07549
8321	ENSMUST00000114371	ENSMUSG00000022748	Cmss1	-1.74389	2.8338e-08	6.32584e-07	-0.23271	0.475493	0.999751	7.74017e-20	8.20843e-19	1.07413
2566	ENSMUST00000029865	ENSMUSG00000028211	Trp53inp1	-1.96459	1.02795e-24	1.97916e-22	-0.473728	0.390329	0.999751	6.30456e-63	2.14508e-61	1.07344
3073	ENSMUST00000033051	ENSMUSG00000070369	Itgad	-1.86771	1.09346e-05	0.000135626	-0.358319	0.722319	0.999751	0.000168746	0.000480822	1.07196
5509	ENSMUST00000060805	ENSMUSG00000038014	Fam120a	-1.45051	1.27127e-12	5.8057e-11	0.0591344	0.796018	0.999751	6.71638e-96	3.46388e-94	1.07053
1543	ENSMUST00000023157	ENSMUSG00000022515	Anks3	-2.31311	1.42146e-18	1.46463e-16	-0.80464	0.259752	0.999751	2.32122e-23	2.85033e-22	1.07021
1664	ENSMUST00000023911	ENSMUSG00000023143	Nagpa	-1.46439	1.28783e-06	2.02975e-05	0.0542024	0.891953	0.999751	1.18293e-20	1.30388e-19	1.06839
3511	ENSMUST00000035844	ENSMUSG00000038695	Josd2	-1.31744	0.00567089	0.026159	0.167459	0.741485	0.999751	4.5796e-05	0.000143786	1.06839
367	ENSMUST00000005057	ENSMUSG00000004929	Thop1	-1.41913	8.49073e-09	2.09706e-07	0.103708	0.651161	0.999751	2.43502e-45	5.92079e-44	1.06834
3853	ENSMUST00000039506	ENSMUSG00000038034	Igsf8	-1.74608	1.42818e-17	1.30094e-15	-0.246561	0.511138	0.999751	1.90049e-51	5.20191e-50	1.06828
9478	ENSMUST00000193404	ENSMUSG00000102222	Pcdhga10	-0.367088	0.36333	0.533643	1.03529	0.440815	0.999751	0.014087	0.0277296	1.068
4418	ENSMUST00000045291	ENSMUSG00000038056	Kmt2c	-1.51897	7.83732e-17	6.38402e-15	-0.0245404	0.925568	0.999751	2.03923e-123	1.40721e-121	1.0675
9255	ENSMUST00000173867	ENSMUSG00000007739	Cct4	-1.46065	4.17013e-10	1.29879e-08	0.0507771	0.778595	0.999751	2.03781e-132	1.50139e-130	1.0673
2366	ENSMUST00000028683	ENSMUSG00000027248	Pdia3	-1.57078	8.56491e-11	3.00446e-09	-0.0590506	0.837027	0.999751	3.33757e-118	2.18033e-116	1.06715
8000	ENSMUST00000109315	ENSMUSG00000021710	Nln	-1.84675	2.55526e-11	9.77287e-10	-0.34862	0.406408	0.999751	1.13354e-18	1.12996e-17	1.06674
2933	ENSMUST00000032109	ENSMUSG00000030034	Ino80b	-1.47727	1.53517e-07	3.00351e-06	0.0273313	0.944134	0.999751	7.85562e-12	4.92496e-11	1.06551
232	ENSMUST00000003066	ENSMUSG00000002985	Apoe	-0.342206	0.300583	0.469861	1.10901	0.0424552	0.999751	2.50806e-25	3.38054e-24	1.06525
2008	ENSMUST00000026436	ENSMUSG00000025372	Baiap2	-2.29505	7.05788e-14	3.83274e-12	-0.812106	0.206319	0.999751	1.3391e-11	8.21142e-11	1.06445
1714	ENSMUST00000024829	ENSMUSG00000024030	Abcg1	-1.51034	3.97802e-07	7.07236e-06	-0.0262388	0.951953	0.999751	1.49173e-28	2.24538e-27	1.06422
7239	ENSMUST00000096430	ENSMUSG00000071757	Zhx2	-1.94069	3.41086e-18	3.34047e-16	-0.450671	0.379301	0.999751	4.64176e-30	7.3719e-29	1.0628
8650	ENSMUST00000133574	ENSMUSG00000023927	Satb1	-0.983095	0.00215087	0.012051	0.515636	0.515198	0.999751	0.000857462	0.00217057	1.06232
2132	ENSMUST00000027256	ENSMUSG00000026087	Mrpl30	-1.50496	2.93725e-06	4.23178e-05	0.00789425	0.976434	0.999751	7.77492e-29	1.18486e-27	1.06193
6866	ENSMUST00000088658	ENSMUSG00000025912	Mybl1	-0.0440039	0.905759	0.948648	1.43758	0.175942	0.999751	0.0202362	0.0383474	1.05996
7034	ENSMUST00000092163	ENSMUSG00000069516	Lyz2	-0.993011	0.00480878	0.0228991	0.467328	0.268497	0.999751	7.00612e-17	6.20732e-16	1.05958
2241	ENSMUST00000027871	ENSMUSG00000026581	Sell	-1.59665	3.8268e-15	2.4375e-13	-0.112293	0.786262	0.999751	3.3112e-76	1.37485e-74	1.05813
9303	ENSMUST00000178134	ENSMUSG00000058006	Mdn1	-0.886328	2.9604e-06	4.26151e-05	0.580357	0.0317009	0.999751	0	0	1.05525
6381	ENSMUST00000077626	ENSMUSG00000038383	Pigu	-1.15552	0.00134401	0.00821779	0.323751	0.144293	0.999751	2.29303e-18	2.24694e-17	1.05302
7117	ENSMUST00000094004	ENSMUSG00000000686	Abhd15	-2.38532	1.08159e-11	4.36318e-10	-0.914702	0.11802	0.999751	1.90187e-06	7.17062e-06	1.05231
6177	ENSMUST00000073261	ENSMUSG00000061991	Hist1h2af	-1.61187	1.69923e-09	4.80635e-08	-0.11128	0.725906	0.999751	6.98054e-97	3.69742e-95	1.05173
1371	ENSMUST00000022286	ENSMUSG00000021764	Ndufs4	-1.81549	2.60893e-08	5.85472e-07	-0.325958	0.332791	0.999751	5.26449e-23	6.39387e-22	1.05114
3653	ENSMUST00000037370	ENSMUSG00000029093	Sorcs2	-1.73664	2.56167e-12	1.11862e-10	-0.265237	0.535815	0.999751	3.39922e-22	4.01313e-21	1.05097
447	ENSMUST00000006478	ENSMUSG00000006315	Tmem147	-1.65087	3.46714e-07	6.25599e-06	-0.170588	0.647436	0.999751	2.33137e-18	2.28222e-17	1.0504
7012	ENSMUST00000091709	ENSMUSG00000095217	Hist1h2bn	-1.60726	1.68009e-07	3.26069e-06	-0.108705	0.753339	0.999751	5.24342e-96	2.73299e-94	1.04921
5365	ENSMUST00000058488	ENSMUSG00000032353	Tmed3	-1.36145	0.000528644	0.00387909	0.118477	0.763898	0.999751	1.17576e-07	5.10919e-07	1.04848
4743	ENSMUST00000048781	ENSMUSG00000040618	Pck2	-2.21815	1.39346e-19	1.60608e-17	-0.747178	0.191717	0.999751	1.89948e-28	2.83304e-27	1.04844
2060	ENSMUST00000026703	ENSMUSG00000025612	Bach1	-2.09987	8.84817e-16	6.27257e-14	-0.633227	0.331034	0.999751	2.11877e-10	1.18639e-09	1.04595
7783	ENSMUST00000106069	ENSMUSG00000025473	Adam8	-0.19653	0.728909	0.832934	1.19751	0.219431	0.999751	0.00181176	0.00431013	1.04556
6410	ENSMUST00000078155	ENSMUSG00000003500	Impdh1	-1.8104	1.05587e-10	3.62138e-09	-0.33491	0.395593	0.999751	3.10698e-24	3.94369e-23	1.04476
6063	ENSMUST00000071134	ENSMUSG00000062380	Tubb3	-2.39502	1.16745e-08	2.78987e-07	-0.898532	0.2802	0.999751	2.23963e-06	8.35726e-06	1.04414
4774	ENSMUST00000049149	ENSMUSG00000040249	Lrp1	-0.534938	0.0910185	0.208396	0.890144	0.139833	0.999751	3.3914e-19	3.48348e-18	1.04271
6979	ENSMUST00000090848	ENSMUSG00000068877	Selenbp2	-2.07381	2.05542e-06	3.0983e-05	-0.641519	0.347347	0.999751	3.95493e-06	1.43005e-05	1.03977
101	ENSMUST00000001460	ENSMUSG00000001424	Snd1	-1.51277	1.89765e-13	9.5976e-12	-0.0559571	0.783278	0.999751	1.55114e-124	1.07799e-122	1.0395
2677	ENSMUST00000030464	ENSMUSG00000028698	Pik3r3	-0.145117	0.715833	0.825452	1.49146	0.180472	0.999751	0.0212024	0.0399774	1.03896
1156	ENSMUST00000021078	ENSMUSG00000018861	Fdxr	-1.41581	7.54949e-07	1.25403e-05	0.0565512	0.857482	0.999751	1.31249e-14	9.87798e-14	1.03803
730	ENSMUST00000016125	ENSMUSG00000015981	Stk32c	-1.15817	0.0199374	0.0689949	0.203683	0.828425	0.999751	0.00647359	0.0137692	1.03757
325	ENSMUST00000004389	ENSMUSG00000072772	Grcc10	-1.77379	1.61981e-08	3.79591e-07	-0.273922	0.335477	0.999751	8.83624e-31	1.44551e-29	1.03694
6015	ENSMUST00000070173	ENSMUSG00000056204	Pgpep1	-1.4791	8.03644e-07	1.32711e-05	-0.0638885	0.930533	0.999751	6.5853e-08	2.9655e-07	1.03623
3228	ENSMUST00000034060	ENSMUSG00000031642	Sh3rf1	-1.89996	2.43547e-10	7.8449e-09	-0.44671	0.593528	0.999751	1.38579e-06	5.28791e-06	1.03576
4295	ENSMUST00000043907	ENSMUSG00000038880	Mrps34	-1.46066	6.17518e-06	8.18671e-05	0.0058921	0.986649	0.999751	7.81058e-16	6.42619e-15	1.03427
4879	ENSMUST00000050516	ENSMUSG00000044475	Ascc1	-1.27582	2.14981e-05	0.00024829	0.176944	0.474939	0.999751	5.38211e-18	5.14029e-17	1.03366
8309	ENSMUST00000114219	ENSMUSG00000022864	D16Ertd472e	-1.79126	4.27743e-12	1.80729e-10	-0.346742	0.443131	0.999751	1.25986e-18	1.25334e-17	1.03348
1891	ENSMUST00000025779	ENSMUSG00000024856	Cdk2ap2	-1.39663	0.00612573	0.0277333	0.0642657	0.91683	0.999751	0.000280907	0.000774728	1.03344
9296	ENSMUST00000177714	ENSMUSG00000074829	2010315B03Rik	0.131587	0.664605	0.789428	1.42775	0.0675047	0.999751	0.000907928	0.0022865	1.03308
2010	ENSMUST00000026446	ENSMUSG00000025381	Cnpy2	-1.74823	2.33756e-07	4.40548e-06	-0.299046	0.389391	0.999751	5.95381e-15	4.56148e-14	1.03297
3368	ENSMUST00000034763	ENSMUSG00000032239	Rp9	-1.66772	4.90116e-11	1.78581e-09	-0.198789	0.644908	0.999751	7.22313e-22	8.36636e-21	1.03287
5236	ENSMUST00000056403	ENSMUSG00000044927	H1fx	-1.51117	9.04865e-09	2.21229e-07	-0.0792513	0.860715	0.999751	6.32878e-14	4.54994e-13	1.03245
632	ENSMUST00000013966	ENSMUSG00000013822	Elof1	-1.65763	2.29455e-09	6.32138e-08	-0.187455	0.588045	0.999751	2.27809e-20	2.46391e-19	1.03242
5012	ENSMUST00000052832	ENSMUSG00000049760	2410015M20Rik	-1.45009	2.14675e-05	0.000248276	0.00597218	0.982379	0.999751	5.43364e-16	4.5084e-15	1.03234
9454	ENSMUST00000190196	ENSMUSG00000073600	Prob1	-0.994004	0.000514153	0.00378137	0.181944	0.900747	0.999751	0.0168549	0.0325506	1.03126
2863	ENSMUST00000031524	ENSMUSG00000029545	Acads	-1.73825	7.44988e-10	2.2067e-08	-0.262446	0.335531	0.999751	6.55467e-26	9.04636e-25	1.03052
1285	ENSMUST00000021729	ENSMUSG00000021298	Gpr132	-1.57453	1.69648e-10	5.65817e-09	-0.144306	0.739313	0.999751	6.3912e-18	6.08624e-17	1.02988
5536	ENSMUST00000061280	ENSMUSG00000051285	Pcmtd1	-1.94783	8.5287e-18	8.07272e-16	-0.522238	0.440779	0.999751	5.53719e-23	6.69863e-22	1.02973
5143	ENSMUST00000054815	ENSMUSG00000021285	Ppp1r13b	-2.10107	5.9081e-15	3.66557e-13	-0.649526	0.187891	0.999751	1.64801e-16	1.42532e-15	1.02948
4896	ENSMUST00000050897	ENSMUSG00000043065	Spice1	-1.65064	1.3212e-08	3.12641e-07	-0.247879	0.696635	0.999751	9.67196e-11	5.53919e-10	1.0279
7994	ENSMUST00000109242	ENSMUSG00000048827	Pkd1l3	-1.65874	7.14973e-13	3.36494e-11	-0.212865	0.691953	0.999751	9.1497e-26	1.25221e-24	1.02778
1798	ENSMUST00000025276	ENSMUSG00000024410	Rmc1	-1.49234	6.59526e-09	1.66285e-07	-0.0501762	0.888141	0.999751	4.33455e-22	5.08674e-21	1.02709
2831	ENSMUST00000031347	ENSMUSG00000029401	Rilpl2	-1.61797	2.06493e-06	3.10732e-05	-0.168995	0.66986	0.999751	5.46181e-14	3.94692e-13	1.02686
9743	ENSMUST00000230855	ENSMUSG00000115999	Ginm1	-1.10604	0.0478143	0.131778	0.353425	0.648643	0.999751	0.00309861	0.00706945	1.02673
50	ENSMUST00000000924	ENSMUSG00000000901	Mmp11	-0.649521	0.251668	0.417181	0.82373	0.348863	0.999751	0.0139741	0.0275297	1.02485
9101	ENSMUST00000167926	ENSMUSG00000028937	Acot7	-1.34436	2.89456e-05	0.000322225	0.101242	0.735523	0.999751	1.51941e-18	1.50088e-17	1.02441
7230	ENSMUST00000096272	ENSMUSG00000065979	Cpped1	-1.60588	1.66295e-05	0.000197722	-0.208848	0.724642	0.999751	5.52594e-07	2.22285e-06	1.0243
1089	ENSMUST00000020710	ENSMUSG00000020432	Tcn2	0.198312	0.762232	0.855378	1.41608	0.189163	0.999751	0.0106201	0.0214481	1.0242
2380	ENSMUST00000028800	ENSMUSG00000027327	1700037H04Rik	-1.80561	9.27234e-07	1.50769e-05	-0.388686	0.38904	0.999751	4.33985e-07	1.76706e-06	1.02393
1315	ENSMUST00000021940	ENSMUSG00000021484	Lman2	-1.84307	6.54948e-17	5.38679e-15	-0.397956	0.270644	0.999751	4.66268e-54	1.35981e-52	1.02356
2085	ENSMUST00000026917	ENSMUSG00000025810	Nrp1	-0.557677	0.297326	0.466271	0.829822	0.37299	0.999751	0.00987547	0.0200809	1.02338
8326	ENSMUST00000114471	ENSMUSG00000022637	Cblb	-1.94084	1.72263e-20	2.19447e-18	-0.504666	0.300638	0.999751	4.0155e-39	8.24903e-38	1.02318
8195	ENSMUST00000112488	ENSMUSG00000026401	Cd55b	-0.799764	0.0187816	0.0658784	0.617231	0.174332	0.999751	4.77659e-08	2.18209e-07	1.02275
4206	ENSMUST00000043045	ENSMUSG00000039382	Wdr45	-1.34582	0.000256755	0.00213559	0.0763789	0.859213	0.999751	3.81533e-09	1.92515e-08	1.02101
2026	ENSMUST00000026538	ENSMUSG00000025465	Echs1	-1.56326	3.03759e-05	0.00033638	-0.12977	0.648582	0.999751	7.20327e-13	4.87464e-12	1.02055
7998	ENSMUST00000109272	ENSMUSG00000032727	Mier3	-1.54001	3.48576e-06	4.91439e-05	-0.149819	0.815119	0.999751	5.85133e-11	3.39877e-10	1.02005
1532	ENSMUST00000023112	ENSMUSG00000022474	Pmm1	-1.10847	0.000267666	0.00221007	0.292101	0.435824	0.999751	3.03889e-10	1.67105e-09	1.0178
9441	ENSMUST00000188495	ENSMUSG00000019982	Myb	-1.72223	1.68266e-18	1.70714e-16	-0.28766	0.401376	0.999751	2.18703e-126	1.54178e-124	1.01779
2178	ENSMUST00000027478	ENSMUSG00000026260	Ndufa10	-1.22904	5.46249e-06	7.357e-05	0.20209	0.198235	0.999751	6.42946e-63	2.18001e-61	1.01684
6585	ENSMUST00000081342	ENSMUSG00000094777	Hist1h2ap	-1.58271	5.54502e-07	9.4232e-06	-0.124947	0.687169	0.999751	1.07777e-96	5.64762e-95	1.01679
1335	ENSMUST00000022062	ENSMUSG00000021577	Sdha	-1.75516	8.74695e-13	4.07142e-11	-0.321965	0.437062	0.999751	2.20361e-73	8.9228e-72	1.01637
1900	ENSMUST00000025831	ENSMUSG00000052085	Dock8	-1.48544	2.39733e-10	7.73676e-09	-0.0541554	0.875484	0.999751	4.17909e-94	2.12181e-92	1.01621
2216	ENSMUST00000027754	ENSMUSG00000026480	Ncf2	-1.35468	3.5798e-07	6.43188e-06	0.0961773	0.732644	0.999751	1.05472e-21	1.21021e-20	1.01528
2653	ENSMUST00000030367	ENSMUSG00000061887	Ssbp3	-1.69738	1.87905e-09	5.26228e-08	-0.273127	0.577924	0.999751	2.50584e-14	1.84345e-13	1.01514
7015	ENSMUST00000091745	ENSMUSG00000094248	Hist1h2ao	-1.49825	2.60063e-07	4.8527e-06	-0.0487391	0.88248	0.999751	7.58626e-97	3.99665e-95	1.01445
5951	ENSMUST00000068958	ENSMUSG00000036533	Cdc42ep3	-1.85878	2.01931e-12	8.86974e-11	-0.445556	0.480426	0.999751	8.37801e-12	5.24241e-11	1.01349
4097	ENSMUST00000041804	ENSMUSG00000038970	Lmtk2	-1.65096	3.94538e-15	2.49428e-13	-0.222773	0.502032	0.999751	3.31238e-41	7.2129e-40	1.01336
681	ENSMUST00000015346	ENSMUSG00000015202	Cnksr3	-2.62038	2.31194e-14	1.31889e-12	-1.25358	0.403651	0.999751	2.48946e-06	9.22624e-06	1.01092
9091	ENSMUST00000167549	ENSMUSG00000037419	Endod1	-1.14249	0.000307043	0.00249508	0.217672	0.807972	0.999751	1.6482e-05	5.46372e-05	1.01059
1602	ENSMUST00000023510	ENSMUSG00000022814	Umps	-1.9082	1.33224e-16	1.045e-14	-0.482133	0.313662	0.999751	2.74223e-76	1.14834e-74	1.01036
1630	ENSMUST00000023684	ENSMUSG00000022962	Gart	-1.589	6.58295e-11	2.3481e-09	-0.159328	0.596173	0.999751	1.25993e-174	1.2598e-172	1.00965
416	ENSMUST00000005862	ENSMUSG00000005718	Tfap4	-1.95332	4.12546e-14	2.29173e-12	-0.527696	0.2527	0.999751	1.95349e-48	5.03742e-47	1.00936
6759	ENSMUST00000086349	ENSMUSG00000051184	Zfp524	-1.10701	0.0378689	0.111916	0.392716	0.63339	0.999751	0.00726887	0.0152424	1.00922
4313	ENSMUST00000044038	ENSMUSG00000039648	Kyat1	-1.6903	2.74048e-09	7.40541e-08	-0.296438	0.628498	0.999751	2.03487e-14	1.51059e-13	1.0084
1316	ENSMUST00000021941	ENSMUSG00000021485	Mxd3	-1.74417	2.16902e-07	4.10611e-06	-0.35038	0.516406	0.999751	4.73688e-07	1.92202e-06	1.00838
6500	ENSMUST00000079791	ENSMUSG00000005615	Pcyt1a	-1.58208	9.34325e-10	2.72466e-08	-0.187029	0.789959	0.999751	7.94435e-12	4.97423e-11	1.00834
9320	ENSMUST00000179238	ENSMUSG00000004207	Psap	-1.35638	2.28557e-08	5.2049e-07	0.0675201	0.788773	0.999751	5.01822e-137	4.06393e-135	1.0081
4932	ENSMUST00000051672	ENSMUSG00000046718	Bst2	-1.54067	2.16939e-06	3.24126e-05	-0.122857	0.674385	0.999751	1.84331e-13	1.28468e-12	1.00807
9363	ENSMUST00000181245	ENSMUSG00000097721	Rps6kb2	-1.00836	0.000189723	0.0016493	0.333328	0.719117	0.999751	0.000641281	0.00165846	1.00733
6420	ENSMUST00000078369	ENSMUSG00000061615	Hist1h2ab	-1.53704	7.73985e-08	1.60313e-06	-0.100711	0.749696	0.999751	3.50818e-100	1.90981e-98	1.00732
5940	ENSMUST00000068700	ENSMUSG00000066357	Wdr6	-1.33795	1.01595e-08	2.45903e-07	0.0618781	0.817458	0.999751	1.21657e-41	2.70936e-40	1.00643
693	ENSMUST00000015511	ENSMUSG00000030123	Plxnd1	-1.72368	5.02393e-08	1.07611e-06	-0.328227	0.668845	0.999751	1.17982e-05	4.00176e-05	1.00633
259	ENSMUST00000003468	ENSMUSG00000003378	Grik5	-1.13704	0.000547059	0.00397122	0.259981	0.757591	0.999751	0.000335017	0.000911644	1.00582
3468	ENSMUST00000035346	ENSMUSG00000061411	Nol4l	-1.40578	7.81585e-09	1.93886e-07	-0.000896026	0.999223	0.999776	4.22517e-05	0.000133298	1.00514
7098	ENSMUST00000093517	ENSMUSG00000031628	Casp3	-1.86916	1.98629e-10	6.48435e-09	-0.466448	0.34455	0.999751	1.1101e-20	1.22637e-19	1.00498
1341	ENSMUST00000022102	ENSMUSG00000021610	Clptm1l	-1.43688	1.79932e-07	3.4643e-06	0.00378987	0.989345	0.999751	7.67922e-18	7.24939e-17	1.00496
5462	ENSMUST00000060067	ENSMUSG00000004069	Dnaja3	-1.71337	3.56347e-12	1.53238e-10	-0.297574	0.427519	0.999751	3.30495e-59	1.0653e-57	1.00435
5896	ENSMUST00000067927	ENSMUSG00000054733	Msra	-1.81348	9.30541e-10	2.72434e-08	-0.412189	0.469671	0.999751	1.05618e-15	8.57458e-15	1.00378
6191	ENSMUST00000073488	ENSMUSG00000060601	Nr1h2	-1.57007	5.45049e-08	1.16307e-06	-0.174516	0.721346	0.999751	7.08336e-10	3.79704e-09	1.00361
4483	ENSMUST00000045918	ENSMUSG00000033809	Alg3	-1.33362	3.18373e-05	0.000349591	0.0507695	0.906349	0.999751	5.78704e-13	3.93254e-12	1.00336
8093	ENSMUST00000110559	ENSMUSG00000019726	Lyst	-1.35337	3.62253e-10	1.14295e-08	0.0293922	0.943594	0.999751	1.87316e-20	2.03719e-19	1.00315
4617	ENSMUST00000047441	ENSMUSG00000061462	Obscn	-2.57398	1.77528e-17	1.59146e-15	-1.21123	0.560578	0.999751	3.26082e-13	2.24861e-12	1.00271
3628	ENSMUST00000037115	ENSMUSG00000038622	Med30	-1.24686	0.0013796	0.00840209	0.151312	0.664332	0.999751	2.32032e-10	1.29407e-09	1.00252
171	ENSMUST00000002344	ENSMUSG00000002274	Metrn	-1.28145	8.66087e-05	0.000839	0.131246	0.803003	0.999751	1.49479e-06	5.69052e-06	1.00216
2870	ENSMUST00000031540	ENSMUSG00000041827	Oasl1	-2.26803	1.0595e-06	1.69031e-05	-0.961596	0.493326	0.999751	0.00519311	0.0112829	1.00159
1826	ENSMUST00000025462	ENSMUSG00000024570	Rbfa	-1.5629	5.92535e-07	9.98937e-06	-0.126836	0.653611	0.999751	8.58516e-34	1.53795e-32	1.00148
2028	ENSMUST00000026550	ENSMUSG00000025477	Inpp5a	-2.5121	1.31494e-17	1.21082e-15	-1.16041	0.185458	0.999751	1.56554e-05	5.21439e-05	1.00128
8542	ENSMUST00000121796	ENSMUSG00000028266	Lmo4	-1.86301	3.44311e-12	1.48439e-10	-0.450678	0.324555	0.999751	5.70691e-27	8.06955e-26	1.00048
4446	ENSMUST00000045602	ENSMUSG00000040048	Ndufb10	-1.30341	1.81604e-06	2.77951e-05	0.100118	0.645597	0.999751	2.9348e-31	4.90753e-30	0.999699
747	ENSMUST00000016639	ENSMUSG00000016495	Plgrkt	-1.34975	0.00345542	0.0177302	0.0217579	0.953785	0.999751	7.57566e-06	2.63054e-05	0.999129
4050	ENSMUST00000041314	ENSMUSG00000037058	Paip2	-1.84243	7.12844e-12	2.93148e-10	-0.426949	0.364861	0.999751	6.24743e-58	1.96844e-56	0.998715
5639	ENSMUST00000063641	ENSMUSG00000051989	Smim11	-1.72762	2.50224e-08	5.63769e-07	-0.30947	0.609083	0.999751	1.03977e-11	6.44127e-11	0.998283
4801	ENSMUST00000049357	ENSMUSG00000040128	Pnrc1	-1.51056	1.16891e-10	3.97687e-09	-0.109362	0.782358	0.999751	1.00318e-31	1.68904e-30	0.997985
4952	ENSMUST00000051996	ENSMUSG00000040022	Rab11fip2	0.215692	0.557621	0.706059	1.47722	0.0982528	0.999751	0.00272552	0.0062841	0.997962
7013	ENSMUST00000091741	ENSMUSG00000069301	Hist1h2ag	-1.47476	1.77626e-07	3.4316e-06	-0.0494586	0.876023	0.999751	1.27374e-89	6.20964e-88	0.99783
6678	ENSMUST00000084733	ENSMUSG00000066233	Tmem42	-1.56361	0.000623984	0.0044069	-0.21712	0.804261	0.999751	0.0031049	0.00708214	0.997375
9395	ENSMUST00000183528	ENSMUSG00000099164	Ranbp1	-1.78189	1.02921e-10	3.5515e-09	-0.363576	0.340564	0.999751	5.95272e-63	2.03243e-61	0.996387
520	ENSMUST00000008528	ENSMUSG00000008384	Sertad1	-1.76321	0.000370935	0.00292042	-0.367498	0.577164	0.999751	0.00139534	0.00339532	0.995328
126	ENSMUST00000001802	ENSMUSG00000001751	Naglu	-0.690482	0.0242662	0.0803011	0.70212	0.0407998	0.999751	4.55716e-13	3.11841e-12	0.994314
9492	ENSMUST00000195860	ENSMUSG00000026074	Map4k4	-1.82368	3.41529e-16	2.56041e-14	-0.428595	0.369282	0.999751	2.72841e-22	3.23286e-21	0.993972
1816	ENSMUST00000025403	ENSMUSG00000024525	Impa2	-1.7168	1.02093e-13	5.40552e-12	-0.31558	0.590272	0.999751	6.28529e-38	1.24928e-36	0.993418
6918	ENSMUST00000089684	ENSMUSG00000035629	Rubcn	-1.7627	6.49152e-12	2.68258e-10	-0.366682	0.383206	0.999751	3.95643e-33	6.96033e-32	0.992194
4018	ENSMUST00000041003	ENSMUSG00000036983	Tfb1m	-1.40921	0.00108888	0.00699349	0.00774159	0.985112	0.999751	2.47358e-06	9.17433e-06	0.991429
6284	ENSMUST00000075630	ENSMUSG00000062683	Atp5g2	-1.40168	2.15619e-06	3.22438e-05	0.00312668	0.989733	0.999751	5.75167e-35	1.05347e-33	0.991064
6513	ENSMUST00000080001	ENSMUSG00000062963	Ufc1	-1.0333	0.00243747	0.0133911	0.346143	0.185043	0.999751	7.41714e-13	5.009e-12	0.990872
6686	ENSMUST00000084881	ENSMUSG00000032431	Crtap	-1.39199	5.83529e-06	7.79096e-05	-0.00473232	0.991009	0.999751	1.9098e-12	1.25095e-11	0.990637
7663	ENSMUST00000103018	ENSMUSG00000061306	Slc38a10	-1.48522	7.15334e-14	3.86837e-12	-0.0937126	0.815291	0.999751	2.16858e-37	4.26706e-36	0.990327
8184	ENSMUST00000112229	ENSMUSG00000031342	Gpm6b	-2.36161	1.26823e-11	5.06785e-10	-0.995271	0.292405	0.999751	1.8068e-07	7.70445e-07	0.989538
5415	ENSMUST00000059231	ENSMUSG00000047604	Frat2	-1.27606	2.73071e-06	3.97819e-05	0.0700048	0.885795	0.999751	3.35392e-09	1.6967e-08	0.989325
1539	ENSMUST00000023146	ENSMUSG00000022503	Nubp1	-1.46783	1.3369e-07	2.63999e-06	-0.0717086	0.804166	0.999751	1.94735e-29	3.03855e-28	0.988992
3886	ENSMUST00000039855	ENSMUSG00000034243	Golgb1	-1.40032	1.85814e-12	8.28484e-11	-0.0138411	0.968423	0.999751	2.68809e-111	1.61599e-109	0.988875
2537	ENSMUST00000029717	ENSMUSG00000028076	Cd1d1	-2.16462	7.97579e-11	2.81529e-09	-0.796188	0.383045	0.999751	1.72867e-08	8.24294e-08	0.986515
4474	ENSMUST00000045847	ENSMUSG00000040857	Erf	-1.71702	8.86828e-11	3.09805e-09	-0.332054	0.424421	0.999751	1.42747e-17	1.32712e-16	0.985808
3268	ENSMUST00000034272	ENSMUSG00000031813	Mvb12a	-1.27405	0.000110461	0.00103515	0.108818	0.696298	0.999751	2.21136e-12	1.44268e-11	0.985597
1499	ENSMUST00000022960	ENSMUSG00000022336	Eif3e	-1.23045	3.42411e-06	4.83859e-05	0.16503	0.350222	0.999751	3.58737e-126	2.5109e-124	0.985099
1593	ENSMUST00000023460	ENSMUSG00000022774	Ncbp2	-1.8305	3.48535e-17	3.01287e-15	-0.453698	0.358484	0.999751	4.06808e-39	8.33956e-38	0.984396
1303	ENSMUST00000021857	ENSMUSG00000021420	Fars2	-1.54034	5.0225e-06	6.81315e-05	-0.125726	0.785295	0.999751	2.60113e-09	1.32545e-08	0.984104
3519	ENSMUST00000035934	ENSMUSG00000034152	Exoc3	-1.53337	3.80908e-07	6.80056e-06	-0.146919	0.698533	0.999751	2.97457e-16	2.52362e-15	0.98219
2155	ENSMUST00000027358	ENSMUSG00000026172	Bcs1l	-1.13743	0.00177453	0.0102965	0.198585	0.559962	0.999751	1.33056e-08	6.41642e-08	0.982138
6011	ENSMUST00000070124	ENSMUSG00000071516	Hist1h2ai	-1.43776	3.56502e-07	6.41211e-06	-0.0388689	0.8957	0.999751	1.79678e-77	7.58906e-76	0.981045
8133	ENSMUST00000111303	ENSMUSG00000040479	Dgkz	-1.54305	2.09735e-11	8.11309e-10	-0.163895	0.642254	0.999751	1.35696e-65	4.92475e-64	0.977426
6629	ENSMUST00000082092	ENSMUSG00000057322	Rpl38	-1.42588	1.18289e-08	2.82277e-07	-0.0391444	0.879171	0.999751	9.88748e-79	4.23089e-77	0.976476
1270	ENSMUST00000021668	ENSMUSG00000021242	Npc2	-1.67248	4.02993e-14	2.24602e-12	-0.300079	0.356497	0.999751	2.474e-38	4.98821e-37	0.975833
1635	ENSMUST00000023693	ENSMUSG00000022971	Ifnar2	-1.42383	2.21678e-08	5.06185e-07	-0.0732272	0.835231	0.999751	6.62861e-17	5.88883e-16	0.975472
532	ENSMUST00000008893	ENSMUSG00000024835	Coro1b	-1.63059	9.13834e-06	0.000115545	-0.257853	0.523112	0.999751	7.37771e-13	4.98925e-12	0.974679
1482	ENSMUST00000022842	ENSMUSG00000022234	Cct5	-1.43523	5.76445e-08	1.2239e-06	-0.0497289	0.811883	0.999751	1.95955e-191	2.04273e-189	0.974673
1785	ENSMUST00000025215	ENSMUSG00000024357	Sil1	-1.72202	4.00689e-09	1.04782e-07	-0.351117	0.505682	0.999751	1.31152e-12	8.68353e-12	0.974063
8629	ENSMUST00000130451	ENSMUSG00000029616	Erp29	-1.56988	2.41968e-15	1.58902e-13	-0.202907	0.523723	0.999751	5.19815e-53	1.47642e-51	0.973415
9128	ENSMUST00000168665	ENSMUSG00000032403	2300009A05Rik	-1.43551	0.00223459	0.0124337	-0.0674885	0.88526	0.999751	5.97972e-05	0.000183915	0.972729
7686	ENSMUST00000103134	ENSMUSG00000037944	Ccr7	-1.76431	2.20794e-10	7.16649e-09	-0.4008	0.391237	0.999751	3.67094e-21	4.11574e-20	0.972492
2160	ENSMUST00000027373	ENSMUSG00000026181	Ppm1f	-1.89533	2.8291e-17	2.4708e-15	-0.53151	0.212437	0.999751	5.68915e-45	1.36303e-43	0.970765
2365	ENSMUST00000028679	ENSMUSG00000027246	Ell3	-1.39739	6.44626e-05	0.000650113	-0.0501174	0.939359	0.999751	1.80003e-07	7.67894e-07	0.969448
3655	ENSMUST00000037380	ENSMUSG00000037685	Atp8a1	-1.50426	1.44232e-10	4.8295e-09	-0.144646	0.805574	0.999751	1.68542e-24	2.1817e-23	0.969228
151	ENSMUST00000002095	ENSMUSG00000002028	Kmt2a	-1.35332	1.01579e-13	5.39515e-12	-0.00636516	0.980063	0.999751	1.41922e-87	6.71835e-86	0.969186
896	ENSMUST00000019283	ENSMUSG00000019139	Isyna1	-1.88084	2.73785e-16	2.08952e-14	-0.517661	0.553712	0.999751	1.48126e-80	6.47983e-79	0.969066
3718	ENSMUST00000038027	ENSMUSG00000036427	Gpi1	-1.30923	1.30901e-10	4.40924e-09	0.0474052	0.743011	0.999751	1.58216e-142	1.31386e-140	0.967133
1618	ENSMUST00000023601	ENSMUSG00000022885	St6gal1	-1.43602	9.91404e-11	3.44208e-09	-0.0901464	0.787748	0.999751	6.68426e-25	8.80364e-24	0.967073
8269	ENSMUST00000113682	ENSMUSG00000001285	Myg1	-1.18113	3.61877e-05	0.000392026	0.186758	0.538899	0.999751	2.15608e-16	1.85328e-15	0.965928
5979	ENSMUST00000069530	ENSMUSG00000022471	Xrcc6	-1.72881	3.168e-18	3.12066e-16	-0.374722	0.373884	0.999751	1.41403e-66	5.23258e-65	0.965269
451	ENSMUST00000006557	ENSMUSG00000006390	Elovl1	-1.15629	0.000121962	0.00112733	0.187076	0.440334	0.999751	8.59749e-18	8.10846e-17	0.965133
3984	ENSMUST00000040700	ENSMUSG00000025558	Dock9	-1.63806	6.73324e-15	4.11846e-13	-0.293778	0.528216	0.999751	1.34076e-20	1.47123e-19	0.964861
1888	ENSMUST00000025767	ENSMUSG00000024847	Aip	-1.57693	5.58223e-05	0.000575653	-0.226873	0.581643	0.999751	3.85598e-07	1.58227e-06	0.964004
6301	ENSMUST00000075853	ENSMUSG00000062248	Cks2	-1.61914	5.14737e-10	1.58279e-08	-0.264192	0.467468	0.999751	8.25031e-20	8.73054e-19	0.963521
7695	ENSMUST00000103176	ENSMUSG00000029060	Mib2	-1.25211	6.297e-05	0.000635817	0.133473	0.824405	0.999751	0.000108902	0.000320652	0.962639
4113	ENSMUST00000041984	ENSMUSG00000039166	Akap7	-2.0619	7.03976e-10	2.10733e-08	-0.834321	0.386028	0.999751	0.0031366	0.00714614	0.962424
3808	ENSMUST00000038863	ENSMUSG00000035202	Lars2	-1.17441	2.23746e-07	4.23094e-06	0.133354	0.605504	0.999751	4.25002e-37	8.24673e-36	0.962236
214	ENSMUST00000002855	ENSMUSG00000002778	Kdelr1	-1.50163	1.87095e-06	2.84812e-05	-0.152293	0.586482	0.999751	2.30837e-17	2.11597e-16	0.962003
7726	ENSMUST00000105107	ENSMUSG00000069273	Hist1h3e	-1.46908	6.95521e-06	9.06478e-05	-0.092088	0.763897	0.999751	5.5381e-82	2.5124e-80	0.960843
5997	ENSMUST00000069772	ENSMUSG00000002781	Tmem143	-1.87361	3.1742e-08	7.02095e-07	-0.542815	0.31379	0.999751	9.83736e-08	4.3227e-07	0.960655
124	ENSMUST00000001792	ENSMUSG00000001741	Il16	-1.76635	8.97347e-12	3.64598e-10	-0.410856	0.294955	0.999751	5.68689e-54	1.65359e-52	0.960393
5466	ENSMUST00000060148	ENSMUSG00000021366	Hivep1	-1.37376	1.5815e-07	3.08701e-06	-0.0410541	0.92807	0.999751	1.76647e-10	9.93666e-10	0.959688
8430	ENSMUST00000116641	ENSMUSG00000002279	Lmf1	-1.20325	0.000106386	0.00100362	0.152362	0.708218	0.999751	1.3156e-08	6.34738e-08	0.959432
3878	ENSMUST00000039758	ENSMUSG00000035885	Cox8a	-1.66439	1.14988e-08	2.75175e-07	-0.30332	0.37313	0.999751	4.2641e-31	7.10612e-30	0.958854
8644	ENSMUST00000132253	ENSMUSG00000038803	Ost4	-1.12189	0.000378203	0.00296318	0.262065	0.504068	0.999751	9.28188e-13	6.21265e-12	0.958677
3024	ENSMUST00000032825	ENSMUSG00000030605	Mfge8	-1.18363	0.000259565	0.00215474	0.118174	0.672135	0.999751	1.71676e-10	9.66815e-10	0.958372
8310	ENSMUST00000114232	ENSMUSG00000079547	H2-DMb1	-1.76375	3.47182e-08	7.60971e-07	-0.399894	0.378414	0.999751	2.62928e-15	2.07442e-14	0.957745
1323	ENSMUST00000021990	ENSMUSG00000021518	Ptdss1	-1.53972	2.01252e-06	3.04993e-05	-0.177811	0.619904	0.999751	5.69332e-16	4.7119e-15	0.957177
8389	ENSMUST00000115645	ENSMUSG00000005732	Ranbp1	-1.77996	1.41151e-12	6.42881e-11	-0.427813	0.283536	0.999751	3.91722e-60	1.27524e-58	0.956765
2036	ENSMUST00000026576	ENSMUSG00000025503	Taldo1	-1.28697	8.50363e-07	1.39609e-05	0.0588781	0.750087	0.999751	6.8225e-33	1.18957e-31	0.956086
7896	ENSMUST00000107851	ENSMUSG00000028478	Clta	-1.54192	8.40454e-12	3.43128e-10	-0.194757	0.461385	0.999751	1.51789e-53	4.37466e-52	0.955915
5067	ENSMUST00000053683	ENSMUSG00000048731	Ggnbp1	-1.97073	3.58289e-11	1.34303e-09	-0.625594	0.446519	0.999751	0.000139002	0.000401203	0.95512
6823	ENSMUST00000087714	ENSMUSG00000067455	Hist1h4j	-1.36493	3.48646e-06	4.91439e-05	-0.00328224	0.990852	0.999751	7.88977e-64	2.72225e-62	0.954456
1622	ENSMUST00000023615	ENSMUSG00000022898	Vps26c	-1.8376	7.25794e-11	2.57801e-09	-0.514587	0.292663	0.999751	1.99357e-12	1.30407e-11	0.953662
765	ENSMUST00000017332	ENSMUSG00000017188	Coa3	-1.7025	1.79065e-05	0.000210688	-0.322671	0.44531	0.999751	1.18669e-07	5.15442e-07	0.953059
9116	ENSMUST00000168445	ENSMUSG00000034445	Cyb561a3	-1.36181	8.33768e-06	0.000106535	-0.0471416	0.909341	0.999751	6.51581e-14	4.68097e-13	0.95093
2539	ENSMUST00000029722	ENSMUSG00000028081	Rps3a1	-1.35088	3.478e-08	7.6134e-07	-0.00323516	0.985948	0.999751	4.6672e-248	6.4414e-246	0.950574
1322	ENSMUST00000021963	ENSMUSG00000021501	Caml	-1.44184	5.58801e-05	0.000575898	-0.113735	0.797558	0.999751	1.44104e-06	5.4923e-06	0.950375
3932	ENSMUST00000040284	ENSMUSG00000036299	BC031181	-1.7384	9.83289e-07	1.58665e-05	-0.410321	0.300886	0.999751	3.71087e-08	1.71119e-07	0.949285
8705	ENSMUST00000140920	ENSMUSG00000039929	Urb1	-1.25152	2.70927e-07	5.02192e-06	0.0842693	0.7232	0.999751	9.22751e-58	2.89809e-56	0.948211
3034	ENSMUST00000032891	ENSMUSG00000030655	Smg1	-1.12145	1.18076e-07	2.36194e-06	0.196827	0.384247	0.999751	6.27951e-109	3.6846e-107	0.947771
2934	ENSMUST00000032114	ENSMUSG00000030036	Mogs	-1.32621	7.14724e-10	2.12822e-08	0.00895748	0.973343	0.999751	2.63576e-53	7.57414e-52	0.947646
27	ENSMUST00000000466	ENSMUSG00000028494	Plin2	-1.08487	0.0330764	0.100866	0.280434	0.56541	0.999751	2.18832e-05	7.17408e-05	0.947559
6887	ENSMUST00000089059	ENSMUSG00000019188	H13	-1.16701	0.000253214	0.0021122	0.170304	0.377926	0.999751	2.10113e-35	3.92171e-34	0.947426
4553	ENSMUST00000046735	ENSMUSG00000040813	Tex264	-1.54929	3.53063e-06	4.97252e-05	-0.200003	0.597512	0.999751	1.30835e-08	6.31865e-08	0.947176
6766	ENSMUST00000086459	ENSMUSG00000066892	Fbxl12	-2.4837	3.17039e-22	4.75363e-20	-1.18582	0.455774	0.999751	3.80825e-15	2.96638e-14	0.946708
5164	ENSMUST00000055213	ENSMUSG00000028863	Meaf6	-1.14532	0.000155463	0.00139014	0.182065	0.649981	0.999751	6.02386e-11	3.49691e-10	0.946108
211	ENSMUST00000002840	ENSMUSG00000002763	Pex6	-1.65281	2.54528e-08	5.72705e-07	-0.331128	0.503716	0.999751	1.08441e-10	6.19962e-10	0.946094
1184	ENSMUST00000021217	ENSMUSG00000020857	Nme2	-1.38922	2.69178e-06	3.94215e-05	-0.0371587	0.855401	0.999751	4.05408e-62	1.35583e-60	0.945504
1066	ENSMUST00000020576	ENSMUSG00000020326	Ccng1	-1.41243	4.05759e-10	1.26765e-08	-0.116624	0.784497	0.999751	1.11543e-15	9.04064e-15	0.945254
4262	ENSMUST00000043627	ENSMUSG00000039640	Mrpl12	-1.43494	8.07537e-07	1.33224e-05	-0.082234	0.740957	0.999751	3.48115e-39	7.18142e-38	0.945238
1196	ENSMUST00000021284	ENSMUSG00000020902	Ntn1	-1.39226	0.000536619	0.00391387	-0.0439307	0.979573	0.999751	0.00456669	0.0100582	0.945001
6465	ENSMUST00000079251	ENSMUSG00000058385	Hist1h2bg	-1.4976	0.0146255	0.0545934	-0.140325	0.644961	0.999751	5.94061e-102	3.28882e-100	0.944244
4258	ENSMUST00000043604	ENSMUSG00000034781	Gna11	-1.03678	4.33614e-05	0.000458311	0.254555	0.65569	0.999751	3.76914e-06	1.36706e-05	0.943755
6263	ENSMUST00000075242	ENSMUSG00000073676	Hspe1	-1.50464	8.13156e-11	2.86431e-09	-0.16952	0.562715	0.999751	2.51878e-52	7.05186e-51	0.943359
8342	ENSMUST00000114829	ENSMUSG00000022838	Eaf2	-1.66564	0.00184467	0.0106452	-0.390698	0.656866	0.999751	0.000903375	0.00227679	0.943241
3225	ENSMUST00000034049	ENSMUSG00000031633	Slc25a4	-1.41596	2.40874e-08	5.45605e-07	-0.0755477	0.739777	0.999751	1.41508e-66	5.23258e-65	0.9428
3180	ENSMUST00000033775	ENSMUSG00000031402	Mpp1	-1.51709	2.6705e-07	4.96666e-06	-0.199239	0.580424	0.999751	9.66555e-19	9.67443e-18	0.94218
1894	ENSMUST00000025802	ENSMUSG00000110949	Nudt8	-0.978517	0.109565	0.237393	0.333727	0.553729	0.999751	0.00166322	0.00399066	0.940681
9712	ENSMUST00000229396	ENSMUSG00000116496	Foxp4	-1.44848	4.97388e-10	1.53693e-08	-0.132222	0.733252	0.999751	5.76662e-19	5.8496e-18	0.940125
1378	ENSMUST00000022341	ENSMUSG00000021807	Rtraf	-1.25786	2.48131e-07	4.65568e-06	0.0579277	0.774016	0.999751	9.42702e-41	2.03919e-39	0.93976
3487	ENSMUST00000035667	ENSMUSG00000041000	Trim62	-1.06718	0.0110347	0.0437335	0.234465	0.905642	0.999751	0.0134971	0.0267134	0.938253
3775	ENSMUST00000038552	ENSMUSG00000039637	Coro7	-1.8124	1.42634e-18	1.46463e-16	-0.499943	0.305531	0.999751	1.96333e-81	8.74484e-80	0.937953
8255	ENSMUST00000113533	ENSMUSG00000024790	Sac3d1	-1.1332	0.000978433	0.00639815	0.176206	0.608475	0.999751	2.50123e-09	1.27654e-08	0.937879
6637	ENSMUST00000082237	ENSMUSG00000057706	Mex3b	-1.48203	5.71699e-07	9.6793e-06	-0.16458	0.723632	0.999751	3.57142e-09	1.80487e-08	0.937748
5014	ENSMUST00000052838	ENSMUSG00000024294	Mib1	-1.70813	4.98329e-17	4.20059e-15	-0.398937	0.406617	0.999751	4.61534e-34	8.35965e-33	0.937703
7973	ENSMUST00000108985	ENSMUSG00000078879	Zfp973	-0.885159	0.0275071	0.0886873	0.296018	0.777855	0.999751	0.0136016	0.026904	0.937282
7645	ENSMUST00000102968	ENSMUSG00000061482	Hist1h4d	-1.46116	0.0116237	0.04562	-0.117307	0.7056	0.999751	2.80939e-115	1.75346e-113	0.937222
8524	ENSMUST00000120879	ENSMUSG00000030990	Pgap2	-1.026	0.000946593	0.00623692	0.272024	0.623666	0.999751	2.41999e-05	7.8756e-05	0.936932
6626	ENSMUST00000081980	ENSMUSG00000061650	Med9	-0.567646	0.0974985	0.218913	0.718933	0.187271	0.999751	5.01525e-06	1.78967e-05	0.936678
605	ENSMUST00000012259	ENSMUSG00000012114	Med15	-1.37061	5.11285e-07	8.82149e-06	-0.0492634	0.853223	0.999751	1.2535e-44	2.9741e-43	0.935828
2704	ENSMUST00000030651	ENSMUSG00000028843	Sh3bgrl3	-1.54338	8.12806e-07	1.33963e-05	-0.214097	0.575118	0.999751	1.56823e-29	2.45874e-28	0.9354
6801	ENSMUST00000087324	ENSMUSG00000029171	Pgm2	-0.746775	0.0629185	0.159931	0.512334	0.204226	0.999751	8.17648e-06	2.82217e-05	0.935056
1625	ENSMUST00000023666	ENSMUSG00000022945	Chaf1b	-1.4015	4.72052e-07	8.21148e-06	-0.109721	0.787979	0.999751	8.01144e-19	8.05171e-18	0.934685
5009	ENSMUST00000052776	ENSMUSG00000050799	Hist1h2ba	-1.42772	1.23095e-05	0.000150584	-0.0961732	0.753974	0.999751	7.32035e-30	1.15511e-28	0.934615
1927	ENSMUST00000025961	ENSMUSG00000024997	Prdx3	-1.42617	7.45568e-08	1.54806e-06	-0.120383	0.635566	0.999751	2.57534e-26	3.59484e-25	0.934467
1307	ENSMUST00000021870	ENSMUSG00000021432	Slc35b3	-1.36528	0.000273509	0.00225173	-0.0727806	0.881895	0.999751	1.25023e-05	4.22013e-05	0.933002
7942	ENSMUST00000108593	ENSMUSG00000018559	Ctdnep1	-0.656524	0.0189811	0.0663541	0.641665	0.111093	0.999751	2.15527e-08	1.01977e-07	0.932892
5007	ENSMUST00000052761	ENSMUSG00000002010	Idh3g	-1.4071	5.49125e-07	9.35059e-06	-0.087075	0.641741	0.999751	4.49515e-37	8.70513e-36	0.932801
2413	ENSMUST00000028938	ENSMUSG00000027447	Cst3	-1.34158	3.54524e-06	4.98895e-05	-0.018833	0.942372	0.999751	1.27317e-27	1.84008e-26	0.931632
6152	ENSMUST00000072841	ENSMUSG00000060600	Eno3	-1.62439	8.84838e-08	1.80624e-06	-0.342184	0.612376	0.999751	3.10145e-11	1.84636e-10	0.930999
8385	ENSMUST00000115560	ENSMUSG00000041215	Yeats2	-1.24137	1.79777e-07	3.4643e-06	0.0638599	0.862028	0.999751	5.73183e-42	1.29118e-40	0.930884
1778	ENSMUST00000025196	ENSMUSG00000024338	Psmb8	-1.4639	9.56253e-06	0.000120549	-0.132765	0.644564	0.999751	3.67104e-64	1.27562e-62	0.930778
7340	ENSMUST00000098596	ENSMUSG00000074220	Zfp382	-1.26194	3.5942e-08	7.84748e-07	0.0366177	0.931407	0.999751	1.49695e-14	1.12002e-13	0.930709
7010	ENSMUST00000091701	ENSMUSG00000069265	Hist1h3a	-1.42319	9.71623e-06	0.000122033	-0.0918408	0.76896	0.999751	6.67434e-65	2.34415e-63	0.93067
8364	ENSMUST00000115239	ENSMUSG00000050379	2022-09-06	-1.55957	2.95472e-13	1.45107e-11	-0.253025	0.389558	0.999751	1.82304e-48	4.71345e-47	0.927087
3847	ENSMUST00000039449	ENSMUSG00000052299	Ltn1	-1.1602	2.92275e-07	5.38262e-06	0.13836	0.479058	0.999751	8.39646e-68	3.18903e-66	0.926878
8276	ENSMUST00000113851	ENSMUSG00000034744	Nagk	-0.935113	0.0933661	0.212051	0.389201	0.626999	0.999751	0.0108083	0.0217833	0.926463
2092	ENSMUST00000026986	ENSMUSG00000025868	Higd2a	-2.07314	4.03289e-10	1.26302e-08	-0.777884	0.138098	0.999751	7.30475e-10	3.90717e-09	0.926205
7204	ENSMUST00000095797	ENSMUSG00000021395	Spin1	-1.68193	7.29529e-14	3.92394e-12	-0.384545	0.523292	0.999751	2.51594e-17	2.30193e-16	0.926049
3027	ENSMUST00000032841	ENSMUSG00000030612	Mrpl46	-1.15994	0.000180395	0.00158446	0.145025	0.582233	0.999751	8.65216e-14	6.15705e-13	0.92554
9006	ENSMUST00000164916	ENSMUSG00000075229	Ccdc58	-1.65341	2.08728e-09	5.78801e-08	-0.371795	0.354786	0.999751	1.3527e-13	9.5429e-13	0.924686
2332	ENSMUST00000028470	ENSMUSG00000027076	Timm10	-1.23724	7.09645e-05	0.000706859	0.0481241	0.896564	0.999751	3.23732e-11	1.92374e-10	0.924673
376	ENSMUST00000005218	ENSMUSG00000005087	Cd44	-1.42992	6.12327e-10	1.85593e-08	-0.135434	0.66937	0.999751	3.45452e-59	1.10987e-57	0.924538
1810	ENSMUST00000025357	ENSMUSG00000024480	Ap3s1	-1.77703	3.55488e-08	7.77166e-07	-0.493796	0.480473	0.999751	2.5246e-08	1.18821e-07	0.924515
9528	ENSMUST00000201269	ENSMUSG00000106907	Atg2a	-0.830289	0.00567089	0.026159	0.443689	0.156959	0.999751	1.73829e-14	1.29532e-13	0.924342
441	ENSMUST00000006391	ENSMUSG00000045827	Serpinb9	-1.67808	0.000895585	0.00595289	-0.468633	0.727157	0.999751	0.00776245	0.0161839	0.923752
4068	ENSMUST00000041466	ENSMUSG00000034173	Zbed5	-1.48009	2.69798e-06	3.94748e-05	-0.167421	0.662496	0.999751	1.09225e-16	9.56477e-16	0.922513
5383	ENSMUST00000058746	ENSMUSG00000025510	Cd151	-0.939302	0.0403092	0.117025	0.350435	0.393769	0.999751	3.91885e-05	0.000124234	0.922485
2019	ENSMUST00000026485	ENSMUSG00000025421	Hdhd2	-1.63868	5.89232e-10	1.79235e-08	-0.342379	0.429463	0.999751	3.40665e-17	3.08234e-16	0.922235
6159	ENSMUST00000072961	ENSMUSG00000041236	Vps41	-1.32007	1.83703e-06	2.80152e-05	-0.026252	0.930954	0.999751	4.22533e-15	3.27564e-14	0.921886
2804	ENSMUST00000031160	ENSMUSG00000029247	Paics	-1.4614	1.43792e-11	5.67896e-10	-0.160244	0.435824	0.999751	1.48841e-89	7.22028e-88	0.921812
6607	ENSMUST00000081702	ENSMUSG00000015363	Trabd	-0.857537	0.00492139	0.0233541	0.437037	0.323737	0.999751	3.08058e-11	1.83505e-10	0.920362
7508	ENSMUST00000101429	ENSMUSG00000029810	Tmem176b	-0.938318	0.0803442	0.191109	0.339775	0.708465	0.999751	0.00208868	0.00491105	0.920315
2943	ENSMUST00000032172	ENSMUSG00000030086	Chchd6	-1.30161	0.0012661	0.0078866	0.00622882	0.98677	0.999751	2.82551e-06	1.03853e-05	0.919379
5529	ENSMUST00000061158	ENSMUSG00000051154	Commd3	-1.14353	0.00341427	0.017583	0.178617	0.619537	0.999751	9.84536e-07	3.84208e-06	0.919248
1569	ENSMUST00000023343	ENSMUSG00000022663	Atg3	-1.55166	4.38118e-09	1.13676e-07	-0.264848	0.494077	0.999751	2.04526e-24	2.63357e-23	0.919073
8339	ENSMUST00000114750	ENSMUSG00000022812	Gsk3b	-1.57982	7.00962e-10	2.10574e-08	-0.290035	0.475203	0.999751	7.36023e-22	8.5151e-21	0.918303
1818	ENSMUST00000025408	ENSMUSG00000024527	Afg3l2	-1.28283	1.19964e-07	2.39123e-06	0.00470065	0.985641	0.999751	1.26485e-41	2.81049e-40	0.918293
2162	ENSMUST00000027381	ENSMUSG00000026189	Pecr	-1.44665	1.6285e-05	0.000194308	-0.168407	0.652788	0.999751	3.36737e-08	1.56235e-07	0.918259
8039	ENSMUST00000109764	ENSMUSG00000001911	Nfix	-1.2224	3.3142e-06	4.71473e-05	0.0801926	0.868744	0.999751	3.84702e-11	2.26817e-10	0.917867
9171	ENSMUST00000170086	ENSMUSG00000037321	Tap1	-1.01986	3.26583e-05	0.000357684	0.260803	0.0949575	0.999751	3.34363e-38	6.70026e-37	0.917801
7493	ENSMUST00000101094	ENSMUSG00000021203	Otub2	-1.5971	3.91854e-12	1.65979e-10	-0.319573	0.521019	0.999751	1.48035e-16	1.28258e-15	0.916881
7646	ENSMUST00000102969	ENSMUSG00000069272	Hist1h2ae	-1.44601	4.77467e-07	8.29715e-06	-0.138744	0.668061	0.999751	9.86408e-75	4.02742e-73	0.916389
5755	ENSMUST00000065515	ENSMUSG00000022757	Tfg	-1.71515	1.07485e-08	2.5905e-07	-0.421462	0.0931545	0.999751	1.8683e-33	3.31657e-32	0.916159
9223	ENSMUST00000171925	ENSMUSG00000042210	Abhd14a	-1.4069	2.10874e-05	0.000244213	-0.127892	0.729857	0.999751	6.6582e-08	2.99696e-07	0.916007
3195	ENSMUST00000033901	ENSMUSG00000031505	Naxd	-1.3608	8.34714e-06	0.000106575	-0.113737	0.843785	0.999751	8.5043e-11	4.8876e-10	0.915189
8271	ENSMUST00000113734	ENSMUSG00000046962	Zbtb21	-1.62339	9.49105e-13	4.39363e-11	-0.356323	0.423109	0.999751	5.49211e-15	4.23091e-14	0.914894
2053	ENSMUST00000026665	ENSMUSG00000039989	Cbx4	-2.0721	6.95393e-22	9.98478e-20	-0.798514	0.187112	0.999751	6.83567e-26	9.42091e-25	0.9143
5781	ENSMUST00000065917	ENSMUSG00000058799	Nap1l1	-1.34021	3.8074e-11	1.41778e-09	-0.0526475	0.813659	0.999751	5.28705e-176	5.39664e-174	0.913911
1098	ENSMUST00000020769	ENSMUSG00000020476	Dbnl	-1.40525	7.54241e-09	1.87559e-07	-0.117602	0.718269	0.999751	6.35992e-34	1.14771e-32	0.913689
735	ENSMUST00000016279	ENSMUSG00000041132	N4bp2l1	-1.67421	1.21381e-07	2.41663e-06	-0.412557	0.431255	0.999751	1.45828e-07	6.28947e-07	0.91338
2694	ENSMUST00000030588	ENSMUSG00000028796	Phc2	-1.54876	1.06014e-08	2.55869e-07	-0.258927	0.320507	0.999751	4.78924e-21	5.34508e-20	0.912787
7435	ENSMUST00000100125	ENSMUSG00000022760	Thap7	-1.70196	9.79233e-07	1.58162e-05	-0.422882	0.380836	0.999751	1.16673e-08	5.66822e-08	0.91264
7795	ENSMUST00000106227	ENSMUSG00000039781	Cep131	-1.51436	1.84446e-07	3.54317e-06	-0.24246	0.719669	0.999751	2.46124e-07	1.02891e-06	0.912514
9200	ENSMUST00000171127	ENSMUSG00000069270	Hist1h2ac	-1.47337	6.40386e-07	1.07426e-05	-0.164621	0.607942	0.999751	2.0161e-78	8.5523e-77	0.912458
9360	ENSMUST00000180710	ENSMUSG00000097132	Ptprcap	-1.24065	1.9389e-05	0.000227183	0.0343613	0.920462	0.999751	6.72155e-19	6.79716e-18	0.912293
5632	ENSMUST00000063414	ENSMUSG00000051864	Tbc1d22a	-1.11009	0.000183832	0.00160882	0.193989	0.572068	0.999751	9.7419e-10	5.16005e-09	0.909416
1051	ENSMUST00000020522	ENSMUSG00000020277	Pfkl	-1.23995	1.05099e-06	1.6799e-05	0.0339754	0.919432	0.999751	2.12166e-19	2.19537e-18	0.908546
473	ENSMUST00000006911	ENSMUSG00000006728	Cdk4	-1.31063	5.6777e-09	1.44453e-07	-0.0270231	0.929264	0.999751	2.26045e-57	7.0318e-56	0.90804
6903	ENSMUST00000089377	ENSMUSG00000068220	Lgals1	-1.21209	0.000949713	0.0062465	0.0609304	0.763097	0.999751	1.01364e-18	1.01251e-17	0.90715
9462	ENSMUST00000191275	ENSMUSG00000021709	Erbin	-1.4534	2.05943e-13	1.0354e-11	-0.191042	0.60228	0.999751	1.93174e-40	4.16025e-39	0.906514
6902	ENSMUST00000089362	ENSMUSG00000052917	Senp7	-1.57996	1.86357e-08	4.30757e-07	-0.319645	0.398428	0.999751	1.76782e-11	1.07662e-10	0.906108
1121	ENSMUST00000020908	ENSMUSG00000057469	E2f6	-1.55104	4.97388e-08	1.06674e-06	-0.289722	0.680717	0.999751	2.08095e-05	6.83581e-05	0.905908
6917	ENSMUST00000089681	ENSMUSG00000055762	Eef1d	-1.23999	2.08786e-06	3.13327e-05	0.0461647	0.804194	0.999751	3.16337e-61	1.04723e-59	0.905586
6922	ENSMUST00000089765	ENSMUSG00000068391	Chrac1	-1.25669	0.00134191	0.0082124	0.0383585	0.910884	0.999751	3.33064e-11	1.9756e-10	0.905556
4055	ENSMUST00000041362	ENSMUSG00000037523	Mavs	-1.85288	9.4482e-16	6.67004e-14	-0.58154	0.188162	0.999751	6.32765e-27	8.93438e-26	0.90467
1563	ENSMUST00000023270	ENSMUSG00000022604	Cep97	-1.86231	4.44415e-20	5.37837e-18	-0.60626	0.318534	0.999751	1.75715e-27	2.52839e-26	0.904289
2067	ENSMUST00000026818	ENSMUSG00000025724	Sec11a	-1.48581	5.71857e-07	9.6793e-06	-0.212312	0.396681	0.999751	1.84552e-21	2.09551e-20	0.904263
6085	ENSMUST00000071703	ENSMUSG00000035248	Tut7	-1.18845	2.77313e-06	4.0296e-05	0.0751913	0.847945	0.999751	2.51004e-20	2.71178e-19	0.902577
4974	ENSMUST00000052281	ENSMUSG00000043439	Epop	-1.27936	4.79023e-09	1.23158e-07	0.0432172	0.940071	0.999751	6.65428e-06	2.32959e-05	0.901113
7191	ENSMUST00000095427	ENSMUSG00000024012	Mtch1	-1.6191	1.43577e-12	6.5218e-11	-0.364512	0.418569	0.999751	3.7889e-19	3.87552e-18	0.901013
1284	ENSMUST00000021728	ENSMUSG00000064326	Siva1	-1.12445	6.29611e-05	0.000635817	0.154022	0.602951	0.999751	1.03208e-17	9.65976e-17	0.899948
6232	ENSMUST00000074752	ENSMUSG00000063021	Hist1h2ak	-1.41066	3.92499e-07	6.9858e-06	-0.130139	0.680145	0.999751	2.01583e-77	8.47773e-76	0.899842
8087	ENSMUST00000110473	ENSMUSG00000069308	Hist1h2bp	-1.31535	4.11622e-05	0.000438072	-0.0287953	0.924139	0.999751	1.83842e-44	4.34088e-43	0.899437
9221	ENSMUST00000171904	ENSMUSG00000054342	Kcnn4	-1.40045	5.53198e-06	7.43876e-05	-0.128409	0.684182	0.999751	1.13293e-20	1.25017e-19	0.898982
6761	ENSMUST00000086361	ENSMUSG00000057191	AB124611	-1.52652	3.136e-08	6.94553e-07	-0.24025	0.456823	0.999751	4.86995e-12	3.11086e-11	0.897966
7996	ENSMUST00000109267	ENSMUSG00000021754	Map3k1	-1.29847	3.26206e-08	7.1965e-07	-0.0376386	0.87111	0.999751	3.80962e-71	1.49922e-69	0.897941
8949	ENSMUST00000162708	ENSMUSG00000036908	Unc93b1	-1.25217	7.3476e-06	9.51034e-05	0.0143996	0.953997	0.999751	4.44864e-54	1.30126e-52	0.897558
9681	ENSMUST00000223396	ENSMUSG00000021218	Gdi2	-1.52975	3.3078e-13	1.61046e-11	-0.269108	0.321158	0.999751	4.49962e-93	2.24958e-91	0.897422
4637	ENSMUST00000047672	ENSMUSG00000034024	Cct2	-1.12053	5.69613e-06	7.6413e-05	0.150312	0.311217	0.999751	3.77534e-145	3.21692e-143	0.8971
9750	ENSMUST00000231086	ENSMUSG00000116276	Atp5a1	-1.35288	4.31139e-09	1.12209e-07	-0.0896043	0.71543	0.999751	4.37678e-147	3.86379e-145	0.897094
6970	ENSMUST00000090776	ENSMUSG00000071478	Hist1h2ad	-1.43356	5.07011e-07	8.75667e-06	-0.156319	0.662552	0.999751	4.03852e-73	1.62854e-71	0.89675
6299	ENSMUST00000075843	ENSMUSG00000002885	Adgre5	-1.04067	0.000113414	0.00105704	0.215376	0.526515	0.999751	1.83625e-13	1.28067e-12	0.896533
712	ENSMUST00000015889	ENSMUSG00000015745	Plekho1	-1.74865	3.94351e-15	2.49428e-13	-0.519958	0.461387	0.999751	4.61174e-10	2.50086e-09	0.895959
2899	ENSMUST00000031726	ENSMUSG00000029713	Gnb2	-1.26707	1.31518e-07	2.60317e-06	-0.00589416	0.980805	0.999751	2.27752e-44	5.32636e-43	0.895173
6160	ENSMUST00000072965	ENSMUSG00000015149	Sirt2	-1.66548	7.54833e-09	1.87559e-07	-0.424728	0.178571	0.999751	5.03471e-11	2.94362e-10	0.895082
537	ENSMUST00000009003	ENSMUSG00000008859	Rala	-1.48708	7.53185e-08	1.56196e-06	-0.232791	0.609822	0.999751	1.82096e-07	7.75809e-07	0.893867
1583	ENSMUST00000023407	ENSMUSG00000022724	Riox2	-1.22105	9.71907e-09	2.35917e-07	0.025577	0.931131	0.999751	4.06115e-30	6.47076e-29	0.893451
410	ENSMUST00000005817	ENSMUSG00000005674	Tomm40l	-0.526268	0.0716537	0.176023	0.689255	0.303703	0.999751	0.000210295	0.00059096	0.892795
1695	ENSMUST00000024734	ENSMUSG00000023939	Mrpl14	-1.16941	0.0082483	0.0349115	0.0933956	0.750108	0.999751	7.13619e-06	2.4841e-05	0.891648
380	ENSMUST00000005292	ENSMUSG00000005161	Prdx2	-1.41958	9.71093e-07	1.57146e-05	-0.151566	0.562339	0.999751	7.6212e-29	1.16324e-27	0.891085
2426	ENSMUST00000029014	ENSMUSG00000027510	Rbm38	-1.52626	3.69598e-07	6.61257e-06	-0.260346	0.353909	0.999751	1.44263e-51	3.95975e-50	0.890885
3335	ENSMUST00000034547	ENSMUSG00000032047	Acat1	-1.40346	5.61285e-08	1.19621e-06	-0.152378	0.423909	0.999751	4.40602e-29	6.76717e-28	0.890444
6217	ENSMUST00000074295	ENSMUSG00000071267	Zfp942	-0.866441	0.0146701	0.0547238	0.358171	0.44383	0.999751	4.40212e-06	1.58124e-05	0.890248
754	ENSMUST00000016696	ENSMUSG00000016552	Foxred2	-1.51167	4.52396e-09	1.17201e-07	-0.259967	0.536366	0.999751	9.30631e-20	9.82678e-19	0.890075
198	ENSMUST00000002678	ENSMUSG00000002603	Tgfb1	-1.02352	0.000113251	0.00105661	0.219536	0.29197	0.999751	1.64278e-28	2.46518e-27	0.889375
3805	ENSMUST00000038829	ENSMUSG00000042474	Fcmr	-0.433198	0.327068	0.497086	0.768717	0.161057	0.999751	6.80773e-05	0.000206914	0.888744
4405	ENSMUST00000045173	ENSMUSG00000035493	Tgfbi	-0.406543	0.40108	0.570906	0.806801	0.351843	0.999751	0.000352547	0.00095431	0.88865
5833	ENSMUST00000066983	ENSMUSG00000033157	Abhd10	-1.33403	0.000229729	0.00194226	-0.10172	0.839606	0.999751	1.46317e-07	6.305e-07	0.888216
366	ENSMUST00000005053	ENSMUSG00000004945	Tmem242	-1.39093	1.16027e-05	0.000143283	-0.150158	0.773827	0.999751	8.13976e-08	3.62059e-07	0.886676
6838	ENSMUST00000088174	ENSMUSG00000045216	Hs6st1	-1.37916	7.34439e-07	1.22236e-05	-0.155365	0.732378	0.999751	1.72572e-09	8.91896e-09	0.886549
2265	ENSMUST00000028021	ENSMUSG00000026698	Pigc	-0.617175	0.106391	0.232591	0.604751	0.537611	0.999751	0.00666854	0.0141378	0.885765
1545	ENSMUST00000023165	ENSMUSG00000022521	Crebbp	-1.42564	9.14305e-09	2.23214e-07	-0.179005	0.481293	0.999751	2.44272e-113	1.51495e-111	0.88527
8860	ENSMUST00000156859	ENSMUSG00000025745	Hadha	-1.15754	4.64593e-08	9.98935e-07	0.067887	0.730421	0.999751	4.73035e-52	1.31311e-50	0.884035
5831	ENSMUST00000066889	ENSMUSG00000026930	Gpsm1	-1.5833	5.17295e-07	8.89801e-06	-0.333538	0.608882	0.999751	3.54575e-06	1.29019e-05	0.883848
4373	ENSMUST00000044691	ENSMUSG00000042215	Bag2	-1.643	2.46332e-09	6.7534e-08	-0.395495	0.363177	0.999751	1.04673e-22	1.25084e-21	0.883625
5767	ENSMUST00000065678	ENSMUSG00000053317	Sec61b	-1.27241	2.70901e-07	5.02192e-06	-0.0212651	0.936663	0.999751	2.79332e-26	3.89357e-25	0.883556
1320	ENSMUST00000021958	ENSMUSG00000021496	Pcbd2	-1.18203	0.068711	0.170574	0.0653028	0.905122	0.999751	0.0100917	0.0205035	0.88284
1774	ENSMUST00000025183	ENSMUSG00000024325	Ring1	-1.23026	0.00160953	0.00952839	-0.0238983	0.95675	0.999751	1.64619e-05	5.46074e-05	0.882771
4900	ENSMUST00000050970	ENSMUSG00000029642	Polr1d	-1.65508	1.12418e-09	3.26147e-08	-0.400888	0.274703	0.999751	2.89594e-15	2.272e-14	0.882281
3100	ENSMUST00000033176	ENSMUSG00000030884	Uqcrc2	-1.27045	1.51772e-05	0.000181729	-0.0235594	0.903582	0.999751	1.28512e-39	2.68504e-38	0.880692
4292	ENSMUST00000043896	ENSMUSG00000038872	Zfhx3	-1.92643	4.10686e-19	4.51835e-17	-0.72478	0.238533	0.999751	3.45967e-15	2.7013e-14	0.880309
2574	ENSMUST00000029909	ENSMUSG00000028247	Coq3	-0.92593	0.0256615	0.0839349	0.260022	0.574734	0.999751	0.000237037	0.000661935	0.880204
9205	ENSMUST00000171229	ENSMUSG00000021417	Eci2	-1.25819	0.00566524	0.0261543	0.0024002	0.995963	0.999751	0.00011602	0.000340486	0.880187
9553	ENSMUST00000202645	ENSMUSG00000069208	Zfp825	-1.24265	1.66883e-05	0.000198281	-0.03021	0.954269	0.999751	4.1477e-07	1.69559e-06	0.880063
7014	ENSMUST00000091742	ENSMUSG00000069302	Hist1h2ah	-1.4259	3.45875e-07	6.24977e-06	-0.173296	0.632537	0.999751	1.75459e-64	6.11857e-63	0.880049
2254	ENSMUST00000027970	ENSMUSG00000026659	Dusp12	-1.30645	0.00235383	0.013006	-0.0607361	0.888392	0.999751	6.46876e-05	0.000197639	0.879981
8727	ENSMUST00000143517	ENSMUSG00000035027	Map2k2	-1.3637	4.63429e-07	8.07806e-06	-0.109175	0.702272	0.999751	1.78536e-19	1.86114e-18	0.879579
796	ENSMUST00000017900	ENSMUSG00000017756	Slc12a7	0.0823494	0.84963	0.914858	1.38536	0.083227	0.999751	0.0159404	0.030992	0.878857
1584	ENSMUST00000023426	ENSMUSG00000022744	Cldnd1	-1.67747	3.89698e-10	1.22271e-08	-0.445186	0.254918	0.999751	5.33149e-10	2.87683e-09	0.878521
2872	ENSMUST00000031555	ENSMUSG00000029570	Lfng	-1.36629	1.39834e-07	2.75169e-06	-0.136517	0.656221	0.999751	1.56703e-18	1.54636e-17	0.878279
7806	ENSMUST00000106334	ENSMUSG00000050106	Tmc8	-0.883077	0.00298675	0.0157646	0.30448	0.347107	0.999751	2.54031e-10	1.41034e-09	0.877224
7223	ENSMUST00000096243	ENSMUSG00000071649	B3gat3	-1.75899	5.5999e-09	1.43088e-07	-0.547257	0.378298	0.999751	5.06651e-06	1.80603e-05	0.877132
5036	ENSMUST00000053265	ENSMUSG00000046573	Lyrm4	-1.24805	0.00656217	0.0293726	-0.0365807	0.952641	0.999751	0.000592153	0.00153994	0.876877
6908	ENSMUST00000089510	ENSMUSG00000068267	Cenpb	-1.18449	9.34801e-07	1.51708e-05	0.0105306	0.978963	0.999751	1.17395e-11	7.21675e-11	0.876522
3404	ENSMUST00000034947	ENSMUSG00000032383	Ppib	-1.24575	2.83215e-06	4.09081e-05	-0.00710227	0.973191	0.999751	1.53005e-36	2.9398e-35	0.876355
7633	ENSMUST00000102919	ENSMUSG00000026944	Abca2	-1.60859	6.696e-10	2.01869e-08	-0.373881	0.390448	0.999751	2.45506e-39	5.07535e-38	0.875859
1326	ENSMUST00000021997	ENSMUSG00000058900	Rsl1	-0.653068	0.200056	0.358323	0.605597	0.440851	0.999751	0.0068626	0.0144928	0.875724
5701	ENSMUST00000064740	ENSMUSG00000052738	Suclg1	-1.4545	4.83276e-07	8.36378e-06	-0.217311	0.39733	0.999751	9.98833e-38	1.9733e-36	0.875307
6428	ENSMUST00000078528	ENSMUSG00000018446	C1qbp	-1.28716	2.90771e-08	6.48228e-07	-0.0538951	0.829339	0.999751	2.21064e-89	1.06186e-87	0.875216
1455	ENSMUST00000022704	ENSMUSG00000022108	Itm2b	-1.5633	7.01426e-08	1.45998e-06	-0.328954	0.287338	0.999751	2.96047e-42	6.7152e-41	0.874505
7424	ENSMUST00000099955	ENSMUSG00000024939	Fam89b	-1.21697	0.000652702	0.0045754	-0.00543894	0.989885	0.999751	1.76867e-06	6.67869e-06	0.87378
3597	ENSMUST00000036734	ENSMUSG00000033751	Gadd45gip1	-1.08114	4.45803e-05	0.000468797	0.172287	0.446404	0.999751	9.61697e-24	1.19742e-22	0.873586
1534	ENSMUST00000023116	ENSMUSG00000022477	Aco2	-1.05089	4.6226e-06	6.34175e-05	0.169867	0.358658	0.999751	1.32918e-68	5.08774e-67	0.873041
90	ENSMUST00000001304	ENSMUSG00000001270	Ckb	0.00409994	0.993212	0.996074	1.18828	0.310787	0.999751	0.015093	0.0294731	0.872449
3265	ENSMUST00000034264	ENSMUSG00000031807	Pgls	-1.1329	3.62365e-06	5.07821e-05	0.0940812	0.627156	0.999751	1.39175e-28	2.10135e-27	0.872038
854	ENSMUST00000018744	ENSMUSG00000020534	Shmt1	-1.34126	1.20815e-11	4.85063e-10	-0.120701	0.729307	0.999751	2.22344e-55	6.64254e-54	0.871835
8896	ENSMUST00000160801	ENSMUSG00000042015	Wdr41	-1.7345	1.14211e-08	2.73702e-07	-0.515801	0.278128	0.999751	3.68716e-07	1.51554e-06	0.871747
1614	ENSMUST00000023570	ENSMUSG00000022863	Btg3	-2.15398	2.39592e-19	2.70627e-17	-0.945702	0.132332	0.999751	7.96451e-16	6.54734e-15	0.870388
9443	ENSMUST00000188775	ENSMUSG00000101355	Hist1h3h	-1.33831	1.55981e-06	2.42235e-05	-0.104125	0.745896	0.999751	1.30139e-44	3.08027e-43	0.870219
1671	ENSMUST00000024011	ENSMUSG00000023243	Kcnk5	-1.49566	2.97153e-07	5.45468e-06	-0.322462	0.543972	0.999751	2.9355e-11	1.75183e-10	0.870039
887	ENSMUST00000019198	ENSMUSG00000019054	Fis1	-1.51896	3.89506e-06	5.40934e-05	-0.302277	0.431783	0.999751	3.06868e-11	1.82908e-10	0.869038
8125	ENSMUST00000111210	ENSMUSG00000090272	Mndal	-1.24078	2.46187e-08	5.56152e-07	-0.0261059	0.913296	0.999751	3.96835e-27	5.65202e-26	0.868916
5290	ENSMUST00000057288	ENSMUSG00000020571	Pdia6	-1.16717	2.55818e-06	3.76243e-05	0.0567502	0.829979	0.999751	2.9416e-40	6.2799e-39	0.868867
1608	ENSMUST00000023535	ENSMUSG00000022837	Iqcb1	-1.47122	5.88621e-08	1.24498e-06	-0.256649	0.534564	0.999751	3.01777e-14	2.21507e-13	0.868603
4807	ENSMUST00000049411	ENSMUSG00000035960	Apex1	-1.23262	5.37581e-07	9.17243e-06	-0.0210406	0.926277	0.999751	3.60572e-25	4.82684e-24	0.868531
583	ENSMUST00000010550	ENSMUSG00000010406	Mrpl52	-1.04434	0.000606701	0.00430819	0.191612	0.551899	0.999751	1.5008e-17	1.39132e-16	0.868059
9448	ENSMUST00000189457	ENSMUSG00000101972	Hist1h3i	-1.22318	3.42134e-06	4.83859e-05	0.00733985	0.980721	0.999751	5.98176e-51	1.62369e-49	0.867676
3548	ENSMUST00000036221	ENSMUSG00000033313	Fbxl8	-0.967721	0.0873771	0.202715	0.336995	0.688682	0.999751	0.0118146	0.0236171	0.866932
8386	ENSMUST00000115606	ENSMUSG00000075704	Txnrd2	-1.66213	2.75148e-05	0.000308119	-0.447541	0.566612	0.999751	5.78241e-05	0.000178271	0.86518
7018	ENSMUST00000091752	ENSMUSG00000069310	Hist1h3c	-1.26294	8.73949e-06	0.000111083	-0.0328289	0.911927	0.999751	1.91568e-65	6.87611e-64	0.86505
5452	ENSMUST00000059955	ENSMUSG00000022792	Yars2	-1.50647	3.26122e-06	4.64717e-05	-0.281224	0.37501	0.999751	1.50561e-18	1.48875e-17	0.864913
8631	ENSMUST00000130481	ENSMUSG00000087141	Plcxd2	-1.29971	2.12252e-06	3.18246e-05	0.0128833	0.989401	0.999751	0.0128712	0.0255535	0.864741
6280	ENSMUST00000075558	ENSMUSG00000100210	Hist1h3f	-1.21794	7.87319e-05	0.000770627	0.015859	0.956421	0.999751	6.3331e-67	2.3777e-65	0.864276
2623	ENSMUST00000030179	ENSMUSG00000028459	Cd72	-1.17557	3.29499e-08	7.25026e-07	0.0302173	0.945956	0.999751	6.0085e-34	1.0863e-32	0.864275
8419	ENSMUST00000116415	ENSMUSG00000031816	Mthfsd	-0.995908	0.0246225	0.0812264	0.286132	0.642453	0.999751	0.00069845	0.00179259	0.864087
536	ENSMUST00000008999	ENSMUSG00000008855	Hdac5	-1.02921	4.78328e-06	6.53048e-05	0.194641	0.501564	0.999751	3.38439e-20	3.64436e-19	0.863861
6360	ENSMUST00000077046	ENSMUSG00000025404	R3hdm2	-0.588667	0.00858294	0.0359952	0.596227	0.10461	0.999751	1.45717e-11	8.90755e-11	0.863858
853	ENSMUST00000018743	ENSMUSG00000018599	Mief2	-0.457893	0.28389	0.451766	0.723283	0.305656	0.999751	0.0013769	0.00335486	0.863636
9345	ENSMUST00000180037	ENSMUSG00000024073	Birc6	-0.772804	0.000445197	0.0033689	0.426993	0.0926982	0.999751	6.55666e-217	7.8352e-215	0.863383
1803	ENSMUST00000025293	ENSMUSG00000024425	Ndfip1	-1.5642	9.04004e-07	1.47416e-05	-0.343221	0.343795	0.999751	1.55307e-20	1.6966e-19	0.863093
8013	ENSMUST00000109552	ENSMUSG00000021549	Rasa1	-1.134	1.42282e-06	2.23418e-05	0.0546905	0.842965	0.999751	3.37689e-18	3.26978e-17	0.862938
5957	ENSMUST00000069064	ENSMUSG00000041774	Ydjc	-1.60485	2.87902e-09	7.74272e-08	-0.396758	0.541358	0.999751	4.124e-13	2.82397e-12	0.862846
2065	ENSMUST00000026743	ENSMUSG00000025651	Uqcrc1	-1.02363	0.00102399	0.00663458	0.189461	0.23958	0.999751	7.40375e-31	1.21523e-29	0.86274
6286	ENSMUST00000075641	ENSMUSG00000057113	Npm1	-1.29182	3.67356e-12	1.56779e-10	-0.0876465	0.699722	0.999751	2.07429e-262	3.03373e-260	0.862722
3709	ENSMUST00000037941	ENSMUSG00000037706	Cd81	-1.20565	2.01299e-05	0.000234245	0.0103734	0.969113	0.999751	5.55067e-31	9.17217e-30	0.862625
5322	ENSMUST00000057798	ENSMUSG00000004931	Apba3	-1.17437	0.00103549	0.00669886	0.104707	0.846544	0.999751	5.27498e-05	0.000163834	0.862347
9288	ENSMUST00000177205	ENSMUSG00000064264	Zfp428	-1.36129	0.000215314	0.00183504	-0.162316	0.787473	0.999751	2.70172e-05	8.7316e-05	0.861531
6613	ENSMUST00000081794	ENSMUSG00000020346	Mgat1	-0.987285	1.3008e-05	0.000157989	0.19741	0.387047	0.999751	6.75841e-19	6.82739e-18	0.861521
7643	ENSMUST00000102965	ENSMUSG00000069266	Hist1h4b	-1.32081	1.73701e-07	3.36729e-06	-0.102605	0.735925	0.999751	4.58352e-49	1.20091e-47	0.861257
5864	ENSMUST00000067496	ENSMUSG00000054428	Atpif1	-1.44124	2.65207e-10	8.47813e-09	-0.234219	0.518169	0.999751	3.60352e-25	4.82684e-24	0.86082
8228	ENSMUST00000113069	ENSMUSG00000044348	Slc25a53	-1.45135	1.0734e-05	0.000133627	-0.291245	0.611343	0.999751	1.25712e-06	4.827e-06	0.86054
9285	ENSMUST00000177068	ENSMUSG00000046691	Chtf8	-1.27208	1.66123e-07	3.22777e-06	-0.0483029	0.900417	0.999751	3.97523e-21	4.45181e-20	0.859736
5057	ENSMUST00000053558	ENSMUSG00000050914	Ankrd37	-1.6434	2.03664e-06	3.07822e-05	-0.425925	0.546206	0.999751	0.000444114	0.00118418	0.859563
112	ENSMUST00000001566	ENSMUSG00000001525	Tubb5	-1.3911	1.11573e-11	4.4902e-10	-0.182269	0.511174	0.999751	7.58002e-237	1.00374e-234	0.859558
5138	ENSMUST00000054730	ENSMUSG00000038212	Mfsd14b	-1.5951	1.05603e-08	2.55239e-07	-0.383473	0.370729	0.999751	2.74454e-08	1.28187e-07	0.85906
8598	ENSMUST00000126879	ENSMUSG00000021514	Zfp369	-1.44817	7.20817e-10	2.14095e-08	-0.260419	0.40223	0.999751	6.95227e-18	6.58852e-17	0.858741
663	ENSMUST00000014913	ENSMUSG00000014769	Psmb1	-1.20421	3.13587e-05	0.000345871	0.0188884	0.918149	0.999751	1.11215e-51	3.06985e-50	0.857983
7300	ENSMUST00000097897	ENSMUSG00000028649	Macf1	-0.753016	8.92483e-05	0.000859656	0.431228	0.10571	0.999751	8.98485e-195	9.67501e-193	0.857315
1689	ENSMUST00000024697	ENSMUSG00000023904	Hcfc1r1	-1.06958	0.195179	0.351912	0.137149	0.765239	0.999751	6.55649e-06	2.297e-05	0.857314
252	ENSMUST00000003416	ENSMUSG00000048440	Cyp4f16	-1.72838	1.98724e-05	0.000231566	-0.527051	0.614464	0.999751	0.000730714	0.00186943	0.856928
3799	ENSMUST00000038709	ENSMUSG00000039294	Cybc1	-1.50069	4.7213e-11	1.73521e-09	-0.309377	0.49308	0.999751	5.3071e-19	5.39463e-18	0.854743
9687	ENSMUST00000224651	ENSMUSG00000114279	Hist1h2bm	-1.31503	3.16908e-05	0.000348434	-0.0945212	0.759779	0.999751	1.86315e-59	6.04536e-58	0.853554
6349	ENSMUST00000076817	ENSMUSG00000019820	Utrn	-1.32918	4.98007e-10	1.53693e-08	-0.150414	0.718296	0.999751	5.10662e-24	6.43184e-23	0.852793
8494	ENSMUST00000119486	ENSMUSG00000046711	Hmga1	-1.39622	2.00256e-07	3.82519e-06	-0.193075	0.596417	0.999751	2.74394e-33	4.84036e-32	0.852352
4216	ENSMUST00000043149	ENSMUSG00000042351	Grap2	-2.07933	1.33777e-13	6.9527e-12	-0.909127	0.43182	0.999751	4.58203e-05	0.000143816	0.851922
6367	ENSMUST00000077290	ENSMUSG00000025823	Pdia4	-1.0602	9.07285e-08	1.84539e-06	0.128524	0.64138	0.999751	3.24113e-66	1.19398e-64	0.851723
6953	ENSMUST00000090499	ENSMUSG00000039599	Fam149b	-0.300475	0.353234	0.523151	0.835017	0.27779	0.999751	0.00259721	0.00600805	0.851604
6763	ENSMUST00000086421	ENSMUSG00000066877	Nck2	-2.4386	1.51746e-13	7.83852e-12	-1.37215	0.194985	0.999751	0.00169772	0.0040635	0.851382
9371	ENSMUST00000181892	ENSMUSG00000095432	Zfp748	-1.27088	0.000112532	0.00105107	-0.0670684	0.885398	0.999751	2.44993e-07	1.02506e-06	0.851152
2290	ENSMUST00000028166	ENSMUSG00000026826	Nr4a2	-2.3554	7.07194e-10	2.11025e-08	-1.16812	0.24106	0.999751	0.000191457	0.000541127	0.850824
4985	ENSMUST00000052449	ENSMUSG00000039473	Ubn1	-1.26233	1.15029e-09	3.32018e-08	-0.0829366	0.761466	0.999751	1.50623e-29	2.36532e-28	0.850491
358	ENSMUST00000004965	ENSMUSG00000004843	Chmp2b	-1.45021	8.48809e-08	1.74956e-06	-0.257371	0.505224	0.999751	2.05274e-16	1.76601e-15	0.850487
1360	ENSMUST00000022226	ENSMUSG00000021713	Ppwd1	-1.14607	0.000186402	0.0016271	0.0324044	0.927834	0.999751	1.75531e-09	9.06231e-09	0.850143
2061	ENSMUST00000026704	ENSMUSG00000025613	Cct8	-1.33824	8.68885e-07	1.42374e-05	-0.134579	0.630373	0.999751	2.97007e-133	2.20483e-131	0.849756
5803	ENSMUST00000066379	ENSMUSG00000053768	Chchd3	-0.984304	5.62277e-05	0.000578425	0.204701	0.33498	0.999751	1.48372e-24	1.92314e-23	0.849422
8037	ENSMUST00000109742	ENSMUSG00000058883	Zfp708	-1.72627	0.00105281	0.00679419	-0.467142	0.574772	0.999751	0.0128983	0.0256006	0.848121
6751	ENSMUST00000086153	ENSMUSG00000033557	Fam20b	-1.29113	1.34476e-09	3.86831e-08	-0.112234	0.832912	0.999751	4.43018e-11	2.59637e-10	0.847911
7157	ENSMUST00000094821	ENSMUSG00000070808	Bicra	-1.03076	0.000235958	0.001987	0.163035	0.574171	0.999751	1.34711e-20	1.47654e-19	0.847323
8348	ENSMUST00000114897	ENSMUSG00000025781	Atp5c1	-1.31727	4.35486e-06	6.00361e-05	-0.117343	0.621567	0.999751	2.07162e-56	6.36359e-55	0.846299
6916	ENSMUST00000089677	ENSMUSG00000022811	Zfp148	-1.59522	1.34102e-11	5.32107e-10	-0.410805	0.331962	0.999751	2.10205e-44	4.92776e-43	0.846064
7741	ENSMUST00000105384	ENSMUSG00000032763	Ilvbl	-1.25604	0.000176762	0.00155821	-0.074453	0.838348	0.999751	4.02195e-09	2.0242e-08	0.845093
1311	ENSMUST00000021921	ENSMUSG00000021466	Ptch1	-1.28559	1.28029e-09	3.68911e-08	-0.11379	0.789442	0.999751	6.00215e-18	5.72131e-17	0.844705
558	ENSMUST00000009707	ENSMUSG00000009563	Tor2a	-0.90906	0.0102293	0.0412165	0.276642	0.456903	0.999751	1.09517e-06	4.24677e-06	0.844621
1804	ENSMUST00000025300	ENSMUSG00000024431	Nr3c1	-1.44074	1.56726e-11	6.14679e-10	-0.260782	0.502338	0.999751	5.83652e-30	9.25437e-29	0.844446
1559	ENSMUST00000023225	ENSMUSG00000022564	Grina	-1.21454	0.000124458	0.00114666	-0.0522976	0.881807	0.999751	5.45214e-09	2.71747e-08	0.844442
3601	ENSMUST00000036765	ENSMUSG00000090264	Eif4ebp3	-0.849767	0.0251703	0.0826474	0.28171	0.774006	0.999751	0.00462054	0.0101517	0.844075
7324	ENSMUST00000098350	ENSMUSG00000032485	Scap	-1.25225	2.39659e-06	3.54942e-05	-0.054091	0.819864	0.999751	2.20932e-33	3.91484e-32	0.843798
2601	ENSMUST00000030078	ENSMUSG00000028383	Hsdl2	-1.28929	8.38313e-05	0.000815358	-0.104523	0.738735	0.999751	4.76032e-08	2.17567e-07	0.843092
6967	ENSMUST00000090726	ENSMUSG00000027074	Slc43a3	-1.02913	0.000214897	0.00183334	0.150306	0.632321	0.999751	2.40933e-15	1.90549e-14	0.842903
3143	ENSMUST00000033509	ENSMUSG00000031168	Ebp	-1.08335	0.00260115	0.0140859	0.0909411	0.713649	0.999751	8.42516e-09	4.13411e-08	0.841325
5913	ENSMUST00000068156	ENSMUSG00000046230	Vps13a	-0.642852	0.00376682	0.0189437	0.51156	0.139975	0.999751	1.39679e-56	4.30413e-55	0.8411
5790	ENSMUST00000066134	ENSMUSG00000053604	Rpia	-1.26103	2.07989e-06	3.12686e-05	-0.0869253	0.770837	0.999751	1.76446e-17	1.62652e-16	0.840798
5400	ENSMUST00000059026	ENSMUSG00000018381	Abi3	-1.01017	0.000185961	0.00162538	0.161709	0.710862	0.999751	1.06743e-09	5.61146e-09	0.840268
5890	ENSMUST00000067880	ENSMUSG00000054693	Adam10	-1.56068	3.69301e-11	1.37821e-09	-0.381369	0.265897	0.999751	1.15847e-63	3.9831e-62	0.840171
9628	ENSMUST00000215073	ENSMUSG00000023791	Pigx	-1.59652	2.01463e-05	0.000234275	-0.446287	0.24074	0.999751	2.48694e-06	9.22039e-06	0.839942
551	ENSMUST00000009396	ENSMUSG00000000244	Tspan32	-0.99227	0.00332446	0.0172042	0.161256	0.647849	0.999751	1.79851e-08	8.55929e-08	0.839663
8492	ENSMUST00000119379	ENSMUSG00000002416	Ndufb2	-1.22237	0.00131355	0.00808025	-0.0246979	0.939418	0.999751	3.19844e-07	1.31964e-06	0.839503
8478	ENSMUST00000118830	ENSMUSG00000029462	Vps29	-0.950491	0.0125058	0.0481888	0.227975	0.315657	0.999751	1.7475e-10	9.83557e-10	0.839375
5837	ENSMUST00000067036	ENSMUSG00000023175	Bsg	-1.02969	3.83888e-05	0.000413228	0.149208	0.454339	0.999751	4.36736e-31	7.26583e-30	0.839359
895	ENSMUST00000019276	ENSMUSG00000019132	BC005537	-1.10542	1.77671e-08	4.11803e-07	0.0335596	0.948901	0.999751	1.84254e-05	6.07914e-05	0.838774
2647	ENSMUST00000030345	ENSMUSG00000028607	Cpt2	-0.845635	0.011171	0.0442015	0.314182	0.484259	0.999751	2.19821e-07	9.2487e-07	0.837743
7329	ENSMUST00000098513	ENSMUSG00000074170	Plekhf1	-0.834355	0.0375831	0.111288	0.312482	0.890185	0.999751	0.0125235	0.0249375	0.837167
5848	ENSMUST00000067215	ENSMUSG00000054277	Arfgap3	-1.08771	0.0196299	0.0681677	0.0376608	0.955865	0.999751	0.0030157	0.00690602	0.8371
8518	ENSMUST00000120573	ENSMUSG00000021592	Arsk	-1.35761	0.000942619	0.00621431	-0.198121	0.767165	0.999751	0.000164109	0.000468697	0.835901
2024	ENSMUST00000026520	ENSMUSG00000025451	Paip1	-1.62288	1.13815e-09	3.29073e-08	-0.457153	0.440281	0.999751	4.27374e-14	3.11132e-13	0.835765
8877	ENSMUST00000159759	ENSMUSG00000047423	AI837181	-1.20526	0.00106559	0.00686214	-0.050624	0.910153	0.999751	9.99218e-07	3.89318e-06	0.835184
3865	ENSMUST00000039608	ENSMUSG00000035765	Dym	-1.1821	1.47362e-05	0.000177074	-0.0310216	0.897343	0.999751	2.65922e-16	2.26786e-15	0.83487
3885	ENSMUST00000039818	ENSMUSG00000028737	Aldh4a1	-0.303263	0.534365	0.688602	0.764959	0.123103	0.999751	0.000629173	0.00162973	0.833757
6426	ENSMUST00000078494	ENSMUSG00000061311	Rag1	-2.94668	1.33766e-21	1.8577e-19	-1.81408	0.162552	0.999751	6.76484e-12	4.25746e-11	0.832604
7400	ENSMUST00000099475	ENSMUSG00000074884	Serf2	-1.33544	5.92624e-06	7.89995e-05	-0.15861	0.617968	0.999751	4.57758e-14	3.32511e-13	0.831948
1579	ENSMUST00000023365	ENSMUSG00000022684	Bfar	-1.7128	5.19866e-16	3.81302e-14	-0.558461	0.189149	0.999751	1.08176e-20	1.19776e-19	0.83158
7027	ENSMUST00000092033	ENSMUSG00000040043	Rbms2	-1.17392	0.000420043	0.00322319	0.0354161	0.946564	0.999751	9.67889e-05	0.000286883	0.831554
7086	ENSMUST00000093357	ENSMUSG00000005150	Wdr83	-1.18017	0.00384082	0.0192441	-0.0057102	0.988816	0.999751	3.08223e-06	1.12845e-05	0.831445
8902	ENSMUST00000161012	ENSMUSG00000050410	Tcf19	-1.48433	4.3545e-06	6.00361e-05	-0.272032	0.60357	0.999751	3.37148e-06	1.22952e-05	0.831365
4006	ENSMUST00000040881	ENSMUSG00000014232	Cluap1	-1.28606	1.92735e-06	2.92608e-05	-0.123468	0.704653	0.999751	2.10834e-20	2.28536e-19	0.831352
3288	ENSMUST00000034369	ENSMUSG00000031897	Psmb10	-1.22749	2.6057e-05	0.00029511	-0.0632248	0.810151	0.999751	8.61797e-14	6.13718e-13	0.831168
6539	ENSMUST00000080449	ENSMUSG00000059970	Hspa2	-1.18744	5.27447e-07	9.05424e-06	-0.0319751	0.912876	0.999751	4.02063e-19	4.10825e-18	0.831038
7584	ENSMUST00000102689	ENSMUSG00000027109	Sp3	-1.41718	8.63655e-08	1.77237e-06	-0.253414	0.50221	0.999751	4.81179e-40	1.02279e-38	0.831015
4026	ENSMUST00000041053	ENSMUSG00000036880	Acaa2	-1.3747	9.64794e-05	0.000920411	-0.19768	0.368981	0.999751	1.54759e-20	1.69251e-19	0.830702
985	ENSMUST00000020203	ENSMUSG00000020018	Snrpf	-1.31992	3.04867e-05	0.000337385	-0.130802	0.545028	0.999751	4.96841e-36	9.41692e-35	0.829742
7955	ENSMUST00000108778	ENSMUSG00000002458	Rgs19	-1.24141	1.34201e-05	0.000162529	-0.0944966	0.787012	0.999751	4.46997e-15	3.45982e-14	0.829256
699	ENSMUST00000015680	ENSMUSG00000015536	Mocs2	-1.16884	0.0072723	0.0317835	0.0134334	0.98155	0.999751	0.00105529	0.00262723	0.828949
3237	ENSMUST00000034097	ENSMUSG00000031672	Got2	-1.14079	9.60895e-06	0.000120954	0.0317734	0.841839	0.999751	2.13053e-70	8.28455e-69	0.828779
184	ENSMUST00000002452	ENSMUSG00000002379	Ndufa11	-1.11132	0.00232936	0.0129017	0.0740107	0.733501	0.999751	7.46029e-14	5.33991e-13	0.828723
7655	ENSMUST00000102983	ENSMUSG00000064288	Hist1h4k	-1.18743	1.75533e-06	2.69633e-05	-0.0200562	0.948048	0.999751	9.87651e-39	2.00373e-37	0.828176
9093	ENSMUST00000167624	ENSMUSG00000024026	Glo1	-1.40848	1.69267e-08	3.95067e-07	-0.259054	0.491772	0.999751	7.67655e-18	7.24939e-17	0.826903
874	ENSMUST00000019043	ENSMUSG00000018899	Irf1	-1.15945	0.000537658	0.00391639	0.0254247	0.954944	0.999751	6.81292e-08	3.06238e-07	0.826066
5552	ENSMUST00000061587	ENSMUSG00000043964	Orai3	-1.34187	1.62164e-05	0.000193625	-0.185223	0.739874	0.999751	6.72484e-05	0.000204648	0.825816
2973	ENSMUST00000032406	ENSMUSG00000030271	Ogg1	-1.00341	0.0143434	0.0536824	0.177612	0.634898	0.999751	5.29876e-05	0.00016452	0.825777
1594	ENSMUST00000023465	ENSMUSG00000022779	Top3b	-1.58398	5.13161e-10	1.58082e-08	-0.42288	0.27923	0.999751	1.46635e-16	1.27383e-15	0.825393
2649	ENSMUST00000030360	ENSMUSG00000028617	Lrrc42	-1.08481	0.00190877	0.0109591	0.0761382	0.799688	0.999751	1.04874e-07	4.59391e-07	0.824869
4913	ENSMUST00000051293	ENSMUSG00000044197	Gpr146	-1.4749	3.77592e-06	5.26114e-05	-0.3457	0.736486	0.999751	0.00247505	0.00575124	0.824
2230	ENSMUST00000027802	ENSMUSG00000026520	Pycr2	-1.39075	8.78372e-09	2.15685e-07	-0.236739	0.581213	0.999751	2.95804e-24	3.76929e-23	0.823791
1624	ENSMUST00000023630	ENSMUSG00000022913	Psmg1	-1.17616	0.000365554	0.00288342	-0.0208199	0.947936	0.999751	4.20655e-15	3.26365e-14	0.823577
3979	ENSMUST00000040656	ENSMUSG00000038286	Bphl	-1.62926	0.00394118	0.0195593	-0.457489	0.42832	0.999751	0.00361518	0.0081269	0.823575
9121	ENSMUST00000168522	ENSMUSG00000022372	Sla	-0.705013	0.0673507	0.167936	0.41436	0.417684	0.999751	0.000291268	0.00080105	0.82306
57	ENSMUST00000000985	ENSMUSG00000000959	Oxa1l	-1.08627	5.65833e-06	7.60263e-05	0.0673463	0.73536	0.999751	5.35962e-23	6.49986e-22	0.822474
2635	ENSMUST00000030269	ENSMUSG00000028542	Slc6a9	-2.04651	2.65687e-09	7.21401e-08	-0.943874	0.457875	0.999751	1.62253e-05	5.38771e-05	0.822327
3964	ENSMUST00000040514	ENSMUSG00000038894	Irs2	-1.91132	9.84089e-14	5.25976e-12	-0.77342	0.193564	0.999751	5.47804e-08	2.48631e-07	0.821779
8539	ENSMUST00000121759	ENSMUSG00000022973	Synj1	-1.28705	4.68887e-07	8.1648e-06	-0.149849	0.699575	0.999751	1.11535e-11	6.86949e-11	0.821591
6894	ENSMUST00000089185	ENSMUSG00000034265	Zdhhc14	-1.49023	3.67264e-07	6.57775e-06	-0.350974	0.58873	0.999751	0.000436409	0.00116586	0.821455
6814	ENSMUST00000087563	ENSMUSG00000039069	Mtg2	-0.833334	0.0113499	0.0447704	0.311574	0.606092	0.999751	9.90108e-05	0.000293025	0.821304
6096	ENSMUST00000071874	ENSMUSG00000064210	Ano6	-1.0631	5.83027e-07	9.85851e-06	0.0673119	0.772868	0.999751	1.2992e-36	2.50116e-35	0.821237
7295	ENSMUST00000097822	ENSMUSG00000066036	Ubr4	-0.760153	0.00023278	0.00196414	0.376852	0.0330909	0.999751	6.70196e-134	5.05173e-132	0.821224
8806	ENSMUST00000151287	ENSMUSG00000068039	Tcp1	-1.04506	3.72141e-05	0.00040186	0.111825	0.459131	0.999751	4.00532e-138	3.27068e-136	0.820156
1615	ENSMUST00000023580	ENSMUSG00000022867	Usp25	-1.40153	3.59965e-11	1.34633e-09	-0.261981	0.444589	0.999751	4.18788e-34	7.59944e-33	0.820155
6421	ENSMUST00000078404	ENSMUSG00000056851	Pcbp2	-1.07042	3.1376e-05	0.000345871	0.0919878	0.528905	0.999751	9.10121e-94	4.59705e-92	0.820138
8176	ENSMUST00000112121	ENSMUSG00000048578	Mlec	-1.42623	1.32033e-15	8.98408e-14	-0.294452	0.416871	0.999751	9.60078e-31	1.56276e-29	0.819998
8370	ENSMUST00000115341	ENSMUSG00000022884	Eif4a2	-2.28731	5.26589e-20	6.28309e-18	-1.13562	0.233874	0.999751	1.01351e-39	2.12209e-38	0.819731
1746	ENSMUST00000025007	ENSMUSG00000024177	Nme4	-1.72846	0.000575034	0.0041283	-0.611032	0.538241	0.999751	0.0113815	0.0228434	0.819476
3193	ENSMUST00000033898	ENSMUSG00000031502	Col4a1	-0.119109	0.814513	0.892588	0.911684	0.376109	0.999751	0.00384592	0.00860022	0.819239
5090	ENSMUST00000053918	ENSMUSG00000022571	Pycrl	-1.19719	0.000138133	0.0012549	-0.0634388	0.870249	0.999751	6.60627e-10	3.551e-09	0.818421
7351	ENSMUST00000098799	ENSMUSG00000074364	Ehd2	-1.20578	7.07445e-10	2.11025e-08	-0.0643172	0.846668	0.999751	7.62626e-38	1.51275e-36	0.818386
6557	ENSMUST00000080859	ENSMUSG00000099517	Hist1h3g	-1.17139	5.92353e-05	0.000604229	-0.00921113	0.974343	0.999751	6.3717e-45	1.51913e-43	0.818298
7792	ENSMUST00000106218	ENSMUSG00000040213	Kyat3	-1.63708	2.83321e-05	0.000316434	-0.498118	0.366441	0.999751	1.47144e-05	4.91932e-05	0.818221
7666	ENSMUST00000103038	ENSMUSG00000015542	Nat9	-0.923475	0.0324083	0.0994848	0.192429	0.669416	0.999751	0.000420301	0.00112651	0.81781
3791	ENSMUST00000038673	ENSMUSG00000035048	Anapc13	-1.35335	2.16721e-05	0.00024979	-0.234726	0.438262	0.999751	1.34709e-08	6.49293e-08	0.817762
5928	ENSMUST00000068439	ENSMUSG00000055044	Pdlim1	-1.33902	1.94557e-08	4.47271e-07	-0.209036	0.473256	0.999751	3.01704e-21	3.39815e-20	0.817411
2355	ENSMUST00000028610	ENSMUSG00000027187	Cat	-1.34738	1.10667e-07	2.22265e-06	-0.201035	0.471323	0.999751	8.2292e-39	1.67996e-37	0.817306
4419	ENSMUST00000045295	ENSMUSG00000036833	Pnpla7	-1.39944	3.89134e-10	1.22271e-08	-0.26527	0.570503	0.999751	3.47837e-19	3.56533e-18	0.817304
8604	ENSMUST00000127477	ENSMUSG00000027673	Ndufb5	-1.25298	8.76981e-05	0.000847132	-0.0973341	0.667465	0.999751	6.18967e-23	7.45118e-22	0.816601
2994	ENSMUST00000032551	ENSMUSG00000030393	Zik1	0.181037	0.66619	0.790369	1.17272	0.124101	0.999751	0.00783208	0.0163186	0.816379
336	ENSMUST00000004574	ENSMUSG00000004460	Dnajb11	-1.20875	6.04132e-06	8.02809e-05	-0.0666231	0.790647	0.999751	4.75562e-28	7.00756e-27	0.816307
4539	ENSMUST00000046518	ENSMUSG00000057963	Itpk1	-1.56516	6.30085e-10	1.90295e-08	-0.406284	0.40003	0.999751	9.14659e-11	5.24444e-10	0.816237
743	ENSMUST00000016463	ENSMUSG00000016319	Slc25a5	-1.14689	1.43246e-06	2.24309e-05	0.00521908	0.977758	0.999751	2.57363e-99	1.37809e-97	0.81613
7991	ENSMUST00000109226	ENSMUSG00000042275	Pelo	-1.22876	0.000131282	0.00120428	-0.0698345	0.852651	0.999751	4.20392e-07	1.71714e-06	0.816029
2268	ENSMUST00000028049	ENSMUSG00000026721	Rabgap1l	-1.44728	4.04985e-08	8.7633e-07	-0.318137	0.520169	0.999751	6.25609e-15	4.78933e-14	0.815833
9555	ENSMUST00000202750	ENSMUSG00000107235	Uqcrc1	-0.9988	0.000460032	0.00345187	0.14258	0.345386	0.999751	1.16255e-27	1.68767e-26	0.815768
8856	ENSMUST00000156481	ENSMUSG00000015804	Med28	-0.869928	0.0025864	0.0140408	0.261592	0.340669	0.999751	5.72057e-11	3.32676e-10	0.815636
1290	ENSMUST00000021784	ENSMUSG00000021356	Irf4	-1.75891	1.20426e-19	1.40715e-17	-0.625557	0.193523	0.999751	2.66612e-37	5.22506e-36	0.815557
7993	ENSMUST00000109241	ENSMUSG00000042364	Snx18	-1.08416	0.000427628	0.00326512	0.0204154	0.972279	0.999751	3.87067e-05	0.000122866	0.814993
904	ENSMUST00000019382	ENSMUSG00000031708	Tecr	-1.18996	5.86005e-06	7.81786e-05	-0.0522569	0.869427	0.999751	3.15379e-24	3.99793e-23	0.814436
8449	ENSMUST00000117611	ENSMUSG00000003363	Pld3	-0.293363	0.517334	0.674089	0.776894	0.104755	0.999751	1.62047e-05	5.38271e-05	0.813159
4897	ENSMUST00000050905	ENSMUSG00000032366	Tpm1	-1.15715	8.07775e-05	0.000788826	-0.0546069	0.886341	0.999751	5.07651e-07	2.05218e-06	0.812825
3039	ENSMUST00000032909	ENSMUSG00000030671	Pde3b	-1.01693	1.59797e-06	2.47608e-05	0.089574	0.819033	0.999751	9.6058e-17	8.44948e-16	0.812244
7977	ENSMUST00000109012	ENSMUSG00000078887	Gm6710	-0.109477	0.74864	0.846348	0.908341	0.270427	0.999751	0.0103979	0.0210514	0.811352
2042	ENSMUST00000026599	ENSMUSG00000025525	Apool	-1.2445	0.00148356	0.00889141	-0.109867	0.686933	0.999751	2.86005e-06	1.05083e-05	0.811255
5130	ENSMUST00000054607	ENSMUSG00000027597	Ahcy	-1.12123	8.48402e-07	1.39423e-05	0.0185821	0.939107	0.999751	1.36105e-30	2.19357e-29	0.811108
8437	ENSMUST00000117245	ENSMUSG00000026510	Trp53bp2	-1.42638	6.61588e-08	1.38557e-06	-0.296639	0.403176	0.999751	8.56612e-13	5.75321e-12	0.810893
6562	ENSMUST00000080885	ENSMUSG00000059824	Dbp	-1.6951	2.51773e-09	6.86922e-08	-0.57776	0.367514	0.999751	1.43314e-05	4.79951e-05	0.810241
1338	ENSMUST00000022097	ENSMUSG00000021606	Ndufs6	-1.41718	1.4785e-05	0.000177535	-0.28229	0.49421	0.999751	2.7997e-09	1.42442e-08	0.809924
7252	ENSMUST00000097227	ENSMUSG00000075706	Gpx4	-1.0306	0.000868938	0.0058008	0.118469	0.707363	0.999751	1.23862e-14	9.3435e-14	0.809711
2021	ENSMUST00000026495	ENSMUSG00000025428	Atp5a1	-1.27151	7.23667e-09	1.80842e-07	-0.136777	0.562284	0.999751	1.10852e-118	7.33943e-117	0.809666
3222	ENSMUST00000034045	ENSMUSG00000031629	Cenpu	-0.710018	0.0295094	0.093019	0.430762	0.475932	0.999751	0.000116425	0.000341571	0.809257
2724	ENSMUST00000030739	ENSMUSG00000028906	Epb41	-1.325	2.69142e-11	1.02474e-09	-0.200913	0.605849	0.999751	2.23097e-29	3.47004e-28	0.808935
8139	ENSMUST00000111432	ENSMUSG00000040713	Creg1	-1.50545	4.9107e-09	1.26064e-07	-0.380888	0.485953	0.999751	1.3846e-12	9.15499e-12	0.808559
8586	ENSMUST00000125871	ENSMUSG00000034928	Rnf44	-1.76781	6.85139e-16	4.93971e-14	-0.638238	0.199929	0.999751	1.8685e-20	2.03438e-19	0.807548
6648	ENSMUST00000084097	ENSMUSG00000065990	Aurkaip1	-1.23308	1.70957e-06	2.63081e-05	-0.0876445	0.714129	0.999751	1.62054e-17	1.4995e-16	0.807292
8369	ENSMUST00000115331	ENSMUSG00000003402	Prkcsh	-0.949885	5.61648e-05	0.000578425	0.174014	0.346409	0.999751	1.38916e-35	2.61776e-34	0.807051
4739	ENSMUST00000048716	ENSMUSG00000037946	Fgd3	-1.73988	7.01969e-09	1.75679e-07	-0.610091	0.195676	0.999751	7.14259e-07	2.82789e-06	0.806894
5376	ENSMUST00000058702	ENSMUSG00000054499	Dedd2	-1.96471	9.4977e-11	3.30748e-09	-0.801767	0.143607	0.999751	9.10229e-07	3.56346e-06	0.806489
7016	ENSMUST00000091749	ENSMUSG00000069307	Hist1h2bq	-1.29117	7.39444e-05	0.000732226	-0.140709	0.670312	0.999751	2.58308e-41	5.66255e-40	0.806034
1540	ENSMUST00000023147	ENSMUSG00000022504	Ciita	-1.65762	1.87684e-16	1.44542e-14	-0.541378	0.23779	0.999751	1.64577e-22	1.95477e-21	0.805979
429	ENSMUST00000006137	ENSMUSG00000005981	Trap1	-1.56302	5.05031e-11	1.83621e-09	-0.427206	0.289793	0.999751	7.01034e-107	4.04084e-105	0.805852
9624	ENSMUST00000214032	ENSMUSG00000111742	Cox20	-1.06752	0.0211984	0.0721214	0.0606337	0.91659	0.999751	0.00399757	0.00891289	0.805472
6506	ENSMUST00000079883	ENSMUSG00000113949	Scamp4	-0.887285	0.0108158	0.0430572	0.189702	0.639456	0.999751	2.70698e-06	9.97581e-06	0.804437
9064	ENSMUST00000166897	ENSMUSG00000022752	Tomm70a	-1.25721	4.94644e-08	1.0622e-06	-0.129556	0.640534	0.999751	1.33076e-71	5.30084e-70	0.804235
8126	ENSMUST00000111228	ENSMUSG00000026547	Tagln2	-1.15749	1.82467e-06	2.7902e-05	-0.0276685	0.899421	0.999751	8.48994e-29	1.29181e-27	0.803658
9398	ENSMUST00000183742	ENSMUSG00000098375	Mrps23	-0.940176	0.00729866	0.0318386	0.156097	0.675981	0.999751	1.05448e-05	3.60154e-05	0.803648
7216	ENSMUST00000096069	ENSMUSG00000033799	Fam208b	-0.869772	5.93823e-06	7.90971e-05	0.233514	0.4696	0.999751	2.86767e-31	4.80347e-30	0.803059
7051	ENSMUST00000092618	ENSMUSG00000068328	Aup1	-1.03505	2.73244e-05	0.000306189	0.0810785	0.769971	0.999751	1.31293e-23	1.62442e-22	0.803033
4197	ENSMUST00000042923	ENSMUSG00000034748	Sirt6	-1.20706	0.00361939	0.0183603	-0.0865207	0.809227	0.999751	5.33741e-05	0.000165563	0.802525
7114	ENSMUST00000093955	ENSMUSG00000020485	Supt4a	-1.43755	2.05174e-07	3.9103e-06	-0.318524	0.327497	0.999751	6.04451e-14	4.35515e-13	0.801858
1581	ENSMUST00000023391	ENSMUSG00000022706	Mrpl40	-1.47853	1.20058e-08	2.86096e-07	-0.359696	0.453746	0.999751	3.70188e-17	3.34021e-16	0.80185
6550	ENSMUST00000080771	ENSMUSG00000019826	Zbtb24	-1.41331	1.02444e-07	2.06632e-06	-0.298147	0.459147	0.999751	9.10413e-09	4.45611e-08	0.801742
1415	ENSMUST00000022531	ENSMUSG00000021959	Lats2	-0.952539	0.000430741	0.00328002	0.182353	0.710801	0.999751	2.71275e-05	8.76434e-05	0.801192
133	ENSMUST00000001845	ENSMUSG00000001794	Capns1	-1.31636	2.83916e-05	0.00031689	-0.193702	0.300943	0.999751	3.25162e-17	2.94479e-16	0.799992
465	ENSMUST00000006762	ENSMUSG00000006587	Snai3	-1.67782	0.000254198	0.00211744	-0.617187	0.510684	0.999751	0.00658141	0.0139712	0.799546
9045	ENSMUST00000166082	ENSMUSG00000025512	Chid1	-1.27127	6.54343e-06	8.59251e-05	-0.15527	0.83507	0.999751	6.99584e-05	0.000212236	0.799532
431	ENSMUST00000006181	ENSMUSG00000006024	Napa	-1.09393	6.50061e-06	8.5446e-05	0.0267169	0.920021	0.999751	6.15448e-23	7.41792e-22	0.799158
6156	ENSMUST00000072896	ENSMUSG00000038525	Armc10	-1.14762	3.64413e-06	5.10269e-05	-0.052299	0.867689	0.999751	6.69447e-13	4.53973e-12	0.798715
1937	ENSMUST00000026009	ENSMUSG00000025035	Arl3	-0.957324	0.0316048	0.0978761	0.188725	0.597787	0.999751	5.12542e-05	0.000159441	0.79846
9746	ENSMUST00000230931	ENSMUSG00000022516	Nudt16l1	-1.45196	2.73037e-06	3.97819e-05	-0.337624	0.399692	0.999751	2.15575e-11	1.30396e-10	0.798014
1573	ENSMUST00000023353	ENSMUSG00000022673	Mcm4	-1.21054	4.23642e-06	5.86899e-05	-0.0849176	0.689422	0.999751	2.20832e-79	9.49095e-78	0.796968
5135	ENSMUST00000054680	ENSMUSG00000044876	Zfp444	-1.24856	4.49675e-07	7.86258e-06	-0.120348	0.740786	0.999751	2.44915e-10	1.36282e-09	0.796614
4657	ENSMUST00000047865	ENSMUSG00000041607	Mbp	-1.63105	9.61059e-05	0.0009184	-0.518452	0.387392	0.999751	0.000532457	0.00139619	0.796585
4189	ENSMUST00000042824	ENSMUSG00000038664	Herc1	-0.966534	1.40468e-06	2.20775e-05	0.126945	0.557571	0.999751	4.61392e-61	1.52228e-59	0.79617
4148	ENSMUST00000042392	ENSMUSG00000037847	Nmrk1	-1.88222	0.00101971	0.00661953	-0.77852	0.433243	0.999751	0.0227761	0.0425921	0.796142
2883	ENSMUST00000031607	ENSMUSG00000029603	Dtx1	-0.427827	0.0818221	0.193646	0.647292	0.115937	0.999751	1.13347e-07	4.9386e-07	0.796115
3413	ENSMUST00000034983	ENSMUSG00000032412	Atp1b3	-1.12291	4.25202e-06	5.87939e-05	-0.00719663	0.979725	0.999751	1.94833e-44	4.58935e-43	0.795809
6888	ENSMUST00000089119	ENSMUSG00000094724	Rnaset2b	-1.21586	5.81234e-05	0.000594318	-0.109401	0.767643	0.999751	7.45484e-14	5.33991e-13	0.794516
6707	ENSMUST00000085314	ENSMUSG00000021068	Nin	-1.14639	5.21856e-10	1.59888e-08	-0.0449999	0.896878	0.999751	2.765e-43	6.42044e-42	0.794256
3302	ENSMUST00000034406	ENSMUSG00000031931	Ankrd49	-0.682709	0.0104553	0.0419575	0.322494	0.548221	0.999751	2.06418e-05	6.783e-05	0.794196
5677	ENSMUST00000064285	ENSMUSG00000029638	Glcci1	-0.929319	9.63759e-06	0.000121135	0.168155	0.579681	0.999751	1.65158e-18	1.62651e-17	0.794023
9145	ENSMUST00000169273	ENSMUSG00000054008	Ndst1	-0.983377	0.000150451	0.00135734	0.123926	0.680669	0.999751	3.71273e-12	2.38721e-11	0.793945
3336	ENSMUST00000034552	ENSMUSG00000032051	Fdx1	-0.943038	0.0880334	0.203708	0.120291	0.780989	0.999751	0.00211986	0.00497904	0.793496
9218	ENSMUST00000171737	ENSMUSG00000011179	Odc1	-0.814044	5.41998e-05	0.000561312	0.289363	0.0724727	0.999751	1.72599e-47	4.39298e-46	0.793272
4580	ENSMUST00000047057	ENSMUSG00000041035	Gm17018	-0.55439	0.121531	0.254241	0.464294	0.299406	0.999751	1.96406e-05	6.46919e-05	0.793049
6977	ENSMUST00000090827	ENSMUSG00000038208	Pgap3	-1.07536	0.0448109	0.126014	-0.0378303	0.968226	0.999751	0.00917216	0.0187872	0.793007
2759	ENSMUST00000030895	ENSMUSG00000029029	Wrap73	-0.899442	0.0082945	0.0350721	0.213503	0.545046	0.999751	1.05627e-06	4.10079e-06	0.792935
6677	ENSMUST00000084731	ENSMUSG00000066232	Ipo7	-1.0319	2.08381e-06	3.12996e-05	0.0738853	0.631739	0.999751	1.98705e-105	1.13204e-103	0.792568
1362	ENSMUST00000022228	ENSMUSG00000021715	Cwc27	-1.21171	2.28038e-06	3.38917e-05	-0.0894428	0.745004	0.999751	1.83995e-11	1.11986e-10	0.792157
5359	ENSMUST00000058393	ENSMUSG00000047613	A430005L14Rik	-1.12236	0.00262595	0.0141964	-0.0208759	0.963429	0.999751	0.000120142	0.000351528	0.792011
2908	ENSMUST00000031788	ENSMUSG00000029776	Hibadh	-1.42255	6.82305e-07	1.14119e-05	-0.321447	0.314323	0.999751	2.95509e-14	2.17231e-13	0.792003
5180	ENSMUST00000055389	ENSMUSG00000047434	Xxylt1	-0.921825	2.28174e-05	0.000262098	0.18708	0.634773	0.999751	1.48332e-10	8.39745e-10	0.791824
861	ENSMUST00000018851	ENSMUSG00000018707	Dync1h1	-0.704999	0.000183338	0.00160532	0.384904	0.190856	0.999751	3.22339e-127	2.30555e-125	0.791352
3197	ENSMUST00000033910	ENSMUSG00000031513	Leprotl1	-0.889249	0.013262	0.0505231	0.198909	0.576131	0.999751	2.88578e-06	1.05949e-05	0.791107
561	ENSMUST00000009789	ENSMUSG00000019916	P4ha1	-1.63744	2.77976e-10	8.86957e-09	-0.530888	0.318488	0.999751	1.49524e-11	9.13455e-11	0.790108
7647	ENSMUST00000102971	ENSMUSG00000069274	Hist1h4f	-1.24145	2.40959e-05	0.000276036	-0.117262	0.688744	0.999751	3.07955e-55	9.17218e-54	0.790027
9541	ENSMUST00000202260	ENSMUSG00000106687	Dgcr8	-1.15584	1.30771e-07	2.5914e-06	-0.0627044	0.861072	0.999751	2.04225e-17	1.87554e-16	0.789814
1470	ENSMUST00000022784	ENSMUSG00000022177	Haus4	-1.10964	3.36761e-05	0.000367875	-0.00934921	0.974847	0.999751	6.64219e-18	6.30827e-17	0.789309
1412	ENSMUST00000022521	ENSMUSG00000021948	Prkcd	-1.43292	3.45197e-09	9.16721e-08	-0.326999	0.356211	0.999751	1.36039e-30	2.19357e-29	0.789182
4917	ENSMUST00000051364	ENSMUSG00000044709	Gemin7	-0.580015	0.049421	0.134581	0.506565	0.335187	0.999751	4.96991e-05	0.000155025	0.789181
545	ENSMUST00000009220	ENSMUSG00000009076	Zmat5	-1.24801	0.00395125	0.0195863	-0.122284	0.770516	0.999751	0.000130914	0.000379645	0.78898
254	ENSMUST00000003436	ENSMUSG00000003346	Abhd17a	-1.08421	4.46302e-05	0.000468797	0.0497081	0.897288	0.999751	2.36736e-07	9.93908e-07	0.788555
4379	ENSMUST00000044783	ENSMUSG00000045983	Eif4g1	-1.09377	2.78352e-06	4.04123e-05	0.0130987	0.932843	0.999751	5.03061e-229	6.40195e-227	0.787089
1751	ENSMUST00000025027	ENSMUSG00000024194	Cuta	-1.4431	4.26531e-07	7.51219e-06	-0.341463	0.349104	0.999751	5.80727e-12	3.66895e-11	0.786979
2774	ENSMUST00000030950	ENSMUSG00000029073	Cptp	-0.607382	0.112324	0.24145	0.466442	0.576808	0.999751	0.00856006	0.0176627	0.7868
3447	ENSMUST00000035194	ENSMUSG00000032577	Mapkapk3	-1.52135	2.34964e-08	5.33646e-07	-0.447466	0.387896	0.999751	3.65626e-09	1.84584e-08	0.786755
2113	ENSMUST00000027131	ENSMUSG00000025986	Slc39a10	-0.0665571	0.800428	0.882288	1.02948	0.000781616	0.999751	1.26824e-18	1.26039e-17	0.786292
5914	ENSMUST00000068168	ENSMUSG00000026004	Kansl1l	-0.842272	0.00114348	0.00725886	0.234774	0.656925	0.999751	1.21053e-07	5.25333e-07	0.785829
7182	ENSMUST00000095263	ENSMUSG00000071074	Yipf3	-0.979066	0.000915933	0.00606434	0.103615	0.685426	0.999751	1.21526e-11	7.46138e-11	0.785418
1833	ENSMUST00000025505	ENSMUSG00000024603	Dctn4	-1.26784	7.2399e-07	1.20615e-05	-0.161349	0.542553	0.999751	1.17667e-18	1.17177e-17	0.78508
4224	ENSMUST00000043211	ENSMUSG00000039914	Coq10a	-0.672593	0.0688454	0.170758	0.358689	0.4808	0.999751	0.000781774	0.00199184	0.785028
1504	ENSMUST00000022980	ENSMUSG00000022354	Ndufb9	-1.26903	3.47035e-05	0.00037788	-0.160937	0.506373	0.999751	6.93508e-18	6.57859e-17	0.784929
2610	ENSMUST00000030121	ENSMUSG00000028413	B4galt1	-1.50929	1.94704e-10	6.39624e-09	-0.41878	0.302853	0.999751	2.52522e-17	2.30827e-16	0.784695
4450	ENSMUST00000045620	ENSMUSG00000058173	Smco4	-1.57954	3.04026e-07	5.55676e-06	-0.525283	0.446107	0.999751	7.4496e-05	0.000225165	0.784489
2218	ENSMUST00000027766	ENSMUSG00000026489	Coq8a	-1.3314	1.76718e-06	2.71207e-05	-0.255152	0.478323	0.999751	3.94552e-10	2.15029e-09	0.78354
2663	ENSMUST00000030412	ENSMUSG00000028657	Ppt1	-1.45384	7.21528e-10	2.14095e-08	-0.364851	0.444626	0.999751	3.611e-18	3.48613e-17	0.783306
1021	ENSMUST00000020361	ENSMUSG00000020153	Ndufs7	-1.20574	4.36317e-07	7.66064e-06	-0.111098	0.682479	0.999751	9.42882e-26	1.28861e-24	0.782434
678	ENSMUST00000015239	ENSMUSG00000015095	Fbxw5	-0.648197	0.0149375	0.0553047	0.44379	0.312225	0.999751	3.29545e-06	1.20305e-05	0.781043
3946	ENSMUST00000040402	ENSMUSG00000036398	Ppp1r11	-1.27287	0.00117397	0.00740803	-0.199795	0.609817	0.999751	6.53611e-05	0.000199338	0.780971
9351	ENSMUST00000180288	ENSMUSG00000069303	Hist1h2br	-1.20385	0.000213731	0.00182522	-0.0888786	0.775075	0.999751	5.07988e-40	1.07744e-38	0.780971
4895	ENSMUST00000050884	ENSMUSG00000040681	Hmgn1	-1.39261	1.1984e-07	2.39123e-06	-0.287329	0.398629	0.999751	4.09674e-33	7.19425e-32	0.780903
122	ENSMUST00000001757	ENSMUSG00000001707	Eef1e1	-1.3459	2.75897e-06	4.01591e-05	-0.252569	0.505527	0.999751	2.55357e-11	1.53324e-10	0.780561
2011	ENSMUST00000026448	ENSMUSG00000025384	Faap100	-1.20618	0.000306855	0.00249475	-0.119929	0.831304	0.999751	1.44547e-08	6.95005e-08	0.779836
260	ENSMUST00000003469	ENSMUSG00000003379	Cd79a	-1.33372	2.88623e-06	4.16537e-05	-0.227438	0.445954	0.999751	5.61241e-96	2.90984e-94	0.779674
7270	ENSMUST00000097513	ENSMUSG00000090394	4930523C07Rik	-1.04568	0.0211057	0.0718638	0.0260307	0.961371	0.999751	0.00116108	0.00286948	0.779541
5982	ENSMUST00000069548	ENSMUSG00000040345	Arhgap9	-1.4193	3.24836e-07	5.89892e-06	-0.321246	0.449556	0.999751	1.50521e-13	1.05505e-12	0.77834
5456	ENSMUST00000059997	ENSMUSG00000045838	Ccdc9b	-1.85374	1.02794e-11	4.15666e-10	-0.687892	0.526329	0.999751	0.00362507	0.00814725	0.778261
510	ENSMUST00000008004	ENSMUSG00000057788	Ddx49	-1.10888	4.41511e-05	0.000465496	-0.00230704	0.991012	0.999751	2.23769e-18	2.19491e-17	0.778199
2689	ENSMUST00000030556	ENSMUSG00000028771	Ptpn12	-0.684426	0.0483052	0.132476	0.346471	0.552153	0.999751	0.000350701	0.000949577	0.778041
677	ENSMUST00000015236	ENSMUSG00000015092	Edf1	-1.34308	1.16489e-06	1.848e-05	-0.238436	0.384707	0.999751	2.20348e-14	1.63327e-13	0.777738
4532	ENSMUST00000046470	ENSMUSG00000039345	Mettl22	-1.1517	0.00170111	0.00996606	-0.0313143	0.950564	0.999751	9.80135e-05	0.000290425	0.777375
8145	ENSMUST00000111569	ENSMUSG00000030309	Caprin2	-1.59507	6.56999e-07	1.10104e-05	-0.54236	0.482614	0.999751	0.000445863	0.00118852	0.777277
643	ENSMUST00000014438	ENSMUSG00000014294	Ndufa2	-1.24584	1.37878e-05	0.000166505	-0.152038	0.638261	0.999751	3.0132e-18	2.9292e-17	0.777002
7006	ENSMUST00000091560	ENSMUSG00000021458	2010111I01Rik	-1.62283	4.39606e-08	9.47614e-07	-0.530047	0.408611	0.999751	0.000144734	0.000416887	0.776906
1645	ENSMUST00000023761	ENSMUSG00000023020	Cox14	-1.62366	4.40282e-06	6.05987e-05	-0.519881	0.216807	0.999751	5.58933e-08	2.53447e-07	0.77641
9566	ENSMUST00000204714	ENSMUSG00000029632	Ndufa4	-1.13205	0.000370204	0.00291602	-0.0315024	0.894943	0.999751	8.26891e-13	5.55741e-12	0.776297
8832	ENSMUST00000153983	ENSMUSG00000018858	Mrpl58	-1.09775	2.53783e-05	0.000288248	-0.0130473	0.961246	0.999751	7.2459e-10	3.8778e-09	0.776136
3640	ENSMUST00000037246	ENSMUSG00000034108	Ccs	-1.03839	0.0141856	0.0531623	0.0279039	0.930982	0.999751	8.12061e-06	2.80585e-05	0.775868
1558	ENSMUST00000023221	ENSMUSG00000022561	Gpaa1	-0.720937	0.0630658	0.16015	0.342852	0.430912	0.999751	1.06444e-05	3.63431e-05	0.775766
5125	ENSMUST00000054523	ENSMUSG00000049287	Iba57	-0.912546	0.0050325	0.0238106	0.165981	0.728101	0.999751	8.75532e-05	0.000261326	0.775625
2843	ENSMUST00000031399	ENSMUSG00000029446	Psph	-0.813833	0.0112172	0.0443272	0.264087	0.462993	0.999751	6.65238e-07	2.64449e-06	0.775223
7448	ENSMUST00000100262	ENSMUSG00000023169	Slc38a1	-1.12158	5.66793e-06	7.60948e-05	-0.0334367	0.896238	0.999751	5.36311e-35	9.8414e-34	0.775109
7030	ENSMUST00000092074	ENSMUSG00000002147	Stat6	-0.834639	0.000179309	0.00157745	0.231287	0.237989	0.999751	3.3224e-27	4.7458e-26	0.775073
2929	ENSMUST00000032078	ENSMUSG00000030007	Cct7	-1.06866	7.72227e-06	9.92704e-05	0.0248798	0.884894	0.999751	3.93311e-85	1.81795e-83	0.774977
3696	ENSMUST00000037839	ENSMUSG00000039795	Zfand1	-0.785706	0.0171559	0.061453	0.263233	0.559191	0.999751	3.60795e-05	0.000114787	0.774779
3581	ENSMUST00000036541	ENSMUSG00000036093	Arl5a	-1.27086	1.35869e-08	3.20617e-07	-0.199915	0.691204	0.999751	1.02485e-09	5.40212e-09	0.774754
2443	ENSMUST00000029142	ENSMUSG00000027613	Eif6	-0.969497	3.42812e-05	0.000374003	0.117069	0.575416	0.999751	1.1353e-23	1.40642e-22	0.774671
744	ENSMUST00000016488	ENSMUSG00000016344	Ppdpf	-1.34532	0.00054921	0.00398512	-0.236199	0.586644	0.999751	2.10309e-06	7.87775e-06	0.77463
6879	ENSMUST00000088931	ENSMUSG00000035900	Gramd4	-1.22242	1.02778e-06	1.64902e-05	-0.142523	0.715806	0.999751	6.82462e-21	7.58214e-20	0.774603
8282	ENSMUST00000113914	ENSMUSG00000022940	Pigp	-1.11383	0.0167882	0.0605842	-0.0315008	0.943794	0.999751	0.000239339	0.000667792	0.774567
2388	ENSMUST00000028817	ENSMUSG00000027342	Pcna	-1.32391	1.27159e-08	3.01918e-07	-0.237857	0.466878	0.999751	5.1666e-62	1.72202e-60	0.774433
3691	ENSMUST00000037763	ENSMUSG00000034653	Ythdc2	-0.822262	0.000786967	0.00534627	0.23115	0.340294	0.999751	4.20491e-17	3.78365e-16	0.77436
8084	ENSMUST00000110455	ENSMUSG00000062727	Hist1h2bk	-1.18556	7.2431e-05	0.000719342	-0.0819995	0.786594	0.999751	2.64847e-53	7.5884e-52	0.774034
7636	ENSMUST00000102925	ENSMUSG00000026956	Uap1l1	-0.654815	0.0626376	0.159397	0.433924	0.394702	0.999751	9.92806e-05	0.000293735	0.773762
1324	ENSMUST00000021991	ENSMUSG00000021519	Mterf3	-1.43081	0.000510848	0.0037659	-0.340221	0.412691	0.999751	5.52483e-05	0.00017089	0.77353
8906	ENSMUST00000161094	ENSMUSG00000025533	Asl	-1.55115	0.00399362	0.0197617	-0.470124	0.392846	0.999751	0.00129112	0.00316133	0.773199
1574	ENSMUST00000023357	ENSMUSG00000022677	Fopnl	-1.1433	0.000387687	0.00302421	-0.0772934	0.836706	0.999751	1.70797e-08	8.15216e-08	0.772345
8549	ENSMUST00000122097	ENSMUSG00000078881	Gm14434	-0.301033	0.405053	0.574198	0.792287	0.308699	0.999751	0.00896561	0.0184103	0.772295
7812	ENSMUST00000106435	ENSMUSG00000020776	Fbf1	-0.627491	0.0059636	0.0271616	0.418872	0.394327	0.999751	8.32782e-06	2.87036e-05	0.772224
2325	ENSMUST00000028368	ENSMUSG00000026988	Wdsub1	-1.1616	0.0146996	0.0547468	-0.0112289	0.987512	0.999751	0.0146207	0.0286421	0.772169
7413	ENSMUST00000099703	ENSMUSG00000075031	Hist1h2bb	-1.28292	1.73801e-05	0.0002052	-0.181904	0.577951	0.999751	1.98916e-72	7.98844e-71	0.771804
6368	ENSMUST00000077303	ENSMUSG00000027303	Ptpra	-1.19607	1.65969e-05	0.000197473	-0.113511	0.645796	0.999751	6.66021e-23	8.00778e-22	0.771791
1941	ENSMUST00000026050	ENSMUSG00000025068	Gsto1	-1.3569	5.6807e-05	0.000583322	-0.26359	0.389836	0.999751	1.85948e-28	2.7776e-27	0.771604
3876	ENSMUST00000039733	ENSMUSG00000022807	Osbpl11	-1.42626	5.31932e-10	1.62681e-08	-0.362422	0.389934	0.999751	5.6118e-16	4.65229e-15	0.771343
1731	ENSMUST00000024905	ENSMUSG00000024096	Ralbp1	-1.18278	5.35842e-07	9.16123e-06	-0.0985665	0.785227	0.999751	9.87617e-15	7.50206e-14	0.771276
3652	ENSMUST00000037356	ENSMUSG00000046862	Pramef8	-0.823735	0.0651053	0.163909	0.258239	0.665686	0.999751	0.00361263	0.00812302	0.77114
3908	ENSMUST00000040135	ENSMUSG00000040034	Nup43	-0.679411	0.160487	0.307977	0.381216	0.328021	0.999751	0.000335456	0.000912526	0.770938
4763	ENSMUST00000049040	ENSMUSG00000037905	Bri3bp	-0.829471	0.000301341	0.00245371	0.250206	0.262799	0.999751	1.10783e-28	1.67785e-27	0.770672
4787	ENSMUST00000049262	ENSMUSG00000037902	Sirpa	-0.737778	0.0714323	0.175657	0.29828	0.572541	0.999751	0.000621575	0.00161175	0.77067
9354	ENSMUST00000180544	ENSMUSG00000074733	Zfp950	-0.967644	0.00138181	0.0084125	0.0840221	0.877807	0.999751	0.000128337	0.000372836	0.770157
2700	ENSMUST00000030636	ENSMUSG00000028832	Stmn1	-1.34141	5.32777e-09	1.36563e-07	-0.258288	0.467673	0.999751	2.35774e-62	7.91215e-61	0.770081
7873	ENSMUST00000107565	ENSMUSG00000017417	Plxdc1	-0.886502	0.00328823	0.0170685	0.197456	0.611196	0.999751	9.91138e-07	3.8663e-06	0.76964
942	ENSMUST00000019911	ENSMUSG00000019777	Hdac2	-1.07385	1.36046e-06	2.14022e-05	0.0019904	0.993401	0.999751	1.48293e-39	3.08519e-38	0.769472
6048	ENSMUST00000070850	ENSMUSG00000056612	Ppp1r14b	-1.10835	2.67843e-06	3.92906e-05	-0.0433547	0.90103	0.999751	2.30593e-16	1.97689e-15	0.769455
3845	ENSMUST00000039413	ENSMUSG00000032177	Pde4a	-1.79233	2.15719e-10	7.02869e-09	-0.728572	0.496431	0.999751	0.00204232	0.00481886	0.769302
6086	ENSMUST00000071718	ENSMUSG00000026701	Prdx6	-1.39821	1.72959e-06	2.65921e-05	-0.307462	0.206882	0.999751	7.93912e-26	1.08957e-24	0.769132
1414	ENSMUST00000022529	ENSMUSG00000021957	Tkt	-0.999441	0.000251746	0.00210425	0.0916481	0.594852	0.999751	7.78381e-117	4.95283e-115	0.768929
185	ENSMUST00000002466	ENSMUSG00000002393	Nr2f6	-1.01292	0.00329034	0.0170685	0.0355155	0.96021	0.999751	0.00453679	0.0100014	0.768805
8038	ENSMUST00000109761	ENSMUSG00000003813	Rad23a	-1.14255	5.32496e-05	0.000552147	-0.0690776	0.837448	0.999751	2.81326e-17	2.56439e-16	0.768759
1823	ENSMUST00000025439	ENSMUSG00000024556	Me2	-1.10408	8.3569e-05	0.000813274	-0.0254235	0.922244	0.999751	4.46128e-25	5.95588e-24	0.768126
3837	ENSMUST00000039280	ENSMUSG00000022983	Scaf4	-1.22028	8.97755e-08	1.8304e-06	-0.142247	0.302831	0.999751	1.47204e-55	4.4383e-54	0.767828
8532	ENSMUST00000121401	ENSMUSG00000043183	Simc1	-1.24954	8.58663e-09	2.11458e-07	-0.186559	0.482785	0.999751	2.1885e-16	1.8795e-15	0.767637
8994	ENSMUST00000164260	ENSMUSG00000037851	Iars	-1.28819	2.92641e-09	7.85773e-08	-0.214038	0.462894	0.999751	3.64201e-40	7.75827e-39	0.767244
7803	ENSMUST00000106314	ENSMUSG00000000486	2022-09-01	-1.47483	5.89313e-08	1.24498e-06	-0.396786	0.278275	0.999751	2.99178e-38	6.00748e-37	0.766975
5417	ENSMUST00000059270	ENSMUSG00000050244	Heatr1	-0.952762	3.59542e-06	5.04699e-05	0.116213	0.467657	0.999751	1.26043e-61	4.18676e-60	0.766775
5432	ENSMUST00000059524	ENSMUSG00000048087	Gm4737	-1.06345	5.81859e-05	0.000594598	0.0158927	0.941806	0.999751	4.71117e-24	5.9414e-23	0.766211
9532	ENSMUST00000201446	ENSMUSG00000106903	Dcaf13	-0.756922	0.036103	0.10792	0.302729	0.276752	0.999751	2.2205e-09	1.1386e-08	0.766068
3959	ENSMUST00000040468	ENSMUSG00000038225	Primpol	-0.182736	0.567726	0.714688	0.833568	0.236698	0.999751	0.00710447	0.014952	0.766033
3609	ENSMUST00000036880	ENSMUSG00000033862	Cdk10	-1.30238	0.000434036	0.00330165	-0.197084	0.76367	0.999751	0.000924332	0.00232304	0.765113
484	ENSMUST00000007212	ENSMUSG00000006998	Psmd2	-1.17603	9.9918e-08	2.01777e-06	-0.108245	0.645522	0.999751	4.61652e-68	1.76021e-66	0.765105
1006	ENSMUST00000020288	ENSMUSG00000020091	Eif4ebp2	-1.02973	7.84459e-07	1.29923e-05	0.0171996	0.949658	0.999751	5.46689e-17	4.89224e-16	0.764917
6844	ENSMUST00000088257	ENSMUSG00000038812	Trmt112	-1.19444	1.10773e-06	1.76394e-05	-0.123008	0.618619	0.999751	6.88785e-19	6.95098e-18	0.764889
6189	ENSMUST00000073466	ENSMUSG00000058240	Cryzl1	-1.14788	6.20433e-05	0.000627957	-0.0699223	0.886355	0.999751	7.24099e-08	3.24735e-07	0.764864
6442	ENSMUST00000078845	ENSMUSG00000060791	Gmfg	-1.22608	0.000302823	0.00246433	-0.148498	0.575583	0.999751	7.3661e-19	7.41834e-18	0.764775
6314	ENSMUST00000076155	ENSMUSG00000059040	Eno1b	-1.08106	1.49131e-05	0.000178947	-0.000433517	0.998585	0.999751	1.03625e-86	4.85847e-85	0.764744
658	ENSMUST00000014698	ENSMUSG00000014554	Dguok	-1.10462	0.0089467	0.0370893	-0.0405399	0.908942	0.999751	0.000110854	0.000326009	0.764743
4	ENSMUST00000000090	ENSMUSG00000000088	Cox5a	-1.14925	0.000125238	0.00115258	-0.0666853	0.751474	0.999751	9.01858e-18	8.49741e-17	0.764272
4824	ENSMUST00000049575	ENSMUSG00000047547	Cltb	-0.99198	0.0386034	0.113552	0.0953567	0.91327	0.999751	0.0194094	0.0369163	0.764001
2538	ENSMUST00000029719	ENSMUSG00000028078	Dclk2	-1.49239	2.06506e-06	3.10732e-05	-0.494063	0.599977	0.999751	0.00331014	0.00749446	0.763874
3479	ENSMUST00000035540	ENSMUSG00000038025	Phf2	-1.46772	7.45547e-12	3.05855e-10	-0.417478	0.404345	0.999751	6.4708e-17	5.75385e-16	0.763681
8209	ENSMUST00000112707	ENSMUSG00000070639	Lrrc8b	-0.353846	0.246488	0.411332	0.659547	0.498898	0.999751	0.0228323	0.042681	0.763579
3590	ENSMUST00000036618	ENSMUSG00000042286	Stab1	0.168606	0.698464	0.812707	1.16871	0.133181	0.999751	0.00705749	0.0148691	0.763144
689	ENSMUST00000015481	ENSMUSG00000015337	Endog	-0.780003	0.0580626	0.150998	0.297945	0.390372	0.999751	5.37779e-05	0.000166657	0.762635
1838	ENSMUST00000025523	ENSMUSG00000024621	Csf1r	-0.285461	0.509404	0.66797	0.744299	0.253384	0.999751	0.000389924	0.00104882	0.762467
2291	ENSMUST00000028167	ENSMUSG00000026827	Gpd2	-1.13399	2.45058e-06	3.61989e-05	-0.0749542	0.833794	0.999751	1.47948e-17	1.37417e-16	0.762428
3186	ENSMUST00000033824	ENSMUSG00000031447	Lamp1	-0.74275	0.00819627	0.0347434	0.319214	0.190723	0.999751	2.81672e-30	4.50261e-29	0.762374
5172	ENSMUST00000055262	ENSMUSG00000021124	Vti1b	-0.617391	0.0381019	0.112408	0.463142	0.287076	0.999751	8.19153e-06	2.82636e-05	0.762307
3086	ENSMUST00000033098	ENSMUSG00000030826	Bcat2	-1.16884	0.000568951	0.00409679	-0.119335	0.77803	0.999751	7.03639e-07	2.79035e-06	0.760833
4925	ENSMUST00000051490	ENSMUSG00000050002	Idnk	-1.78651	0.000464038	0.00347731	-0.674251	0.378871	0.999751	0.0073242	0.0153551	0.760797
9092	ENSMUST00000167565	ENSMUSG00000090641	Zfp712	-1.66223	3.10735e-05	0.00034343	-0.616925	0.374205	0.999751	0.00648695	0.0137946	0.759529
4610	ENSMUST00000047379	ENSMUSG00000039942	Ptger4	-0.900289	0.0101411	0.0409488	0.153759	0.834495	0.999751	0.00818063	0.0169583	0.759397
7306	ENSMUST00000098048	ENSMUSG00000073838	Tufm	-1.04047	2.03124e-05	0.000235883	0.0261244	0.900516	0.999751	5.35257e-32	9.0587e-31	0.759292
9476	ENSMUST00000193254	ENSMUSG00000032590	Apeh	-1.29766	3.46e-07	6.24977e-06	-0.241625	0.638858	0.999751	1.33481e-14	1.00075e-13	0.75915
9594	ENSMUST00000209537	ENSMUSG00000110195	Pde2a	-1.24011	1.95296e-05	0.0002282	-0.172348	0.530022	0.999751	2.06607e-62	6.95718e-61	0.759108
311	ENSMUST00000004201	ENSMUSG00000004098	Col5a3	-0.200776	0.625834	0.760489	0.771576	0.29243	0.999751	0.00122385	0.00301093	0.758839
7651	ENSMUST00000102977	ENSMUSG00000060639	Hist1h4i	-0.978713	0.000140405	0.00127417	0.0895295	0.741768	0.999751	6.92462e-34	1.24275e-32	0.758734
327	ENSMUST00000004396	ENSMUSG00000004285	Atp6v1f	-1.09294	0.00025332	0.0021122	-0.0238062	0.925958	0.999751	1.68179e-12	1.10603e-11	0.758583
3353	ENSMUST00000034700	ENSMUSG00000032182	Yipf2	-0.309411	0.267114	0.433422	0.749645	0.305205	0.999751	0.00260453	0.00602355	0.758008
1337	ENSMUST00000022089	ENSMUSG00000021598	Med10	-1.10009	0.00378916	0.0190165	-0.0417282	0.908811	0.999751	9.5894e-06	3.28896e-05	0.757885
6829	ENSMUST00000087916	ENSMUSG00000067567	Hdac8	-1.39047	6.03377e-08	1.26994e-06	-0.354495	0.424952	0.999751	1.03991e-11	6.44127e-11	0.757868
5629	ENSMUST00000063249	ENSMUSG00000051768	Xrcc1	-1.23171	1.27232e-08	3.01918e-07	-0.176864	0.530576	0.999751	2.90446e-29	4.49617e-28	0.757751
3733	ENSMUST00000038169	ENSMUSG00000033307	Mif	-1.1399	0.000153828	0.00138011	-0.0610993	0.821849	0.999751	1.56727e-50	4.21913e-49	0.757712
1501	ENSMUST00000022964	ENSMUSG00000022339	Ebag9	-0.923759	0.00135303	0.00825805	0.117111	0.768566	0.999751	3.10544e-07	1.28235e-06	0.75754
8045	ENSMUST00000109905	ENSMUSG00000058569	Tmed9	-1.00181	0.000618633	0.00437459	0.0721076	0.738418	0.999751	3.07636e-18	2.98764e-17	0.757505
4299	ENSMUST00000043931	ENSMUSG00000034566	Atp5h	-1.07266	3.5402e-07	6.37424e-06	-0.0155263	0.948349	0.999751	2.44854e-42	5.56689e-41	0.7574
4632	ENSMUST00000047627	ENSMUSG00000032745	Gpbp1	-1.26495	1.72182e-10	5.72015e-09	-0.213519	0.52324	0.999751	3.79382e-18	3.65902e-17	0.756984
6068	ENSMUST00000071233	ENSMUSG00000058881	Zfp516	-1.73784	2.15262e-14	1.24054e-12	-0.687198	0.0896384	0.999751	1.76961e-12	1.16222e-11	0.756771
3272	ENSMUST00000034279	ENSMUSG00000031822	Gse1	-1.57234	1.33399e-13	6.9527e-12	-0.514533	0.145719	0.999751	5.0886e-18	4.86945e-17	0.756703
6531	ENSMUST00000080356	ENSMUSG00000061479	Snrpa	-0.996926	0.000651356	0.00456785	0.06878	0.742124	0.999751	5.33109e-25	7.05937e-24	0.755714
6374	ENSMUST00000077385	ENSMUSG00000061374	Fiz1	-0.685171	0.0208741	0.0713332	0.344917	0.235923	0.999751	8.99591e-10	4.78235e-09	0.755129
8239	ENSMUST00000113233	ENSMUSG00000026254	Eif4e2	-0.930842	0.000780209	0.00531741	0.143523	0.570358	0.999751	2.46664e-19	2.54964e-18	0.754794
1527	ENSMUST00000023088	ENSMUSG00000022453	Naga	-0.780306	0.0497934	0.135146	0.286986	0.487214	0.999751	7.62619e-05	0.000230148	0.754705
8636	ENSMUST00000131011	ENSMUSG00000017778	Cox7c	-1.36056	5.28722e-07	9.06694e-06	-0.307683	0.459031	0.999751	7.83139e-13	5.27421e-12	0.754555
1560	ENSMUST00000023231	ENSMUSG00000022570	Tsta3	-0.91189	0.0113499	0.0447704	0.13127	0.625519	0.999751	1.01059e-07	4.43276e-07	0.754257
4038	ENSMUST00000041190	ENSMUSG00000037570	Mcrs1	-0.876432	0.00113062	0.00720151	0.191188	0.505211	0.999751	3.46565e-11	2.0532e-10	0.754231
9080	ENSMUST00000167256	ENSMUSG00000052293	Taf9	-1.02382	0.000533134	0.0039019	-0.00786468	0.975263	0.999751	2.75695e-10	1.52543e-09	0.754025
3457	ENSMUST00000035242	ENSMUSG00000034789	Rab24	-1.19867	0.000467917	0.00350328	-0.15385	0.818053	0.999751	9.98969e-05	0.00029538	0.753176
4009	ENSMUST00000040914	ENSMUSG00000036181	Hist1h1c	-1.04519	0.000239984	0.00201589	0.0259956	0.918285	0.999751	1.51924e-118	9.99129e-117	0.752623
568	ENSMUST00000010192	ENSMUSG00000010048	Ifrd2	-1.19182	2.14039e-06	3.20359e-05	-0.135065	0.662312	0.999751	2.9968e-14	2.20132e-13	0.751919
3906	ENSMUST00000040117	ENSMUSG00000035139	Secisbp2	-1.14252	1.41473e-05	0.000170361	-0.0783363	0.852215	0.999751	2.77773e-08	1.29614e-07	0.751802
6021	ENSMUST00000070215	ENSMUSG00000056209	Npm3	-1.00982	0.000613834	0.00434609	0.0534489	0.829316	0.999751	1.55119e-30	2.49592e-29	0.751765
9584	ENSMUST00000207826	ENSMUSG00000047141	Zfp654	-1.54964	8.21234e-10	2.42407e-08	-0.508663	0.29711	0.999751	3.72436e-14	2.71742e-13	0.751664
1802	ENSMUST00000025292	ENSMUSG00000024422	Dhx16	-0.893546	1.40206e-05	0.000169076	0.133464	0.522521	0.999751	2.5145e-24	3.22087e-23	0.750644
7021	ENSMUST00000091852	ENSMUSG00000037253	Mex3c	-1.26145	2.37544e-07	4.47189e-06	-0.207783	0.622325	0.999751	4.50752e-10	2.44705e-09	0.750558
1600	ENSMUST00000023502	ENSMUSG00000022808	Snx4	-1.18066	6.27018e-06	8.28671e-05	-0.130714	0.644202	0.999751	1.89932e-24	2.4521e-23	0.750401
8428	ENSMUST00000116584	ENSMUSG00000022889	Mrpl39	-1.32389	2.90318e-06	4.18626e-05	-0.27031	0.416797	0.999751	1.61382e-19	1.68591e-18	0.750201
3152	ENSMUST00000033582	ENSMUSG00000031231	Cox7b	-1.13141	0.0464638	0.129161	-0.0543084	0.84136	0.999751	2.25045e-23	2.77038e-22	0.749875
3184	ENSMUST00000033805	ENSMUSG00000031429	Psmd10	-1.0322	0.032194	0.0990644	0.0158101	0.966393	0.999751	0.0010328	0.00257517	0.74943
7181	ENSMUST00000095228	ENSMUSG00000079003	Samd1	-0.969214	1.8041e-06	2.76373e-05	0.0605706	0.819365	0.999751	1.22071e-14	9.21552e-14	0.749426
1639	ENSMUST00000023741	ENSMUSG00000048154	Kmt2d	-1.03375	8.70686e-07	1.42532e-05	0.000891923	0.996841	0.999751	1.2251e-129	8.827e-128	0.749335
6228	ENSMUST00000074628	ENSMUSG00000034341	Wbp2	-1.26196	2.53831e-05	0.000288248	-0.210237	0.517218	0.999751	3.30216e-09	1.67224e-08	0.749194
3367	ENSMUST00000034761	ENSMUSG00000032235	Ice2	-0.540569	0.0554979	0.146441	0.468702	0.142792	0.999751	4.41021e-12	2.82271e-11	0.74901
8401	ENSMUST00000115817	ENSMUSG00000024269	Tpgs2	-0.615887	0.071279	0.175433	0.44191	0.3255	0.999751	0.00023192	0.00064894	0.748925
4164	ENSMUST00000042586	ENSMUSG00000034833	Tespa1	-0.252881	0.472973	0.636909	0.79407	0.0607823	0.999751	2.47549e-05	8.04023e-05	0.74887
3280	ENSMUST00000034313	ENSMUSG00000031851	Ntpcr	-1.09592	0.00368708	0.0186423	-0.0251187	0.942668	0.999751	2.54685e-06	9.42113e-06	0.748864
3163	ENSMUST00000033671	ENSMUSG00000031309	Rps6ka3	-1.09086	3.17761e-06	4.53565e-05	-0.0498908	0.83984	0.999751	6.11785e-22	7.11981e-21	0.748715
98	ENSMUST00000001419	ENSMUSG00000001383	Zmat2	-1.44856	1.97715e-10	6.46694e-09	-0.405618	0.303689	0.999751	8.31085e-23	9.95048e-22	0.74856
1611	ENSMUST00000023554	ENSMUSG00000022848	Dirc2	-1.78678	3.07431e-15	1.98053e-13	-0.748638	0.139413	0.999751	1.36897e-13	9.64381e-13	0.748237
4250	ENSMUST00000043521	ENSMUSG00000034473	Sec22a	-0.670185	0.0482303	0.132364	0.359025	0.480187	0.999751	6.27824e-05	0.000192071	0.748119
1233	ENSMUST00000021425	ENSMUSG00000021037	Ahsa1	-1.19919	7.8949e-07	1.30501e-05	-0.146975	0.559289	0.999751	9.10134e-42	2.04082e-40	0.747839
3529	ENSMUST00000036004	ENSMUSG00000046434	Hnrnpa1	-1.20777	1.85422e-10	6.12398e-09	-0.165366	0.496627	0.999751	2.51889e-104	1.41043e-102	0.747814
386	ENSMUST00000005487	ENSMUSG00000005354	Txn2	-1.16346	4.09669e-05	0.000436817	-0.10227	0.687525	0.999751	1.91414e-19	1.98693e-18	0.747626
8346	ENSMUST00000114878	ENSMUSG00000022906	Parp9	-1.36617	1.92446e-08	4.43621e-07	-0.327533	0.349534	0.999751	2.4417e-12	1.58978e-11	0.747504
4914	ENSMUST00000051301	ENSMUSG00000043991	Pura	-1.00277	3.45016e-07	6.24531e-06	0.0216593	0.956858	0.999751	2.01947e-14	1.50028e-13	0.74737
7047	ENSMUST00000092566	ENSMUSG00000019838	Slc16a10	-0.689544	0.0442467	0.124945	0.332913	0.494605	0.999751	3.28256e-06	1.19932e-05	0.747098
5620	ENSMUST00000062957	ENSMUSG00000033530	Ttc7b	-1.24377	2.9801e-07	5.45857e-06	-0.182775	0.64379	0.999751	1.51432e-07	6.51113e-07	0.746521
2045	ENSMUST00000026613	ENSMUSG00000025534	Gusb	-0.74601	0.00147481	0.00884831	0.29341	0.107266	0.999751	1.11235e-27	1.61961e-26	0.745757
250	ENSMUST00000003320	ENSMUSG00000003235	Eif2b5	-1.16649	1.08528e-06	1.72981e-05	-0.122911	0.649905	0.999751	3.15154e-41	6.87793e-40	0.745567
2135	ENSMUST00000027264	ENSMUSG00000026095	Asnsd1	-0.599222	0.00670462	0.0298065	0.419739	0.29575	0.999751	8.86428e-07	3.47305e-06	0.745427
2845	ENSMUST00000031411	ENSMUSG00000029455	Aldh2	-1.15338	1.25987e-06	1.98752e-05	-0.107418	0.540254	0.999751	2.80654e-65	1.00005e-63	0.745426
4830	ENSMUST00000049658	ENSMUSG00000024851	Pitpnm1	-1.2191	0.000243784	0.00204578	-0.103705	0.869145	0.999751	0.00181502	0.00431579	0.745402
1759	ENSMUST00000025077	ENSMUSG00000024234	Mtpap	-1.11684	3.03492e-05	0.00033638	-0.0860737	0.75928	0.999751	4.35179e-17	3.90505e-16	0.745353
3666	ENSMUST00000037489	ENSMUSG00000034254	Agpat1	-0.875448	0.00366199	0.018532	0.17692	0.681819	0.999751	3.90282e-05	0.000123806	0.744774
4698	ENSMUST00000048260	ENSMUSG00000041891	Lman1	-1.02879	0.000193987	0.00168033	0.0229518	0.91852	0.999751	1.70862e-28	2.56006e-27	0.744758
52	ENSMUST00000000926	ENSMUSG00000000903	Vpreb3	-1.21625	3.89215e-06	5.40934e-05	-0.167365	0.585176	0.999751	1.46988e-24	1.90773e-23	0.744645
9125	ENSMUST00000168578	ENSMUSG00000030431	Tmem238	-1.21194	0.00058579	0.00419177	-0.181726	0.722952	0.999751	0.000686113	0.00176324	0.744423
7813	ENSMUST00000106439	ENSMUSG00000020775	Mrpl38	-1.01262	0.000301373	0.00245371	0.0313637	0.91795	0.999751	2.73997e-15	2.15653e-14	0.744029
4871	ENSMUST00000050248	ENSMUSG00000022601	Zbtb11	-1.41389	1.99009e-11	7.71582e-10	-0.37672	0.419022	0.999751	4.6277e-28	6.83964e-27	0.743917
335	ENSMUST00000004565	ENSMUSG00000004451	Ralb	-1.48567	0.000384725	0.00300387	-0.455068	0.631097	0.999751	0.0262482	0.0482382	0.743873
8670	ENSMUST00000135846	ENSMUSG00000037370	Enpp1	-0.457995	0.285976	0.45391	0.542705	0.231381	0.999751	0.000263877	0.000731051	0.743711
7623	ENSMUST00000102874	ENSMUSG00000020321	Mdh1	-1.13066	3.37292e-05	0.000368218	-0.0841168	0.685014	0.999751	1.7544e-39	3.63453e-38	0.743355
89	ENSMUST00000001280	ENSMUSG00000001248	Gramd1a	-1.16453	7.3585e-06	9.51719e-05	-0.113582	0.749254	0.999751	1.94705e-11	1.18284e-10	0.743341
8743	ENSMUST00000144578	ENSMUSG00000060397	Zfp128	-0.153962	0.674877	0.795938	0.863934	0.241342	0.999751	0.0128216	0.0254743	0.743126
645	ENSMUST00000014457	ENSMUSG00000014313	Cox6c	-1.1715	0.000155364	0.00139014	-0.111287	0.658116	0.999751	3.596e-25	4.82684e-24	0.742926
3090	ENSMUST00000033136	ENSMUSG00000030847	Bag3	-1.80769	8.79413e-08	1.79733e-06	-0.774972	0.135635	0.999751	1.09184e-07	4.77417e-07	0.742865
28	ENSMUST00000000505	ENSMUSG00000029730	Mcm7	-1.09558	2.36224e-06	3.50161e-05	-0.0512989	0.810156	0.999751	1.01244e-75	4.18603e-74	0.742761
2993	ENSMUST00000032508	ENSMUSG00000030357	Fkbp4	-1.02863	2.3959e-07	4.50541e-06	0.0110266	0.963924	0.999751	3.42814e-65	1.21712e-63	0.742663
7671	ENSMUST00000103077	ENSMUSG00000020937	Plcd3	-2.11337	2.01156e-16	1.54216e-14	-1.08292	0.383238	0.999751	5.39474e-14	3.90134e-13	0.741961
8739	ENSMUST00000144283	ENSMUSG00000057554	Lgals8	-1.22006	0.0072593	0.0317569	-0.217098	0.732248	0.999751	0.00208117	0.00489989	0.741445
1814	ENSMUST00000025394	ENSMUSG00000024516	Sec11c	-1.41965	1.65224e-09	4.68125e-08	-0.390768	0.278539	0.999751	2.20405e-17	2.02223e-16	0.741041
3124	ENSMUST00000033383	ENSMUSG00000031066	Usp11	-0.879619	0.0039501	0.0195863	0.139005	0.735287	0.999751	4.34055e-07	1.76706e-06	0.74104
4853	ENSMUST00000049931	ENSMUSG00000051457	Spn	-0.800962	0.000519793	0.0038191	0.223556	0.486567	0.999751	4.77808e-25	6.35284e-24	0.740534
131	ENSMUST00000001834	ENSMUSG00000001783	Rtcb	-0.829209	0.000374983	0.00294545	0.20273	0.278705	0.999751	1.17457e-57	3.67718e-56	0.740499
9475	ENSMUST00000193210	ENSMUSG00000061518	Cox5b	-1.06944	7.63135e-05	0.00075217	-0.0237598	0.908598	0.999751	5.11439e-24	6.43336e-23	0.740404
8416	ENSMUST00000116403	ENSMUSG00000021546	Hnrnpk	-1.21047	7.80176e-08	1.61398e-06	-0.172215	0.533629	0.999751	2.1944e-119	1.46278e-117	0.740282
1606	ENSMUST00000023531	ENSMUSG00000022831	Hcls1	-1.54204	4.66295e-11	1.71749e-09	-0.51423	0.0758819	0.999751	1.805e-32	3.10303e-31	0.740034
13	ENSMUST00000000299	ENSMUSG00000000290	Itgb2	-0.563779	0.0273346	0.0883499	0.450498	0.176349	0.999751	8.29774e-14	5.91342e-13	0.739466
2661	ENSMUST00000030404	ENSMUSG00000028651	Ppie	-0.923368	0.00351881	0.0179901	0.116498	0.621427	0.999751	7.12888e-11	4.11159e-10	0.739431
7019	ENSMUST00000091756	ENSMUSG00000094338	Hist1h2bl	-1.23406	1.74981e-05	0.000206312	-0.188921	0.552147	0.999751	1.17428e-27	1.70218e-26	0.73915
6258	ENSMUST00000075164	ENSMUSG00000041642	Kif21b	-1.49823	1.69284e-08	3.95067e-07	-0.459939	0.238706	0.999751	1.0038e-24	1.31501e-23	0.738837
4518	ENSMUST00000046322	ENSMUSG00000038421	Fcrla	-0.90708	0.000634132	0.00446183	0.138104	0.492875	0.999751	1.10477e-45	2.7132e-44	0.738833
6103	ENSMUST00000071926	ENSMUSG00000063200	Nol7	-1.12546	2.3071e-08	5.24687e-07	-0.100615	0.659559	0.999751	8.16385e-23	9.79162e-22	0.73883
4229	ENSMUST00000043305	ENSMUSG00000037622	Wdtc1	-1.02217	6.01274e-06	8.00265e-05	0.0108771	0.974724	0.999751	5.30552e-11	3.09641e-10	0.738791
2285	ENSMUST00000028139	ENSMUSG00000026799	Med27	-0.81951	0.033772	0.102471	0.212932	0.581065	0.999751	7.13196e-06	2.48352e-05	0.73834
1895	ENSMUST00000025804	ENSMUSG00000024870	Rab1b	-1.06545	0.000416801	0.00320848	-0.025883	0.907179	0.999751	5.31543e-13	3.62463e-12	0.738287
7610	ENSMUST00000102793	ENSMUSG00000028563	Tm2d1	-0.784469	0.0790101	0.188651	0.19373	0.748279	0.999751	0.00353434	0.00795978	0.737863
5799	ENSMUST00000066272	ENSMUSG00000051316	Taf7	-0.751744	0.00246328	0.0135006	0.252525	0.284896	0.999751	1.14964e-14	8.6991e-14	0.737841
480	ENSMUST00000007042	ENSMUSG00000024474	Ik	-1.12217	4.00004e-06	5.55059e-05	-0.0889903	0.658806	0.999751	3.30531e-43	7.63884e-42	0.737657
472	ENSMUST00000006900	ENSMUSG00000006717	Acot13	-1.36718	0.00041395	0.00318943	-0.34701	0.329608	0.999751	2.54947e-05	8.26405e-05	0.737508
6702	ENSMUST00000085206	ENSMUSG00000032449	Slc25a36	-1.0329	0.00011817	0.00109767	-0.0128089	0.976244	0.999751	4.4875e-07	1.82461e-06	0.737137
6521	ENSMUST00000080178	ENSMUSG00000011257	Pabpc4	-0.944545	5.36508e-07	9.16336e-06	0.0843426	0.693623	0.999751	2.64615e-50	7.10402e-49	0.736696
3138	ENSMUST00000033497	ENSMUSG00000031157	Pqbp1	-1.3354	2.25411e-06	3.35601e-05	-0.292262	0.255	0.999751	1.58673e-23	1.96071e-22	0.736315
5026	ENSMUST00000053078	ENSMUSG00000050930	Map10	-1.67831	9.75069e-08	1.97379e-06	-0.680213	0.321028	0.999751	0.000346689	0.000940533	0.736285
2031	ENSMUST00000026559	ENSMUSG00000025486	Sirt3	-1.603	0.000158933	0.00141726	-0.597133	0.481926	0.999751	0.00750621	0.0156998	0.736283
1977	ENSMUST00000026267	ENSMUSG00000025237	Parp6	-0.596248	0.0310785	0.096688	0.432491	0.539983	0.999751	0.00606699	0.0129663	0.735917
1782	ENSMUST00000025209	ENSMUSG00000024352	Spata24	-0.969877	0.00915744	0.0377689	0.0156169	0.975907	0.999751	0.00140716	0.00342068	0.735777
4696	ENSMUST00000048249	ENSMUSG00000041881	Ndufa7	-0.908605	0.0291966	0.0922735	0.122767	0.545961	0.999751	2.80354e-08	1.30717e-07	0.735722
6695	ENSMUST00000084985	ENSMUSG00000017843	Ppp2r5c	-1.12692	7.12128e-06	9.25275e-05	-0.100319	0.602981	0.999751	1.26759e-24	1.65174e-23	0.735288
6262	ENSMUST00000075220	ENSMUSG00000059288	Cdyl	-1.15134	0.00010523	0.000994676	-0.110484	0.800522	0.999751	1.3246e-05	4.45276e-05	0.735061
4562	ENSMUST00000046875	ENSMUSG00000037470	Uggt1	-0.917362	1.42996e-06	2.24124e-05	0.0953123	0.687065	0.999751	2.03133e-49	5.33646e-48	0.734966
7405	ENSMUST00000099514	ENSMUSG00000040451	Sgms1	-1.07585	0.000102642	0.000973721	-0.0398461	0.919261	0.999751	4.12815e-09	2.07658e-08	0.734499
5510	ENSMUST00000060808	ENSMUSG00000036606	Plxnb2	-1.06138	0.000158126	0.00141156	-0.0358728	0.835892	0.999751	2.9032e-52	8.08194e-51	0.733494
508	ENSMUST00000007980	ENSMUSG00000007836	Hnrnpa0	-1.28418	1.96215e-10	6.43031e-09	-0.277631	0.42914	0.999751	1.9675e-36	3.75819e-35	0.73347
1334	ENSMUST00000022060	ENSMUSG00000021576	Pdcd6	-1.37332	2.70814e-05	0.000304675	-0.346543	0.417533	0.999751	1.32129e-09	6.89786e-09	0.733437
2799	ENSMUST00000031106	ENSMUSG00000029204	Rhoh	-1.57304	2.29172e-12	1.00333e-10	-0.54762	0.286291	0.999751	8.11374e-14	5.79916e-13	0.733356
4926	ENSMUST00000051574	ENSMUSG00000023942	Slc29a1	-0.869774	0.00143509	0.00865907	0.151191	0.382009	0.999751	4.33509e-29	6.67917e-28	0.733328
5473	ENSMUST00000060232	ENSMUSG00000047187	Rab2a	-1.33338	1.24086e-06	1.95936e-05	-0.313357	0.291625	0.999751	5.49313e-14	3.96663e-13	0.733319
6747	ENSMUST00000086075	ENSMUSG00000037936	Scarb1	-0.827223	0.00287589	0.0152891	0.187268	0.474906	0.999751	9.14589e-12	5.70832e-11	0.733038
9062	ENSMUST00000166750	ENSMUSG00000034390	Cmip	-1.24738	7.26333e-06	9.41566e-05	-0.218249	0.391131	0.999751	1.85944e-15	1.48256e-14	0.732973
3136	ENSMUST00000033486	ENSMUSG00000031146	Plp2	-1.1251	1.68709e-05	0.00019975	-0.0965933	0.719327	0.999751	6.66626e-25	8.79174e-24	0.732649
1390	ENSMUST00000022419	ENSMUSG00000021868	Ppif	-1.1923	3.57635e-06	5.02855e-05	-0.153957	0.629049	0.999751	5.45389e-12	3.45837e-11	0.73255
5716	ENSMUST00000064911	ENSMUSG00000031060	Rbm10	-0.811751	0.0019266	0.011039	0.211272	0.326157	0.999751	2.52191e-20	2.72161e-19	0.732464
4982	ENSMUST00000052420	ENSMUSG00000045071	E130308A19Rik	-1.05161	0.000160901	0.00143406	-0.0328247	0.942086	0.999751	4.92017e-05	0.000153593	0.732426
4711	ENSMUST00000048421	ENSMUSG00000036948	BC037034	-0.65883	0.0426516	0.121705	0.330383	0.532704	0.999751	0.000249031	0.000692665	0.732022
3658	ENSMUST00000037399	ENSMUSG00000040466	Blvrb	-0.801886	0.0400887	0.116645	0.232006	0.485145	0.999751	6.4397e-07	2.56724e-06	0.730579
221	ENSMUST00000002924	ENSMUSG00000002845	Tmem39a	-1.36675	6.09802e-06	8.09707e-05	-0.361287	0.389001	0.999751	2.38953e-07	1.00236e-06	0.730417
3725	ENSMUST00000038104	ENSMUSG00000049658	Bdp1	-1.10966	4.54417e-09	1.17545e-07	-0.109114	0.777668	0.999751	4.25486e-24	5.3798e-23	0.730258
2414	ENSMUST00000028944	ENSMUSG00000027452	Acss1	-1.2843	1.59596e-07	3.11167e-06	-0.275509	0.442552	0.999751	4.25766e-19	4.34591e-18	0.730231
4202	ENSMUST00000042971	ENSMUSG00000038352	Arl5c	-0.936013	0.000453835	0.003419	0.0962637	0.677101	0.999751	3.81409e-23	4.66595e-22	0.729843
8776	ENSMUST00000148159	ENSMUSG00000062210	Tnfaip8	-1.42451	6.07214e-09	1.54012e-07	-0.404869	0.328096	0.999751	3.04552e-14	2.23376e-13	0.729835
9400	ENSMUST00000183952	ENSMUSG00000098923	Tmem185b	-1.14082	0.00203109	0.0115363	-0.104806	0.730534	0.999751	1.43585e-05	4.80693e-05	0.729163
3174	ENSMUST00000033741	ENSMUSG00000031375	Bgn	0.258896	0.518589	0.675257	1.27733	0.102114	0.999751	0.0208552	0.0393757	0.728962
1825	ENSMUST00000025453	ENSMUSG00000024563	Smad2	-1.31433	9.01864e-07	1.47209e-05	-0.294668	0.333694	0.999751	2.80237e-15	2.20212e-14	0.728386
7510	ENSMUST00000101445	ENSMUSG00000045466	Zfp956	-0.744055	0.0261018	0.0851285	0.242205	0.639309	0.999751	0.000228347	0.000639488	0.727964
9228	ENSMUST00000172107	ENSMUSG00000022403	St13	-1.26293	6.72304e-08	1.40281e-06	-0.238411	0.382192	0.999751	2.1825e-60	7.15262e-59	0.727438
7810	ENSMUST00000106407	ENSMUSG00000030727	Rabep2	-0.677243	0.0131436	0.0501673	0.297915	0.386935	0.999751	1.32649e-07	5.73118e-07	0.72733
4007	ENSMUST00000040888	ENSMUSG00000042747	Krtcap2	-1.0893	0.000592893	0.00422786	-0.0684766	0.747759	0.999751	3.64514e-13	2.50658e-12	0.727299
4860	ENSMUST00000050063	ENSMUSG00000044147	Arf6	-1.15441	2.51018e-09	6.85967e-08	-0.144852	0.62053	0.999751	1.29868e-28	1.96386e-27	0.727064
9414	ENSMUST00000185160	ENSMUSG00000099282	Txnrd2	-1.82884	5.44375e-06	7.34342e-05	-0.83942	0.297131	0.999751	0.000851833	0.00215743	0.727033
1473	ENSMUST00000022791	ENSMUSG00000022184	Fbxo4	-0.502805	0.35283	0.522872	0.491754	0.542068	0.999751	0.0165088	0.0319612	0.726766
7298	ENSMUST00000097877	ENSMUSG00000061894	Zscan20	-1.23753	1.09147e-07	2.1963e-06	-0.224082	0.637294	0.999751	1.5607e-05	5.20181e-05	0.726595
687	ENSMUST00000015456	ENSMUSG00000015312	Gadd45b	-2.03543	1.80303e-13	9.20141e-12	-1.03174	0.149721	0.999751	1.97124e-07	8.35983e-07	0.726333
4413	ENSMUST00000045246	ENSMUSG00000026785	Pkn3	-1.26503	7.42234e-05	0.000734131	-0.274378	0.652269	0.999751	3.73422e-05	0.00011865	0.725992
6186	ENSMUST00000073418	ENSMUSG00000022565	Plec	-0.694793	0.00353794	0.018077	0.298127	0.486049	0.999751	1.8569e-46	4.62996e-45	0.725927
4433	ENSMUST00000045454	ENSMUSG00000032977	Fam207a	-0.757813	0.0019442	0.0111136	0.265714	0.443298	0.999751	3.95274e-08	1.81845e-07	0.725742
8108	ENSMUST00000110774	ENSMUSG00000033943	Mga	-0.943298	1.65852e-07	3.22622e-06	0.0539037	0.764293	0.999751	4.18995e-69	1.61643e-67	0.725714
3543	ENSMUST00000036161	ENSMUSG00000041720	Pi4ka	-0.981417	0.00013771	0.00125411	0.0329863	0.838659	0.999751	7.87096e-49	2.04041e-47	0.725432
1791	ENSMUST00000025241	ENSMUSG00000024382	Ercc3	-0.88333	0.00206795	0.0116947	0.130767	0.572981	0.999751	4.63779e-14	3.36635e-13	0.725069
4940	ENSMUST00000051784	ENSMUSG00000021532	Fastkd3	-1.0746	0.0061461	0.0278049	-0.0728443	0.845024	0.999751	4.80257e-05	0.000150161	0.724688
9014	ENSMUST00000165123	ENSMUSG00000024576	Csnk1a1	-1.26501	1.71282e-09	4.83673e-08	-0.254347	0.384373	0.999751	3.82414e-45	9.22975e-44	0.723227
9353	ENSMUST00000180480	ENSMUSG00000097830	Gstp1	-1.55924	3.5438e-05	0.000384889	-0.556983	0.0812045	0.999751	1.1296e-07	4.92392e-07	0.722966
7892	ENSMUST00000107808	ENSMUSG00000078713	Tomm5	-0.710231	0.00766001	0.033049	0.295987	0.346969	0.999751	3.33495e-12	2.15136e-11	0.722876
8942	ENSMUST00000162503	ENSMUSG00000022550	Adck5	-0.674801	0.0312334	0.0969908	0.326735	0.62265	0.999751	7.88329e-05	0.000237322	0.722865
4080	ENSMUST00000041618	ENSMUSG00000039117	Taf4	-0.780214	0.00118248	0.00745338	0.219839	0.442575	0.999751	2.41714e-11	1.45578e-10	0.722398
2116	ENSMUST00000027149	ENSMUSG00000026000	Lancl1	-1.4703	2.31642e-07	4.37049e-06	-0.456229	0.259292	0.999751	5.23397e-12	3.32389e-11	0.721906
8992	ENSMUST00000164243	ENSMUSG00000079108	Srp54c	-0.766293	0.00970999	0.0395948	0.224667	0.310963	0.999751	3.32906e-11	1.9756e-10	0.721829
5423	ENSMUST00000059401	ENSMUSG00000038295	Atg9b	-0.48691	0.259261	0.425507	0.47892	0.526421	0.999751	0.0236939	0.0440896	0.721763
5688	ENSMUST00000064495	ENSMUSG00000052566	Hook2	-0.543858	0.11163	0.240393	0.402584	0.442799	0.999751	0.00107363	0.00266882	0.721569
4370	ENSMUST00000044675	ENSMUSG00000098789	Jmjd7	-0.638244	0.169006	0.318801	0.321793	0.567856	0.999751	0.00417901	0.00927523	0.721106
1595	ENSMUST00000023467	ENSMUSG00000022781	Pak2	-1.36248	2.32237e-10	7.50913e-09	-0.361508	0.243839	0.999751	2.31453e-48	5.95276e-47	0.720971
7409	ENSMUST00000099556	ENSMUSG00000074922	Fam122a	-0.325396	0.376392	0.546464	0.61342	0.390569	0.999751	0.00458476	0.0100866	0.7209
639	ENSMUST00000014339	ENSMUSG00000014195	Dnajc7	-1.06404	1.67032e-05	0.00019832	-0.0548341	0.755057	0.999751	2.67684e-45	6.49266e-44	0.720883
1292	ENSMUST00000021790	ENSMUSG00000021361	Tmem14c	-1.14984	0.000215682	0.00183726	-0.136983	0.692018	0.999751	1.98184e-09	1.01889e-08	0.720349
5575	ENSMUST00000061973	ENSMUSG00000049734	Trex1	-1.34496	0.000110015	0.00103153	-0.359098	0.409375	0.999751	2.5538e-06	9.44329e-06	0.72032
5989	ENSMUST00000069620	ENSMUSG00000055866	Per2	-0.445659	0.137205	0.275826	0.513187	0.214244	0.999751	5.05237e-05	0.000157369	0.72022
5942	ENSMUST00000068725	ENSMUSG00000073481	2022-03-02	-0.922222	0.000109927	0.00103128	0.0834621	0.696174	0.999751	8.11591e-25	1.06749e-23	0.720196
8839	ENSMUST00000154330	ENSMUSG00000020477	Mrps24	-0.90199	0.00484137	0.0230284	0.107049	0.753378	0.999751	7.29051e-08	3.26805e-07	0.720155
9190	ENSMUST00000170836	ENSMUSG00000015671	Psma2	-1.18506	1.19552e-06	1.89129e-05	-0.181405	0.521767	0.999751	5.95432e-23	7.18551e-22	0.719667
8001	ENSMUST00000109333	ENSMUSG00000061474	Mrps36	-1.16046	0.00078388	0.00533384	-0.159399	0.718315	0.999751	4.41477e-06	1.58521e-05	0.719047
9606	ENSMUST00000210564	ENSMUSG00000109901	Chmp1b	-1.58433	4.334e-09	1.12624e-07	-0.59056	0.305524	0.999751	4.23506e-09	2.12906e-08	0.719015
6047	ENSMUST00000070785	ENSMUSG00000021327	Zkscan3	-1.56297	3.14338e-09	8.40036e-08	-0.569569	0.115401	0.999751	4.24418e-07	1.73286e-06	0.71886
1621	ENSMUST00000023614	ENSMUSG00000022897	Dyrk1a	-1.35153	3.27789e-09	8.73228e-08	-0.353841	0.365299	0.999751	3.46051e-32	5.90759e-31	0.718386
9512	ENSMUST00000200157	ENSMUSG00000007987	Ift22	-1.08151	7.38245e-05	0.000731467	-0.0710498	0.833848	0.999751	4.02648e-08	1.84976e-07	0.718019
5798	ENSMUST00000066264	ENSMUSG00000053898	Ech1	-1.07477	0.000439012	0.00333401	-0.086793	0.710207	0.999751	4.18275e-10	2.27578e-09	0.71797
4011	ENSMUST00000040924	ENSMUSG00000037013	Ss18	-1.11049	2.58509e-07	4.82902e-06	-0.118472	0.685859	0.999751	5.28118e-28	7.75867e-27	0.717872
1954	ENSMUST00000026139	ENSMUSG00000025145	Lrrc45	-0.58108	0.0179145	0.0635655	0.420534	0.372937	0.999751	8.37557e-05	0.000250602	0.717821
7131	ENSMUST00000094280	ENSMUSG00000070493	Chchd2	-1.10273	2.85675e-05	0.000318434	-0.0908598	0.750311	0.999751	4.29172e-27	6.09487e-26	0.717708
6466	ENSMUST00000079323	ENSMUSG00000032776	Mctp2	-1.1327	4.80232e-07	8.32207e-06	-0.141672	0.727366	0.999751	6.83443e-11	3.94641e-10	0.717664
538	ENSMUST00000009036	ENSMUSG00000008892	Vdac3	-0.963662	0.000150301	0.00135734	0.047668	0.788698	0.999751	3.55179e-22	4.18821e-21	0.717656
1947	ENSMUST00000026122	ENSMUSG00000025130	P4hb	-0.929022	1.84251e-05	0.000216189	0.0754663	0.635358	0.999751	4.15326e-69	1.60861e-67	0.717601
4062	ENSMUST00000041375	ENSMUSG00000037112	Sik2	-0.626393	0.0374847	0.111051	0.357853	0.338277	0.999751	1.27901e-05	4.31131e-05	0.717595
8376	ENSMUST00000115403	ENSMUSG00000025938	Slco5a1	-0.239201	0.463763	0.628151	0.66338	0.399654	0.999751	0.0208496	0.0393728	0.717235
266	ENSMUST00000003536	ENSMUSG00000003444	Med29	-0.692377	0.0805992	0.191608	0.315833	0.395727	0.999751	1.10067e-05	3.75406e-05	0.716876
1820	ENSMUST00000025418	ENSMUSG00000024537	Psmg2	-1.3928	2.80623e-06	4.06375e-05	-0.390683	0.218667	0.999751	4.86065e-13	3.32145e-12	0.71676
9765	ENSMUST00000234266	ENSMUSG00000024271	Elp2	-0.943261	0.000543254	0.00395036	0.0623624	0.699899	0.999751	8.76421e-38	1.73496e-36	0.716697
6940	ENSMUST00000090192	ENSMUSG00000038965	Ube2l3	-1.36017	2.02022e-08	4.63245e-07	-0.354429	0.333832	0.999751	7.61552e-40	1.60483e-38	0.716644
5531	ENSMUST00000061209	ENSMUSG00000049305	Ccdc71	-1.09172	0.000150119	0.00135652	-0.0889098	0.779102	0.999751	9.79674e-08	4.30678e-07	0.716525
9540	ENSMUST00000202241	ENSMUSG00000107283	Mpv17	-0.83138	0.0516437	0.138735	0.155903	0.756796	0.999751	0.00263837	0.00609461	0.716474
8842	ENSMUST00000154553	ENSMUSG00000073468	Sft2d1	-1.02474	0.017407	0.0621422	-0.033978	0.906628	0.999751	0.000121864	0.000355824	0.715608
6598	ENSMUST00000081593	ENSMUSG00000062070	Pgk1	-0.961256	3.1536e-06	4.50653e-05	0.0362853	0.811093	0.999751	2.35332e-48	6.03669e-47	0.715308
2446	ENSMUST00000029165	ENSMUSG00000027637	Rab5if	-1.30603	0.00039247	0.00305169	-0.289405	0.359526	0.999751	8.88466e-09	4.35304e-08	0.715036
59	ENSMUST00000001036	ENSMUSG00000032175	Tyk2	-1.33528	1.34573e-06	2.11903e-05	-0.350829	0.430744	0.999751	1.10131e-06	4.26721e-06	0.714318
2154	ENSMUST00000027357	ENSMUSG00000026171	Rnf25	-1.20838	0.000512375	0.00377278	-0.228296	0.486161	0.999751	2.68186e-05	8.67313e-05	0.714084
1590	ENSMUST00000023453	ENSMUSG00000022769	Sdf2l1	-0.488017	0.136904	0.275386	0.502599	0.0649269	0.999751	2.19554e-08	1.03782e-07	0.714079
2439	ENSMUST00000029120	ENSMUSG00000027593	Raly	-1.22977	1.56744e-06	2.43197e-05	-0.228859	0.465938	0.999751	1.23701e-36	2.3861e-35	0.713915
345	ENSMUST00000004729	ENSMUSG00000004610	Etfb	-1.20705	1.01538e-05	0.000126963	-0.217903	0.374799	0.999751	4.35619e-16	3.65152e-15	0.713742
4461	ENSMUST00000045730	ENSMUSG00000038587	Akap12	-1.02595	1.76734e-07	3.41826e-06	-0.0356015	0.872696	0.999751	1.02672e-154	9.40267e-153	0.713443
7084	ENSMUST00000093336	ENSMUSG00000049916	2610318N02Rik	-0.691178	0.0184199	0.0649104	0.241161	0.654809	0.999751	0.000574945	0.00149885	0.71324
4600	ENSMUST00000047281	ENSMUSG00000041203	Trir	-1.11052	5.316e-05	0.000551555	-0.105081	0.699738	0.999751	1.90684e-15	1.51789e-14	0.713146
4174	ENSMUST00000042701	ENSMUSG00000037235	Mxd4	-1.41054	8.52945e-13	3.98112e-11	-0.436934	0.435881	0.999751	3.35893e-14	2.45811e-13	0.712936
5333	ENSMUST00000057934	ENSMUSG00000001472	Tcf25	-1.18493	1.34656e-05	0.000162963	-0.18323	0.469781	0.999751	2.42594e-33	4.29094e-32	0.712931
849	ENSMUST00000018711	ENSMUSG00000018567	Gabarap	-1.14705	1.73917e-05	0.0002052	-0.146135	0.560569	0.999751	4.18442e-11	2.45675e-10	0.712869
7257	ENSMUST00000097352	ENSMUSG00000006705	Pknox1	-1.22509	2.63161e-08	5.89779e-07	-0.231561	0.505114	0.999751	6.18078e-16	5.09381e-15	0.712422
3744	ENSMUST00000038257	ENSMUSG00000033318	Gstt2	-0.902081	0.0047733	0.0227844	0.0856707	0.842523	0.999751	1.70598e-06	6.4544e-06	0.71232
3514	ENSMUST00000035861	ENSMUSG00000005069	Pex5	-0.848418	0.00388767	0.0194131	0.108183	0.691975	0.999751	3.63694e-08	1.67947e-07	0.712222
5424	ENSMUST00000059433	ENSMUSG00000044250	Pced1b	-1.07972	0.000135315	0.00123591	-0.107277	0.783842	0.999751	6.23617e-06	2.19577e-05	0.712085
4320	ENSMUST00000044115	ENSMUSG00000038797	Zscan2	-1.58719	1.04699e-05	0.000130627	-0.56855	0.427237	0.999751	0.00218758	0.00512534	0.711638
1636	ENSMUST00000023694	ENSMUSG00000022972	Cfap298	-1.21618	6.0061e-07	1.01154e-05	-0.20373	0.517233	0.999751	2.70377e-11	1.61966e-10	0.711582
8324	ENSMUST00000114444	ENSMUSG00000071533	Pcnp	-1.05485	1.11524e-06	1.77257e-05	-0.0721101	0.838927	0.999751	2.2651e-23	2.78491e-22	0.711569
4954	ENSMUST00000052012	ENSMUSG00000034055	Phka1	-0.938632	0.00677952	0.030038	-0.0127966	0.983549	0.999751	0.00215029	0.00504232	0.711527
4353	ENSMUST00000044492	ENSMUSG00000040407	Akap9	-1.04681	6.02978e-08	1.26994e-06	-0.0655406	0.826038	0.999751	7.98986e-31	1.30924e-29	0.711363
3777	ENSMUST00000038570	ENSMUSG00000034285	Nipsnap1	-1.25514	0.000217207	0.00184746	-0.279685	0.650178	0.999751	1.24001e-05	4.18996e-05	0.711019
6515	ENSMUST00000080030	ENSMUSG00000062203	Gspt1	-1.25089	2.77654e-07	5.11892e-06	-0.252085	0.369131	0.999751	3.35495e-80	1.46112e-78	0.71048
490	ENSMUST00000007257	ENSMUSG00000007041	Clic1	-0.990975	0.00487279	0.0231584	0.0190444	0.92388	0.999751	2.16798e-24	2.78063e-23	0.710289
1576	ENSMUST00000023361	ENSMUSG00000022680	Pdxdc1	-0.931065	1.0131e-05	0.000126773	0.0418626	0.904472	0.999751	8.46348e-17	7.46477e-16	0.709957
889	ENSMUST00000019224	ENSMUSG00000019080	Mfsd3	-0.587876	0.216551	0.377199	0.36213	0.506752	0.999751	0.00677566	0.014337	0.709638
86	ENSMUST00000001242	ENSMUSG00000053329	D10Jhu81e	-1.20784	0.000168918	0.00149763	-0.22661	0.497172	0.999751	1.55675e-07	6.68476e-07	0.70963
5160	ENSMUST00000055087	ENSMUSG00000021457	Syk	-1.62426	1.90004e-14	1.09871e-12	-0.638861	0.0849078	0.999751	4.31721e-47	1.08751e-45	0.709367
5503	ENSMUST00000060714	ENSMUSG00000050148	Ubqln2	-0.788148	0.0290535	0.0919239	0.19974	0.552448	0.999751	4.12198e-06	1.48552e-05	0.709072
1253	ENSMUST00000021554	ENSMUSG00000015143	Actn1	-0.460817	0.305809	0.475612	0.444392	0.517453	0.999751	0.00816822	0.0169433	0.708975
1780	ENSMUST00000025204	ENSMUSG00000024346	Pfdn1	-0.966061	0.0037103	0.0187261	0.0202682	0.938043	0.999751	9.29167e-09	4.5411e-08	0.708614
9114	ENSMUST00000168348	ENSMUSG00000000631	Myo18a	-0.96166	3.58469e-05	0.000388831	0.0196475	0.927809	0.999751	4.79521e-19	4.88443e-18	0.708305
8904	ENSMUST00000161046	ENSMUSG00000022710	Usp7	-1.13061	6.78632e-07	1.13617e-05	-0.142812	0.576192	0.999751	2.76622e-81	1.221e-79	0.70774
5102	ENSMUST00000054098	ENSMUSG00000044026	Slc35g1	-1.32876	2.58836e-09	7.05058e-08	-0.357313	0.495118	0.999751	1.73111e-09	8.94212e-09	0.707464
2751	ENSMUST00000030865	ENSMUSG00000029007	Agtrap	-0.510496	0.0841398	0.197367	0.499434	0.466119	0.999751	0.00954247	0.0194765	0.707331
5231	ENSMUST00000056246	ENSMUSG00000062116	Zfp954	-0.913442	0.0187841	0.0658784	0.0585882	0.8979	0.999751	0.000668578	0.00172269	0.707331
1090	ENSMUST00000020717	ENSMUSG00000020440	Arf5	-1.05785	0.00155249	0.00924563	-0.0460638	0.853896	0.999751	2.49648e-09	1.27478e-08	0.707043
3788	ENSMUST00000038644	ENSMUSG00000032892	Rangrf	-1.21852	2.55239e-06	3.75718e-05	-0.256023	0.507014	0.999751	7.34119e-08	3.28927e-07	0.7067
2765	ENSMUST00000030914	ENSMUSG00000029048	Rer1	-0.774902	0.00335419	0.0173173	0.188609	0.419169	0.999751	2.52854e-13	1.75227e-12	0.706661
4225	ENSMUST00000043214	ENSMUSG00000033220	Rac2	-1.10276	1.25657e-05	0.000153277	-0.107756	0.672773	0.999751	1.68478e-33	3.00167e-32	0.706561
7732	ENSMUST00000105275	ENSMUSG00000020189	Osbpl8	-0.992318	3.66373e-06	5.11744e-05	-0.0185779	0.954764	0.999751	5.70559e-22	6.66377e-21	0.706433
3448	ENSMUST00000035202	ENSMUSG00000032583	Mon1a	-1.36479	1.82928e-06	2.79472e-05	-0.407641	0.492193	0.999751	7.24554e-05	0.000219336	0.705924
3177	ENSMUST00000033763	ENSMUSG00000031388	Naa10	-1.0137	0.000128228	0.00117755	-0.0257222	0.896572	0.999751	2.56645e-17	2.34377e-16	0.705612
4387	ENSMUST00000044911	ENSMUSG00000039615	Stub1	-1.10299	8.43043e-06	0.000107477	-0.131636	0.764336	0.999751	1.7017e-07	7.27529e-07	0.704745
3223	ENSMUST00000034046	ENSMUSG00000018796	Acsl1	-0.948459	0.00752402	0.0326118	0.0603891	0.86472	0.999751	7.64529e-06	2.65096e-05	0.704736
4122	ENSMUST00000042105	ENSMUSG00000040435	Ppp1r15a	0.00173999	0.996128	0.997777	0.94156	0.239607	0.999751	0.0117563	0.0235197	0.704555
2944	ENSMUST00000032179	ENSMUSG00000030091	Nup210	-0.963	1.03052e-05	0.000128667	0.0211682	0.919396	0.999751	9.84956e-105	5.57895e-103	0.704511
3809	ENSMUST00000038867	ENSMUSG00000038084	Opa1	-1.1251	6.67091e-06	8.73457e-05	-0.142637	0.571018	0.999751	8.66785e-33	1.50596e-31	0.704371
2690	ENSMUST00000030563	ENSMUSG00000028779	Pef1	-0.863685	0.0203402	0.0700741	0.0934933	0.771315	0.999751	4.60872e-05	0.000144515	0.704269
6999	ENSMUST00000091299	ENSMUSG00000069089	Cdk7	-1.27009	6.12206e-06	8.12263e-05	-0.298417	0.439715	0.999751	6.49888e-09	3.21791e-08	0.704192
1996	ENSMUST00000026405	ENSMUSG00000090247	Bloc1s1	-1.05722	0.00355602	0.0181386	-0.0582518	0.869231	0.999751	2.02532e-05	6.66425e-05	0.704183
6411	ENSMUST00000078218	ENSMUSG00000058586	Serhl	-0.957116	0.00519605	0.0244275	0.0423695	0.927632	0.999751	0.000200076	0.000563699	0.703831
9264	ENSMUST00000174259	ENSMUSG00000022216	Psme1	-1.07182	0.000173818	0.00153625	-0.0688251	0.715927	0.999751	5.36561e-39	1.09765e-37	0.703348
7359	ENSMUST00000098948	ENSMUSG00000032187	Smarca4	-0.906886	3.56822e-05	0.000387292	0.075677	0.645235	0.999751	5.36297e-132	3.89272e-130	0.70321
1299	ENSMUST00000021818	ENSMUSG00000021391	Cenpp	-1.20936	0.00241473	0.0132833	-0.228386	0.522608	0.999751	0.000132629	0.000384164	0.702967
412	ENSMUST00000005826	ENSMUSG00000005683	Cs	-0.860758	5.70839e-05	0.000585102	0.113856	0.539546	0.999751	3.52555e-38	7.05039e-37	0.702477
9358	ENSMUST00000180619	ENSMUSG00000097778	Pramef8	-0.48597	0.241867	0.406182	0.4672	0.401639	0.999751	0.00858914	0.0177152	0.702354
873	ENSMUST00000019026	ENSMUSG00000018882	Mrpl45	-0.933039	9.57628e-05	0.000915637	0.0331006	0.885561	0.999751	3.84598e-15	2.98864e-14	0.702252
7489	ENSMUST00000101029	ENSMUSG00000037679	Inf2	-1.03021	0.00185207	0.0106842	-0.0647391	0.914759	0.999751	5.35999e-05	0.000166158	0.702224
9748	ENSMUST00000230980	ENSMUSG00000022789	Dnm1l	-1.23301	1.54516e-06	2.404e-05	-0.249984	0.50457	0.999751	3.98931e-23	4.86815e-22	0.702101
2887	ENSMUST00000031625	ENSMUSG00000029621	Arpc1a	-0.429002	0.125933	0.260715	0.515543	0.215997	0.999751	4.0155e-08	1.84559e-07	0.702071
5150	ENSMUST00000054984	ENSMUSG00000044982	Sft2d3	-0.940556	0.00162603	0.00960595	0.062226	0.918087	0.999751	0.00168229	0.00402951	0.701929
6407	ENSMUST00000078090	ENSMUSG00000028496	Mllt3	-0.543152	0.0439581	0.124483	0.390153	0.3115	0.999751	5.87413e-07	2.35229e-06	0.701834
2014	ENSMUST00000026470	ENSMUSG00000025403	Shmt2	-1.0302	7.27823e-06	9.42776e-05	-0.0447083	0.858908	0.999751	9.76926e-82	4.39124e-80	0.701268
3462	ENSMUST00000035279	ENSMUSG00000042328	Hps4	-0.717994	0.0340721	0.103178	0.2227	0.664848	0.999751	0.000881896	0.00222667	0.701185
6119	ENSMUST00000072177	ENSMUSG00000009772	Nuak2	-1.04054	0.000172625	0.0015273	-0.0695285	0.850721	0.999751	6.84811e-09	3.384e-08	0.701015
8032	ENSMUST00000109727	ENSMUSG00000021144	Mta1	-0.92701	0.000538193	0.00391693	0.0547643	0.763072	0.999751	2.85083e-27	4.08411e-26	0.700916
6498	ENSMUST00000079773	ENSMUSG00000003345	Csnk1g2	-0.650374	0.0196625	0.0682667	0.352463	0.323465	0.999751	6.11157e-08	2.75978e-07	0.70044
168	ENSMUST00000002318	ENSMUSG00000024220	Zfp523	-0.262215	0.41705	0.585279	0.65524	0.246963	0.999751	0.000529584	0.00138977	0.700084
3331	ENSMUST00000034537	ENSMUSG00000032038	St3gal4	-0.978546	0.00231638	0.0128382	0.0169905	0.976148	0.999751	0.00180179	0.00429059	0.700002
5511	ENSMUST00000060834	ENSMUSG00000042831	Alkbh6	-0.890557	0.0507857	0.137038	0.0969392	0.840857	0.999751	0.00267257	0.00616636	0.699407
9633	ENSMUST00000215311	ENSMUSG00000032409	Atr	-0.380872	0.157831	0.304397	0.565524	0.0239789	0.999751	4.79448e-22	5.61303e-21	0.698804
6583	ENSMUST00000081335	ENSMUSG00000062175	Tgif2	-1.25624	8.58774e-08	1.76795e-06	-0.321367	0.530564	0.999751	1.22172e-06	4.69661e-06	0.698779
7737	ENSMUST00000105350	ENSMUSG00000048696	Mex3d	-1.32988	1.25461e-05	0.000153148	-0.322239	0.556664	0.999751	0.00272977	0.00629241	0.698513
5522	ENSMUST00000061086	ENSMUSG00000045826	Ptprcap	-1.16273	0.000351394	0.00279384	-0.166955	0.611762	0.999751	2.14008e-11	1.29608e-10	0.698492
7657	ENSMUST00000102993	ENSMUSG00000039159	Ube2h	-1.36512	3.30769e-12	1.42965e-10	-0.40571	0.31638	0.999751	1.70506e-21	1.93827e-20	0.698239
422	ENSMUST00000006035	ENSMUSG00000005881	Ergic3	-1.16415	8.09008e-05	0.000789575	-0.172909	0.47216	0.999751	6.88021e-11	3.9705e-10	0.698181
120	ENSMUST00000001716	ENSMUSG00000001666	Ddt	-1.06823	0.00240568	0.0132508	-0.079916	0.814104	0.999751	7.58541e-05	0.000228988	0.69805
9367	ENSMUST00000181494	ENSMUSG00000097771	Coro1b	-1.4114	5.70269e-06	7.64404e-05	-0.434892	0.323007	0.999751	4.29464e-08	1.97018e-07	0.697884
4570	ENSMUST00000046951	ENSMUSG00000038683	Pak1ip1	-1.03377	4.62066e-05	0.000484754	-0.0619865	0.806677	0.999751	1.78586e-15	1.42621e-14	0.697471
6377	ENSMUST00000077458	ENSMUSG00000026797	Stxbp1	-1.16219	6.1866e-06	8.18902e-05	-0.184869	0.55478	0.999751	1.26435e-13	8.93253e-13	0.697428
624	ENSMUST00000013766	ENSMUSG00000013622	Atraid	-0.902051	0.0610696	0.156702	0.0690881	0.839361	0.999751	0.000117242	0.000343558	0.697284
2873	ENSMUST00000031556	ENSMUSG00000029571	Tmem106b	-1.2376	1.28258e-07	2.55055e-06	-0.278096	0.355518	0.999751	8.66364e-12	5.41422e-11	0.697274
7171	ENSMUST00000095078	ENSMUSG00000007476	Lrrc8a	-0.827048	0.000969919	0.00635719	0.130718	0.736544	0.999751	6.75658e-07	2.68156e-06	0.69677
9473	ENSMUST00000192980	ENSMUSG00000103205	Vamp8	-1.07481	0.0221364	0.0745343	-0.11189	0.835876	0.999751	0.0034594	0.00780715	0.696743
6783	ENSMUST00000086851	ENSMUSG00000067071	Hes6	-1.29376	8.95155e-09	2.19171e-07	-0.347753	0.479049	0.999751	2.03884e-14	1.51238e-13	0.696654
409	ENSMUST00000005810	ENSMUSG00000005667	Mthfd2	-1.25966	4.38274e-08	9.45945e-07	-0.280585	0.339044	0.999751	3.70703e-16	3.11537e-15	0.696531
3069	ENSMUST00000033025	ENSMUSG00000030763	Lcmt1	-0.847911	0.00422903	0.0206849	0.0931798	0.776698	0.999751	2.77421e-06	1.02121e-05	0.696521
3954	ENSMUST00000040445	ENSMUSG00000036442	Thap11	-1.14791	0.000153871	0.00138011	-0.173789	0.518278	0.999751	8.19835e-08	3.64169e-07	0.696431
7128	ENSMUST00000094216	ENSMUSG00000070462	Tlnrd1	-0.673556	0.00427348	0.0208398	0.26991	0.599527	0.999751	0.000574975	0.00149885	0.696352
8811	ENSMUST00000151698	ENSMUSG00000028581	Laptm5	-0.900885	0.000142922	0.00129493	0.04444	0.829452	0.999751	1.49248e-17	1.38493e-16	0.695896
7786	ENSMUST00000106112	ENSMUSG00000078566	Bnip3	-1.55032	5.41097e-05	0.000560722	-0.593795	0.466799	0.999751	0.00176101	0.00420778	0.695617
5683	ENSMUST00000064404	ENSMUSG00000031068	Glrx3	-1.13904	0.000117337	0.00109053	-0.149758	0.517567	0.999751	5.70196e-66	2.08483e-64	0.695561
6372	ENSMUST00000077367	ENSMUSG00000028048	Gba	-0.667569	0.0216073	0.0731454	0.274999	0.456389	0.999751	2.08702e-08	9.89392e-08	0.695278
192	ENSMUST00000002551	ENSMUSG00000002477	Snrpd1	-1.14247	6.72845e-06	8.79631e-05	-0.167576	0.572273	0.999751	1.67969e-25	2.27338e-24	0.695258
4282	ENSMUST00000043829	ENSMUSG00000042202	Slc35e2	-0.335557	0.199223	0.357075	0.595814	0.286412	0.999751	0.000830237	0.00210491	0.694809
3377	ENSMUST00000034827	ENSMUSG00000032288	Imp3	-1.26084	1.68527e-05	0.000199675	-0.291774	0.377446	0.999751	4.48681e-15	3.47011e-14	0.694628
3556	ENSMUST00000036328	ENSMUSG00000040721	Zfhx2	-0.287089	0.300124	0.469557	0.644306	0.328932	0.999751	0.000959525	0.00240532	0.694352
845	ENSMUST00000018653	ENSMUSG00000018509	Cenpv	-1.12294	0.000260184	0.00215881	-0.13913	0.622733	0.999751	4.98282e-12	3.17882e-11	0.694184
3940	ENSMUST00000040344	ENSMUSG00000034707	Gns	-1.28691	7.36799e-07	1.22508e-05	-0.299876	0.142136	0.999751	5.54811e-20	5.90934e-19	0.694006
4831	ENSMUST00000049680	ENSMUSG00000048897	Zfp710	-1.06537	9.25022e-05	0.000886403	-0.105541	0.798047	0.999751	1.15099e-07	5.01048e-07	0.69393
5579	ENSMUST00000062045	ENSMUSG00000051627	Hist1h1e	-1.03541	2.56621e-05	0.000290832	-0.0558328	0.839294	0.999751	8.12312e-103	4.52264e-101	0.693782
3730	ENSMUST00000038131	ENSMUSG00000033970	Rfc3	-1.04212	0.00114008	0.00724002	-0.091976	0.702202	0.999751	5.11769e-07	2.06797e-06	0.693727
8368	ENSMUST00000115330	ENSMUSG00000029676	Pot1a	-0.829494	0.00116974	0.00738408	0.107104	0.716374	0.999751	4.61639e-08	2.11284e-07	0.693668
7693	ENSMUST00000103164	ENSMUSG00000076435	Acsf2	-1.2347	8.98515e-06	0.000113919	-0.26448	0.504828	0.999751	1.66171e-30	2.66936e-29	0.693444
721	ENSMUST00000016033	ENSMUSG00000015889	Lta4h	-1.14452	5.12177e-07	8.82789e-06	-0.180366	0.372761	0.999751	5.55854e-24	6.98309e-23	0.693354
7138	ENSMUST00000094434	ENSMUSG00000050708	Ftl1	-1.04812	0.000158482	0.00141399	-0.077284	0.789854	0.999751	2.08973e-15	1.65808e-14	0.692991
865	ENSMUST00000018905	ENSMUSG00000018761	Mpdu1	-0.777702	0.0443694	0.125208	0.177902	0.561415	0.999751	5.32741e-05	0.000165305	0.692601
7273	ENSMUST00000097542	ENSMUSG00000073542	Cep76	-0.856006	0.00156628	0.00932119	0.108051	0.712966	0.999751	1.78179e-07	7.60442e-07	0.692595
7122	ENSMUST00000094077	ENSMUSG00000018476	Kdm6b	-1.16982	1.76275e-07	3.41329e-06	-0.208141	0.544371	0.999751	9.84297e-19	9.84196e-18	0.692505
6251	ENSMUST00000074991	ENSMUSG00000009035	Tmem184b	-0.767825	0.00208468	0.01175	0.15467	0.734764	0.999751	1.31874e-05	4.43457e-05	0.692452
1659	ENSMUST00000023851	ENSMUSG00000023089	Ndufa5	-0.999651	0.00086298	0.00576557	-0.0409456	0.873841	0.999751	1.34259e-09	7.00164e-09	0.692278
315	ENSMUST00000004222	ENSMUSG00000022702	Hira	-1.29112	6.58164e-09	1.66189e-07	-0.327759	0.229014	0.999751	1.81175e-24	2.34213e-23	0.691852
9719	ENSMUST00000229696	ENSMUSG00000009733	Tfcp2	-0.487887	0.233222	0.396575	0.489642	0.373794	0.999751	0.00344365	0.00777878	0.691386
4217	ENSMUST00000043150	ENSMUSG00000024981	Acsl5	-0.953763	2.6181e-05	0.000296118	0.0136195	0.942943	0.999751	6.50342e-25	8.58854e-24	0.69137
6565	ENSMUST00000080926	ENSMUSG00000063524	Eno1	-1.0224	2.05223e-05	0.000237831	-0.0503256	0.833491	0.999751	1.23599e-90	6.05576e-89	0.690912
9429	ENSMUST00000186548	ENSMUSG00000034832	Tet3	-0.759576	0.000187144	0.00163106	0.193189	0.493151	0.999751	3.15832e-18	3.0642e-17	0.690775
253	ENSMUST00000003434	ENSMUSG00000003344	Btbd2	-1.07997	0.00163314	0.0096412	-0.0984007	0.851018	0.999751	0.000248412	0.000691531	0.690554
5570	ENSMUST00000061875	ENSMUSG00000052253	Zfp622	-1.18816	1.23067e-06	1.94508e-05	-0.224999	0.403609	0.999751	1.38462e-13	9.74004e-13	0.690266
1321	ENSMUST00000021959	ENSMUSG00000021497	Txndc15	-0.839601	0.0058406	0.0267524	0.0683845	0.866328	0.999751	5.94131e-05	0.000182848	0.690234
2093	ENSMUST00000026987	ENSMUSG00000025869	Nop16	-1.1779	6.35764e-06	8.39575e-05	-0.21104	0.567578	0.999751	2.61241e-18	2.54717e-17	0.690097
7227	ENSMUST00000096251	ENSMUSG00000071653	1810009A15Rik	-0.768121	0.0358427	0.107313	0.147191	0.73898	0.999751	0.000704081	0.00180563	0.689971
6137	ENSMUST00000072554	ENSMUSG00000059939	9430015G10Rik	-0.474163	0.0431895	0.122861	0.435443	0.538791	0.999751	0.00922944	0.0188927	0.689576
8965	ENSMUST00000163257	ENSMUSG00000064138	Fam172a	-1.07505	3.60349e-05	0.00039062	-0.118784	0.670857	0.999751	2.50504e-09	1.27782e-08	0.68919
3383	ENSMUST00000034848	ENSMUSG00000032301	Psma4	-0.97472	0.000458716	0.00344352	-0.00145761	0.993637	0.999751	2.26097e-32	3.88008e-31	0.688782
6008	ENSMUST00000070112	ENSMUSG00000026895	Ndufa8	-0.941657	0.000524969	0.00385546	0.0242134	0.910403	0.999751	7.83524e-11	4.50837e-10	0.688582
5960	ENSMUST00000069098	ENSMUSG00000055485	Soga1	-1.59642	1.53154e-06	2.385e-05	-0.662969	0.487495	0.999751	0.0011939	0.00294463	0.688304
6379	ENSMUST00000077477	ENSMUSG00000061207	Stk19	-0.87119	0.00384357	0.0192497	0.0565205	0.902111	0.999751	0.00015672	0.000449036	0.68821
3409	ENSMUST00000034965	ENSMUSG00000032398	Snapc5	-1.25827	0.000105774	0.000998399	-0.342017	0.416361	0.999751	0.000291594	0.00080172	0.687979
196	ENSMUST00000002655	ENSMUSG00000002580	Mien1	-1.03745	0.00893156	0.037072	-0.0687603	0.846163	0.999751	0.000334826	0.000911644	0.68742
216	ENSMUST00000002889	ENSMUSG00000002812	Flii	-0.735971	0.00256841	0.0139655	0.223463	0.252505	0.999751	5.95237e-22	6.94373e-21	0.687269
7218	ENSMUST00000096129	ENSMUSG00000022514	Il1rap	-0.742694	0.0772742	0.185666	0.207683	0.503137	0.999751	0.000232939	0.000651232	0.687228
1629	ENSMUST00000023682	ENSMUSG00000022960	Donson	-0.611554	0.0280204	0.0897092	0.33943	0.240145	0.999751	3.46673e-08	1.60684e-07	0.687061
5980	ENSMUST00000069533	ENSMUSG00000028656	Cap1	-0.806276	0.000259083	0.00215179	0.149411	0.424498	0.999751	2.032e-26	2.84859e-25	0.686873
2329	ENSMUST00000028398	ENSMUSG00000027011	Ube2e3	-1.30141	5.59494e-07	9.48899e-06	-0.355159	0.292797	0.999751	3.58098e-08	1.65519e-07	0.686765
4369	ENSMUST00000044673	ENSMUSG00000035601	Trmt10b	-0.706066	0.0304013	0.0951577	0.209725	0.725967	0.999751	0.000530651	0.00139209	0.686448
1612	ENSMUST00000023561	ENSMUSG00000022855	Senp2	-1.33136	5.39151e-11	1.95607e-09	-0.376713	0.416094	0.999751	5.79951e-10	3.12421e-09	0.686059
370	ENSMUST00000005067	ENSMUSG00000004937	Sgta	-0.749503	0.00482324	0.0229496	0.209627	0.376945	0.999751	1.88719e-15	1.50346e-14	0.685739
7724	ENSMUST00000105105	ENSMUSG00000099583	Hist1h3d	-1.05934	0.000331264	0.00266303	-0.0860621	0.76975	0.999751	9.40158e-42	2.10333e-40	0.685704
5927	ENSMUST00000068415	ENSMUSG00000026872	Zeb2	-1.06518	4.67728e-06	6.41159e-05	-0.135972	0.728534	0.999751	2.82563e-22	3.344e-21	0.684976
718	ENSMUST00000015934	ENSMUSG00000015790	Surf1	-1.08573	0.00493992	0.0234123	-0.124119	0.709853	0.999751	5.65284e-07	2.26924e-06	0.684153
5373	ENSMUST00000058639	ENSMUSG00000049882	Vcpkmt	-0.971584	0.00517305	0.0243396	-0.00821744	0.984734	0.999751	2.69142e-05	8.70118e-05	0.684076
2017	ENSMUST00000026479	ENSMUSG00000025410	Dctn2	-0.793537	0.00118039	0.007443	0.150198	0.549914	0.999751	1.61238e-14	1.20333e-13	0.683685
5124	ENSMUST00000054483	ENSMUSG00000046688	Tifa	-1.24233	2.47913e-08	5.59307e-07	-0.299102	0.447958	0.999751	1.46746e-18	1.45249e-17	0.683409
8201	ENSMUST00000112540	ENSMUSG00000066613	Zfp932	-0.834292	0.00019871	0.00171685	0.0858877	0.777998	0.999751	1.69044e-10	9.52833e-10	0.683033
5003	ENSMUST00000052716	ENSMUSG00000057396	Zfp759	-0.85987	0.0343977	0.103919	0.134932	0.824089	0.999751	0.00537003	0.0116212	0.682794
2754	ENSMUST00000030882	ENSMUSG00000029017	Pmpcb	-0.819941	0.00925612	0.0380647	0.144689	0.418582	0.999751	2.38401e-14	1.7591e-13	0.682245
7618	ENSMUST00000102843	ENSMUSG00000020458	Rtn4	-0.921289	6.73493e-05	0.000675606	0.0113488	0.964461	0.999751	1.20403e-13	8.52474e-13	0.681274
1296	ENSMUST00000021803	ENSMUSG00000021374	Nup153	-1.05179	6.26858e-06	8.28671e-05	-0.102752	0.683349	0.999751	2.31641e-47	5.85012e-46	0.681203
2622	ENSMUST00000030169	ENSMUSG00000028455	Stoml2	-0.827361	0.0016988	0.00995945	0.124892	0.552705	0.999751	4.75244e-14	3.44446e-13	0.681188
9259	ENSMUST00000174024	ENSMUSG00000024387	Csnk2b	-1.03234	0.000279578	0.00229501	-0.0678318	0.721002	0.999751	6.40109e-20	6.80307e-19	0.680887
7378	ENSMUST00000099269	ENSMUSG00000027435	Cd93	-0.361956	0.127144	0.262323	0.556895	0.00322724	0.999751	7.15642e-33	1.24557e-31	0.680783
3026	ENSMUST00000032840	ENSMUSG00000030611	Mrps11	-0.979593	0.00659687	0.0294754	-0.0244857	0.943532	0.999751	5.09382e-05	0.000158609	0.680672
1028	ENSMUST00000020399	ENSMUSG00000020183	Cpm	-0.861807	0.000499162	0.00370285	0.0781682	0.846484	0.999751	4.47428e-09	2.24608e-08	0.680662
471	ENSMUST00000006898	ENSMUSG00000006715	Gmnn	-0.963178	0.000672331	0.00468585	-0.0305917	0.91156	0.999751	1.95356e-08	9.27017e-08	0.680487
2592	ENSMUST00000030018	ENSMUSG00000028334	Nans	-0.876432	0.000276532	0.00227221	0.0609185	0.796332	0.999751	1.24581e-14	9.39055e-14	0.680349
4481	ENSMUST00000045903	ENSMUSG00000032536	Trak1	-0.75838	0.000455577	0.0034306	0.178847	0.517566	0.999751	2.70411e-11	1.61966e-10	0.679546
4168	ENSMUST00000042614	ENSMUSG00000042744	Hectd4	-0.897783	1.60289e-06	2.48016e-05	0.0157043	0.948524	0.999751	1.11663e-21	1.27975e-20	0.67939
8031	ENSMUST00000109699	ENSMUSG00000021595	Nsun2	-1.08509	7.26232e-05	0.000720829	-0.129741	0.602257	0.999751	3.33664e-57	1.03467e-55	0.678853
5943	ENSMUST00000068795	ENSMUSG00000055302	Mrfap1	-1.21635	1.04229e-10	3.58205e-09	-0.289721	0.456685	0.999751	4.54433e-20	4.87731e-19	0.678827
3164	ENSMUST00000033673	ENSMUSG00000031311	Nono	-1.22465	6.78732e-10	2.04259e-08	-0.283721	0.313683	0.999751	1.07572e-66	4.008e-65	0.678639
14	ENSMUST00000000304	ENSMUSG00000000295	Hddc2	-1.01251	0.00045329	0.00341641	-0.0678944	0.807132	0.999751	1.75514e-08	8.36101e-08	0.678463
3587	ENSMUST00000036579	ENSMUSG00000020220	Vps13d	-0.430244	0.0323784	0.0994539	0.469284	0.172476	0.999751	6.05112e-22	7.05053e-21	0.678249
3578	ENSMUST00000036493	ENSMUSG00000033161	Atp1a1	-0.686588	0.0103878	0.0417656	0.261826	0.0927567	0.999751	1.97763e-70	7.72064e-69	0.678082
5433	ENSMUST00000059555	ENSMUSG00000032307	Ube2q2	-0.717125	0.00646266	0.0290455	0.232446	0.452638	0.999751	6.80148e-09	3.36265e-08	0.678029
5058	ENSMUST00000053583	ENSMUSG00000051238	Swsap1	-0.264898	0.496473	0.65763	0.626315	0.355896	0.999751	0.0214468	0.0403915	0.678022
8178	ENSMUST00000112144	ENSMUSG00000027012	Dync1i2	-0.832628	0.00181389	0.0104997	0.102305	0.597989	0.999751	1.31591e-14	9.88847e-14	0.677604
5961	ENSMUST00000069107	ENSMUSG00000063358	Mapk1	-1.21969	6.22069e-08	1.30766e-06	-0.272228	0.413491	0.999751	2.8759e-59	9.30063e-58	0.677568
4447	ENSMUST00000045604	ENSMUSG00000036850	Mrpl41	-0.772461	0.0135714	0.0513719	0.159002	0.572526	0.999751	6.80707e-07	2.7005e-06	0.67756
7468	ENSMUST00000100540	ENSMUSG00000029723	Tsc22d4	-1.00789	1.31459e-05	0.000159549	-0.0533998	0.874939	0.999751	2.32982e-08	1.09892e-07	0.677479
8923	ENSMUST00000161609	ENSMUSG00000040423	Rc3h1	-0.967416	1.57303e-07	3.07403e-06	-0.0508728	0.8378	0.999751	1.20191e-17	1.1206e-16	0.677377
3996	ENSMUST00000040790	ENSMUSG00000039738	Slx4	-1.17045	2.27919e-06	3.38917e-05	-0.217182	0.512977	0.999751	7.57676e-15	5.7778e-14	0.677283
6518	ENSMUST00000080065	ENSMUSG00000059316	Slc27a4	-0.424716	0.339747	0.510223	0.459582	0.395792	0.999751	0.00764795	0.0159621	0.677243
316	ENSMUST00000004281	ENSMUSG00000028630	Dyrk2	-0.91018	7.78229e-06	9.99662e-05	0.0061276	0.988427	0.999751	1.59302e-08	7.62581e-08	0.677001
1202	ENSMUST00000021313	ENSMUSG00000020935	Dcakd	-1.08188	7.09661e-05	0.000706859	-0.14808	0.691476	0.999751	5.67067e-07	2.27547e-06	0.67685
6547	ENSMUST00000080713	ENSMUSG00000063785	Utp14a	-1.06309	1.77215e-05	0.000208801	-0.117495	0.466393	0.999751	1.48069e-28	2.2322e-27	0.676595
3669	ENSMUST00000037502	ENSMUSG00000038893	Fam117a	-1.72576	6.35844e-09	1.61033e-07	-0.769422	0.042023	0.999751	7.9706e-13	5.3606e-12	0.676544
8446	ENSMUST00000117549	ENSMUSG00000059890	Ube4a	-0.783952	0.000761046	0.00520775	0.154898	0.482959	0.999751	1.00371e-17	9.42086e-17	0.676538
6140	ENSMUST00000072581	ENSMUSG00000023170	Gps2	-0.913189	0.00244711	0.0134265	0.068469	0.78603	0.999751	3.52572e-15	2.75068e-14	0.676509
4867	ENSMUST00000050207	ENSMUSG00000046909	Tefm	-0.861372	0.0262921	0.0855353	0.0631139	0.842226	0.999751	0.000121029	0.000353492	0.676426
1841	ENSMUST00000025546	ENSMUSG00000024644	Cndp2	-1.07483	0.000136087	0.00124164	-0.140733	0.564018	0.999751	1.5338e-10	8.66266e-10	0.676156
6451	ENSMUST00000079033	ENSMUSG00000057506	Bloc1s2	-0.933275	0.0130266	0.0498354	0.00841241	0.975903	0.999751	2.66372e-07	1.10836e-06	0.676079
2047	ENSMUST00000026649	ENSMUSG00000048277	Syngr2	-1.04205	0.000110683	0.00103665	-0.0977731	0.731341	0.999751	2.47299e-15	1.95426e-14	0.675931
4144	ENSMUST00000042365	ENSMUSG00000041297	Cdk13	-1.13836	2.49831e-07	4.68239e-06	-0.19837	0.474705	0.999751	3.51282e-23	4.30276e-22	0.675866
8925	ENSMUST00000161639	ENSMUSG00000021666	Gfm2	-0.899609	0.003628	0.0183929	0.0325084	0.941363	0.999751	6.05679e-06	2.13799e-05	0.675745
3646	ENSMUST00000037285	ENSMUSG00000011877	Git1	-1.10665	1.90705e-06	2.89786e-05	-0.165585	0.46284	0.999751	2.74215e-15	2.15653e-14	0.675674
3547	ENSMUST00000036210	ENSMUSG00000034064	Poglut1	-0.661332	0.036984	0.109991	0.254887	0.588003	0.999751	9.5905e-06	3.28896e-05	0.675314
8805	ENSMUST00000151189	ENSMUSG00000033184	Tmed7	-1.24157	3.58688e-06	5.03918e-05	-0.299904	0.385176	0.999751	4.08522e-13	2.79938e-12	0.675269
9095	ENSMUST00000167662	ENSMUSG00000001576	Ergic1	-0.947239	0.00192859	0.0110467	-0.0102821	0.966305	0.999751	4.29393e-15	3.32618e-14	0.674827
8740	ENSMUST00000144326	ENSMUSG00000038546	Ranbp9	-1.09152	0.000182287	0.0015986	-0.154429	0.621629	0.999751	3.23208e-09	1.63845e-08	0.6748
3047	ENSMUST00000032936	ENSMUSG00000030697	Ppp4c	-1.03654	9.76287e-05	0.000929282	-0.0908694	0.716399	0.999751	1.36685e-16	1.19055e-15	0.674785
6245	ENSMUST00000074941	ENSMUSG00000063281	Zfp35	-0.862657	0.000949577	0.0062465	0.0482419	0.878499	0.999751	1.23689e-08	5.98829e-08	0.674191
2	ENSMUST00000000028	ENSMUSG00000000028	Cdc45	-1.29579	2.63437e-07	4.90485e-06	-0.353965	0.344897	0.999751	4.05438e-15	3.14809e-14	0.674147
9308	ENSMUST00000178400	ENSMUSG00000022701	Ccdc191	-1.28635	6.96606e-08	1.45173e-06	-0.350932	0.551119	0.999751	2.28459e-06	8.50234e-06	0.673757
5487	ENSMUST00000060433	ENSMUSG00000045752	Tssc4	-0.965203	0.00471788	0.0225551	-0.0565831	0.879601	0.999751	4.72592e-05	0.000147864	0.673125
3993	ENSMUST00000040772	ENSMUSG00000024965	Fermt3	-1.33745	2.17439e-06	3.24587e-05	-0.39177	0.101861	0.999751	8.55923e-30	1.34842e-28	0.672987
1433	ENSMUST00000022600	ENSMUSG00000022022	Mtrf1	-0.163746	0.698797	0.812955	0.690572	0.300105	0.999751	0.00782977	0.0163173	0.672795
3697	ENSMUST00000037843	ENSMUSG00000039568	Ubald1	-1.44191	2.08726e-09	5.78801e-08	-0.503681	0.348417	0.999751	2.73887e-12	1.77736e-11	0.672782
9039	ENSMUST00000165806	ENSMUSG00000019794	Katna1	-0.883955	0.00783879	0.033632	0.0363539	0.922718	0.999751	4.36632e-06	1.56954e-05	0.672762
7004	ENSMUST00000091466	ENSMUSG00000033991	Ttc37	-0.975914	1.80385e-05	0.000212093	-0.0429386	0.872398	0.999751	3.37079e-16	2.84254e-15	0.672713
5267	ENSMUST00000056950	ENSMUSG00000044456	Rin3	-1.2685	5.11036e-08	1.09324e-06	-0.331179	0.387502	0.999751	1.45567e-09	7.57925e-09	0.671752
2096	ENSMUST00000026990	ENSMUSG00000025872	Thoc3	-0.876868	0.000295353	0.00240933	0.0514105	0.875274	0.999751	5.10117e-12	3.24376e-11	0.671639
5608	ENSMUST00000062708	ENSMUSG00000036864	Proser3	-0.922608	0.0147021	0.0547468	0.0141211	0.978506	0.999751	0.00112877	0.00279383	0.671374
4363	ENSMUST00000044608	ENSMUSG00000038518	Jarid2	-1.17312	8.36314e-06	0.000106699	-0.230927	0.449545	0.999751	2.009e-18	1.97454e-17	0.671318
1418	ENSMUST00000022538	ENSMUSG00000021967	Mrpl57	-0.705993	0.00694832	0.0305701	0.226964	0.394087	0.999751	4.05602e-10	2.20928e-09	0.671261
6375	ENSMUST00000077408	ENSMUSG00000057667	Bloc1s3	-0.920438	0.000356494	0.00282643	0.000306686	0.999684	0.99994	0.0170903	0.0329661	0.670383
8499	ENSMUST00000119746	ENSMUSG00000068284	Usf3	-1.25213	3.83012e-08	8.3197e-07	-0.337279	0.406655	0.999751	4.86696e-13	3.32344e-12	0.670261
9273	ENSMUST00000175934	ENSMUSG00000024613	Tcof1	-0.982793	6.47307e-05	0.000652428	-0.0410167	0.824777	0.999751	2.12301e-81	9.41329e-80	0.669873
7528	ENSMUST00000102491	ENSMUSG00000040860	Crocc	-0.945099	0.000354488	0.00281448	-0.00926319	0.980171	0.999751	5.60597e-06	1.98888e-05	0.66982
9511	ENSMUST00000200082	ENSMUSG00000020190	Mknk2	-0.907683	0.000258231	0.00214576	0.0307592	0.879835	0.999751	2.86423e-35	5.29558e-34	0.669803
8593	ENSMUST00000126534	ENSMUSG00000033685	Ucp2	-0.828975	3.12823e-05	0.000345287	0.106035	0.60655	0.999751	1.07839e-50	2.91106e-49	0.669779
6484	ENSMUST00000079634	ENSMUSG00000061286	Exosc5	-1.16463	2.15945e-05	0.000249235	-0.226069	0.486735	0.999751	1.83475e-15	1.46407e-14	0.669466
6886	ENSMUST00000089058	ENSMUSG00000014426	Map3k4	-1.09161	6.88961e-06	8.9862e-05	-0.161265	0.604427	0.999751	4.24071e-12	2.71777e-11	0.669313
8929	ENSMUST00000161882	ENSMUSG00000084786	Ubl5	-1.01304	0.00144105	0.0086858	-0.0774677	0.751783	0.999751	3.92501e-07	1.60791e-06	0.669187
2417	ENSMUST00000028964	ENSMUSG00000027466	Rbck1	-1.10784	1.27909e-05	0.000155687	-0.170889	0.52238	0.999751	1.47871e-16	1.28229e-15	0.668522
5934	ENSMUST00000068584	ENSMUSG00000015355	Cd48	-1.17345	3.45112e-05	0.00037627	-0.240123	0.425582	0.999751	4.07851e-11	2.39888e-10	0.668448
7272	ENSMUST00000097530	ENSMUSG00000024561	Mbd1	-1.20645	6.96921e-07	1.16449e-05	-0.274951	0.462471	0.999751	1.38325e-13	9.73739e-13	0.668439
5395	ENSMUST00000058906	ENSMUSG00000049422	Chchd10	-0.937992	0.00173982	0.0101403	0.0137719	0.953684	0.999751	3.17656e-22	3.75478e-21	0.668099
2203	ENSMUST00000027684	ENSMUSG00000026426	Arl8a	-1.0856	5.44353e-05	0.000563063	-0.168747	0.66559	0.999751	4.77293e-06	1.70818e-05	0.667756
6776	ENSMUST00000086614	ENSMUSG00000036086	Zranb3	-1.13114	6.03264e-06	8.02284e-05	-0.21528	0.676931	0.999751	8.99954e-10	4.78235e-09	0.66766
5645	ENSMUST00000063710	ENSMUSG00000052056	Zfp217	-0.735276	0.000506248	0.0037423	0.19111	0.400274	0.999751	4.97281e-15	3.8369e-14	0.667204
4988	ENSMUST00000052505	ENSMUSG00000043140	Tmem186	-1.06574	3.07696e-06	4.41431e-05	-0.153712	0.728444	0.999751	6.91881e-10	3.71289e-09	0.667152
4737	ENSMUST00000048702	ENSMUSG00000042167	Tent2	-1.1555	6.21917e-05	0.000628708	-0.226399	0.436619	0.999751	9.28037e-12	5.78488e-11	0.667115
1295	ENSMUST00000021800	ENSMUSG00000021371	Mcur1	-0.97065	0.000468518	0.00350623	-0.0542347	0.918261	0.999751	0.000317215	0.000867296	0.666842
3912	ENSMUST00000040154	ENSMUSG00000041697	Cox6a1	-0.896299	0.00822992	0.0348425	0.0579808	0.797813	0.999751	6.64368e-18	6.30827e-17	0.666773
3752	ENSMUST00000038361	ENSMUSG00000036155	Mgat5	-0.620302	0.0163719	0.0593726	0.282527	0.452399	0.999751	2.77653e-07	1.15139e-06	0.666683
8687	ENSMUST00000138762	ENSMUSG00000033671	Cep350	-0.568417	0.00183446	0.0105971	0.316891	0.240752	0.999751	1.75998e-20	1.9205e-19	0.666566
1115	ENSMUST00000020856	ENSMUSG00000020547	Bzw2	-0.779934	0.00156953	0.00932742	0.156553	0.332855	0.999751	2.38927e-38	4.82731e-37	0.666309
8809	ENSMUST00000151477	ENSMUSG00000039477	Tnrc18	-0.86085	2.1493e-05	0.00024829	0.0483098	0.868114	0.999751	1.6357e-13	1.14242e-12	0.666075
2991	ENSMUST00000032487	ENSMUSG00000030337	Vamp1	-0.786831	0.00359034	0.0182567	0.0982853	0.890784	0.999751	0.00575496	0.0123538	0.665992
4396	ENSMUST00000045041	ENSMUSG00000039774	Galnt12	-1.24764	2.50945e-06	3.7004e-05	-0.29325	0.444959	0.999751	1.12783e-07	4.9184e-07	0.66546
2234	ENSMUST00000027846	ENSMUSG00000026563	Tada1	-0.762611	0.0105585	0.0422715	0.174709	0.528007	0.999751	5.13568e-07	2.07353e-06	0.665076
5148	ENSMUST00000054960	ENSMUSG00000051495	Irf2bp2	-1.07783	3.0439e-07	5.55741e-06	-0.144906	0.541943	0.999751	1.21072e-20	1.33301e-19	0.664852
4424	ENSMUST00000045351	ENSMUSG00000024773	Atg2a	-0.763933	0.0109931	0.04363	0.151774	0.625303	0.999751	1.39558e-08	6.71673e-08	0.664692
7459	ENSMUST00000100484	ENSMUSG00000016554	Eif3d	-0.831046	0.00205965	0.0116555	0.106756	0.488866	0.999751	2.91437e-53	8.32593e-52	0.664671
604	ENSMUST00000012152	ENSMUSG00000003166	Dgcr2	-1.53977	7.33449e-13	3.44233e-11	-0.618951	0.146552	0.999751	3.92215e-14	2.85961e-13	0.664553
3481	ENSMUST00000035565	ENSMUSG00000032855	Pkd1	-0.933182	4.43102e-06	6.09373e-05	-0.0460875	0.914142	0.999751	5.84395e-10	3.14642e-09	0.664468
2688	ENSMUST00000030551	ENSMUSG00000028766	Alpl	-1.19746	0.000114746	0.00106821	-0.258017	0.399743	0.999751	2.66951e-20	2.87773e-19	0.664395
8826	ENSMUST00000153470	ENSMUSG00000062797	Hikeshi	-1.02787	0.0154077	0.0565906	-0.0605606	0.843541	0.999751	7.99129e-06	2.76409e-05	0.664037
4333	ENSMUST00000044252	ENSMUSG00000039183	Nubp2	-1.08439	0.000614463	0.00434872	-0.153116	0.489393	0.999751	2.90155e-09	1.47318e-08	0.663939
6947	ENSMUST00000090300	ENSMUSG00000060657	Marf1	-1.28555	7.03919e-10	2.10733e-08	-0.365927	0.453404	0.999751	6.27875e-25	8.30304e-24	0.663745
2049	ENSMUST00000026659	ENSMUSG00000025572	Tmc6	-1.07998	0.000361862	0.00286229	-0.132653	0.64601	0.999751	1.53195e-10	8.65721e-10	0.663729
7728	ENSMUST00000105230	ENSMUSG00000078427	Sarnp	-1.16069	2.9404e-07	5.40925e-06	-0.237462	0.369583	0.999751	4.59657e-25	6.12813e-24	0.663626
2511	ENSMUST00000029610	ENSMUSG00000027984	Hadh	-0.771966	0.00587223	0.0268351	0.149576	0.44676	0.999751	8.77762e-16	7.18562e-15	0.663523
9419	ENSMUST00000185797	ENSMUSG00000026209	Dnpep	-0.935114	0.00268384	0.0144311	-0.0145698	0.951306	0.999751	2.38617e-07	1.00137e-06	0.663403
4227	ENSMUST00000043273	ENSMUSG00000078765	U2af1l4	-0.516284	0.123493	0.256981	0.391943	0.358173	0.999751	0.000203814	0.000573571	0.663257
4151	ENSMUST00000042450	ENSMUSG00000035367	Rmi1	-0.863908	0.0029638	0.0156728	0.0364665	0.916684	0.999751	1.82752e-06	6.89561e-06	0.663121
2204	ENSMUST00000027687	ENSMUSG00000026429	Ube2t	-0.865434	0.044868	0.126153	0.0539897	0.854994	0.999751	0.000567025	0.0014797	0.662933
7997	ENSMUST00000109269	ENSMUSG00000039671	Zmynd8	-0.989546	6.99111e-06	9.10457e-05	-0.0683528	0.850007	0.999751	1.02263e-17	9.5892e-17	0.662621
5316	ENSMUST00000057676	ENSMUSG00000050628	Ubald2	-1.31104	1.4963e-07	2.93084e-06	-0.398366	0.250348	0.999751	4.92118e-09	2.46034e-08	0.662509
4319	ENSMUST00000044113	ENSMUSG00000036698	Ago2	-0.640819	0.00183658	0.0106057	0.271158	0.163078	0.999751	2.7278e-24	3.48498e-23	0.662334
5446	ENSMUST00000059817	ENSMUSG00000044934	Zfp367	-0.817112	0.00189086	0.0108636	0.0947388	0.847406	0.999751	7.88483e-06	2.73016e-05	0.662192
8792	ENSMUST00000150042	ENSMUSG00000030706	Mrpl48	-1.04986	2.2637e-05	0.000260202	-0.132029	0.632244	0.999751	8.85385e-10	4.71004e-09	0.66144
5708	ENSMUST00000064795	ENSMUSG00000038418	Egr1	-1.06054	0.123886	0.257451	-0.13204	0.801189	0.999751	1.59922e-06	6.06453e-06	0.661405
3128	ENSMUST00000033427	ENSMUSG00000031101	Sash3	-1.21046	6.43646e-06	8.48661e-05	-0.28252	0.128924	0.999751	1.40021e-22	1.66715e-21	0.661369
1168	ENSMUST00000021130	ENSMUSG00000020778	Ten1	-1.11847	0.00518255	0.0243775	-0.239276	0.44398	0.999751	0.000343097	0.000931819	0.661278
6184	ENSMUST00000073364	ENSMUSG00000025262	Fam120c	-0.981529	0.000363989	0.00287509	-0.0856611	0.875176	0.999751	2.04571e-06	7.68336e-06	0.661033
2734	ENSMUST00000030785	ENSMUSG00000028943	Espn	-1.18707	0.000404801	0.00313175	-0.27024	0.541978	0.999751	0.000801466	0.00203724	0.660964
5353	ENSMUST00000058265	ENSMUSG00000048970	C1galt1c1	-0.837983	0.104605	0.229784	0.0473642	0.880237	0.999751	0.00419612	0.00931109	0.660757
3318	ENSMUST00000034463	ENSMUSG00000031982	Arv1	-0.762441	0.111832	0.240713	0.147505	0.780109	0.999751	0.00585916	0.0125495	0.660746
6784	ENSMUST00000086869	ENSMUSG00000003208	Yju2	-0.43208	0.165912	0.314394	0.451486	0.176161	0.999751	2.83243e-05	9.13293e-05	0.66066
3429	ENSMUST00000035092	ENSMUSG00000032508	Myd88	-1.39853	7.89829e-06	0.000101379	-0.467247	0.213442	0.999751	2.19991e-06	8.22157e-06	0.660448
2087	ENSMUST00000026937	ENSMUSG00000025825	Iscu	-0.852499	0.00389076	0.0194171	0.0675353	0.846449	0.999751	6.21375e-07	2.4812e-06	0.660294
8968	ENSMUST00000163329	ENSMUSG00000055720	Ubl7	-1.04882	0.00344668	0.0177112	-0.131909	0.532686	0.999751	5.18544e-10	2.80111e-09	0.66013
2330	ENSMUST00000028408	ENSMUSG00000027018	Hat1	-0.885203	0.00692144	0.0304993	0.0481737	0.787697	0.999751	1.09882e-11	6.78472e-11	0.660104
9229	ENSMUST00000172132	ENSMUSG00000023456	Tpi1	-1.05116	6.44652e-06	8.49327e-05	-0.126058	0.66717	0.999751	6.39837e-28	9.38587e-27	0.660053
2029	ENSMUST00000026557	ENSMUSG00000025484	Bet1l	-0.434708	0.302601	0.471912	0.509187	0.430324	0.999751	0.0138548	0.027322	0.65953
1327	ENSMUST00000022009	ENSMUSG00000021537	Cetn3	-1.27624	1.32427e-05	0.000160495	-0.353369	0.251489	0.999751	8.41779e-09	4.13256e-08	0.659026
1354	ENSMUST00000022189	ENSMUSG00000021681	Aggf1	-1.09221	1.17831e-06	1.86754e-05	-0.193404	0.557945	0.999751	3.74977e-08	1.72832e-07	0.658741
8476	ENSMUST00000118808	ENSMUSG00000008140	Emc10	-1.02822	0.000176327	0.00155518	-0.0996606	0.705604	0.999751	8.92924e-11	5.12281e-10	0.658494
9661	ENSMUST00000218842	ENSMUSG00000020137	Thap2	-1.0888	5.76259e-05	0.000589587	-0.196536	0.760946	0.999751	0.000204177	0.000574427	0.65837
3694	ENSMUST00000037796	ENSMUSG00000033021	Gmppa	-0.716237	0.0779624	0.186623	0.230263	0.507361	0.999751	0.000171462	0.000487993	0.658073
8434	ENSMUST00000117237	ENSMUSG00000074994	Qser1	-1.0352	3.33261e-06	4.73298e-05	-0.139043	0.677296	0.999751	2.21116e-15	1.75159e-14	0.657935
4675	ENSMUST00000048015	ENSMUSG00000012640	Zfp715	-0.904584	0.000563594	0.00406512	0.0037805	0.989684	0.999751	2.28769e-08	1.08034e-07	0.657878
6605	ENSMUST00000081677	ENSMUSG00000026035	Ppil3	-1.1459	0.00143057	0.00864413	-0.238703	0.546651	0.999751	0.000432894	0.00115741	0.657568
5360	ENSMUST00000058407	ENSMUSG00000059534	Uqcr10	-1.06735	0.00091655	0.00606605	-0.130799	0.684241	0.999751	2.39067e-10	1.33103e-09	0.65741
7037	ENSMUST00000092295	ENSMUSG00000035478	Mbd3	-0.832033	0.000715854	0.00494041	0.0879984	0.720269	0.999751	2.49917e-15	1.97336e-14	0.657257
3134	ENSMUST00000033483	ENSMUSG00000031143	Ccdc22	-0.840417	0.000613307	0.00434417	0.0790466	0.769642	0.999751	1.5253e-10	8.6246e-10	0.656929
1302	ENSMUST00000021844	ENSMUSG00000021408	Ripk1	-1.86214	1.61786e-11	6.30147e-10	-0.953129	0.0433649	0.999751	4.79411e-07	1.94363e-06	0.656548
6199	ENSMUST00000073792	ENSMUSG00000034602	Mon2	-0.715071	0.00109561	0.00701282	0.187414	0.456805	0.999751	1.10084e-14	8.3363e-14	0.656482
1753	ENSMUST00000025045	ENSMUSG00000024208	Uqcc2	-0.573715	0.0988711	0.220912	0.336489	0.211239	0.999751	5.53881e-07	2.2262e-06	0.65645
2785	ENSMUST00000031024	ENSMUSG00000106918	Mrpl33	-0.887675	0.0127756	0.0490834	-0.000533655	0.9985	0.999751	2.64702e-05	8.56327e-05	0.65606
6014	ENSMUST00000070166	ENSMUSG00000001700	Gramd3	-1.54275	1.68824e-06	2.60272e-05	-0.625588	0.193935	0.999751	2.30203e-06	8.56074e-06	0.655967
7284	ENSMUST00000097694	ENSMUSG00000049339	Retreg2	-0.879795	0.00226973	0.0126127	0.00894493	0.97793	0.999751	2.44161e-07	1.02201e-06	0.655746
8678	ENSMUST00000136740	ENSMUSG00000039585	Myo9a	-0.494741	0.0496497	0.134983	0.299755	0.595727	0.999751	0.00027984	0.000772219	0.655425
1550	ENSMUST00000023210	ENSMUSG00000022551	Cyc1	-0.804001	0.00395432	0.0195958	0.111744	0.515327	0.999751	8.24297e-19	8.26743e-18	0.654911
6089	ENSMUST00000071792	ENSMUSG00000063236	1110038F14Rik	-0.772476	0.0126136	0.048582	0.142609	0.669382	0.999751	6.54867e-06	2.29508e-05	0.654894
2448	ENSMUST00000029178	ENSMUSG00000027649	Ctnnbl1	-0.971648	0.000429998	0.00327771	-0.0538671	0.779207	0.999751	4.57724e-14	3.32511e-13	0.654884
8138	ENSMUST00000111417	ENSMUSG00000079215	Zfp664	-0.298911	0.19447	0.351334	0.548489	0.363011	0.999751	0.00177192	0.00422767	0.654816
6170	ENSMUST00000073127	ENSMUSG00000035024	Ncapd3	-0.741826	0.00241941	0.0133048	0.160944	0.434378	0.999751	9.29273e-25	1.22064e-23	0.654447
9635	ENSMUST00000215474	ENSMUSG00000001942	Siae	-0.50438	0.151417	0.295798	0.387665	0.27905	0.999751	0.000111363	0.000327405	0.653969
3549	ENSMUST00000036226	ENSMUSG00000033319	Fem1c	-0.946457	2.24499e-05	0.000258403	-0.0708814	0.810749	0.999751	1.12237e-12	7.46644e-12	0.653816
123	ENSMUST00000001780	ENSMUSG00000001729	Akt1	-1.22971	3.86679e-09	1.01574e-07	-0.322431	0.356516	0.999751	1.9495e-21	2.20846e-20	0.653161
3461	ENSMUST00000035276	ENSMUSG00000042462	Dctpp1	-1.24057	3.03761e-05	0.00033638	-0.308846	0.212998	0.999751	4.70635e-13	3.21825e-12	0.652636
1345	ENSMUST00000022136	ENSMUSG00000021635	Rad17	-0.862964	0.0014244	0.00860994	0.0110911	0.972735	0.999751	3.76956e-06	1.36706e-05	0.652339
8214	ENSMUST00000112844	ENSMUSG00000026333	Gin1	-0.749995	0.0469967	0.130151	0.117452	0.799481	0.999751	0.000925013	0.00232415	0.651979
5089	ENSMUST00000053917	ENSMUSG00000024286	Ccny	-1.3029	8.18867e-07	1.34831e-05	-0.38919	0.392739	0.999751	9.60335e-08	4.22927e-07	0.651937
6255	ENSMUST00000075092	ENSMUSG00000059734	Ndufs8	-0.824345	0.014699	0.0547468	0.0967817	0.611917	0.999751	2.82759e-13	1.95399e-12	0.6513
5507	ENSMUST00000060783	ENSMUSG00000047371	Zfp768	-1.36427	0.000206699	0.00177322	-0.480619	0.538854	0.999751	0.00416765	0.00925631	0.651288
1769	ENSMUST00000025161	ENSMUSG00000024308	Tapbp	-0.67813	0.00106766	0.00687283	0.213103	0.195916	0.999751	2.2136e-21	2.49897e-20	0.65115
6738	ENSMUST00000085809	ENSMUSG00000030583	Sipa1l3	-0.935369	9.90186e-06	0.00012418	-0.0309318	0.908435	0.999751	2.26145e-09	1.15718e-08	0.650876
5345	ENSMUST00000058137	ENSMUSG00000015087	Rabl6	-0.726437	0.00140605	0.00852382	0.178099	0.492328	0.999751	8.97615e-13	6.02035e-12	0.650668
757	ENSMUST00000016781	ENSMUSG00000016637	Ift27	-0.857182	0.00808241	0.0343617	0.0644494	0.807944	0.999751	1.57764e-08	7.56324e-08	0.650571
2884	ENSMUST00000031613	ENSMUSG00000029610	Aimp2	-0.882736	0.010056	0.0406792	0.0357909	0.867637	0.999751	1.13815e-08	5.53759e-08	0.650496
3093	ENSMUST00000033157	ENSMUSG00000030869	Ndufab1	-1.14161	0.000151847	0.00136775	-0.218704	0.430854	0.999751	1.66574e-18	1.63881e-17	0.650227
7723	ENSMUST00000105046	ENSMUSG00000078249	Hmga1b	-1.25694	3.84259e-06	5.34524e-05	-0.331342	0.361253	0.999751	1.40704e-21	1.60694e-20	0.649927
4498	ENSMUST00000046122	ENSMUSG00000039682	Lap3	-0.515956	0.0189115	0.0662021	0.375306	0.0640089	0.999751	2.74372e-16	2.33383e-15	0.649538
2071	ENSMUST00000026833	ENSMUSG00000025737	Wdr24	-0.519288	0.024262	0.0803011	0.362631	0.33553	0.999751	2.27962e-06	8.49246e-06	0.649502
3922	ENSMUST00000040219	ENSMUSG00000039089	L3mbtl3	-0.846074	0.00327321	0.0170075	0.0293838	0.948745	0.999751	3.90281e-07	1.59948e-06	0.649205
6778	ENSMUST00000086643	ENSMUSG00000029507	Pus1	-0.925852	3.90965e-05	0.000419779	-0.0208754	0.93182	0.999751	3.46034e-16	2.91555e-15	0.64898
5431	ENSMUST00000059498	ENSMUSG00000043019	Edem3	-0.793326	0.000175491	0.00154942	0.103903	0.693459	0.999751	1.28882e-15	1.03773e-14	0.648951
3015	ENSMUST00000032779	ENSMUSG00000030560	Ctsc	-0.945233	8.64395e-05	0.00083832	-0.0488754	0.77425	0.999751	3.2992e-16	2.78457e-15	0.648936
3720	ENSMUST00000038039	ENSMUSG00000035958	Tdp2	-1.08829	5.12508e-05	0.000532725	-0.189899	0.582968	0.999751	3.41086e-09	1.72461e-08	0.648886
5886	ENSMUST00000067795	ENSMUSG00000025019	Lcor	-0.26301	0.314163	0.484073	0.584656	0.417512	0.999751	0.00808851	0.0167922	0.648876
9434	ENSMUST00000187656	ENSMUSG00000094942	Gm3604	-0.850263	0.0401986	0.116804	0.0236823	0.971731	0.999751	0.0251759	0.0464856	0.648701
2402	ENSMUST00000028892	ENSMUSG00000027406	Idh3b	-1.13338	9.71503e-05	0.00092629	-0.219432	0.312557	0.999751	1.81677e-30	2.91367e-29	0.648649
4033	ENSMUST00000041122	ENSMUSG00000042198	Chchd7	-1.03775	0.00842111	0.0354746	-0.175625	0.707154	0.999751	0.0014876	0.00360372	0.648541
9762	ENSMUST00000233568	ENSMUSG00000005823	Gpr108	-0.80326	0.0104001	0.0417876	0.0983522	0.735242	0.999751	7.25392e-06	2.5215e-05	0.648235
6211	ENSMUST00000074208	ENSMUSG00000070283	Ndufaf3	-0.412562	0.460312	0.625226	0.461526	0.268278	0.999751	0.0149955	0.0293003	0.64819
1333	ENSMUST00000022053	ENSMUSG00000021569	Trip13	-0.588295	0.0662979	0.166166	0.28704	0.329332	0.999751	4.43082e-07	1.80231e-06	0.648159
9576	ENSMUST00000206006	ENSMUSG00000108408	Atp11c	-0.682307	0.00656767	0.0293837	0.207518	0.40249	0.999751	1.82182e-08	8.66602e-08	0.648107
8879	ENSMUST00000159855	ENSMUSG00000033004	Mycbp2	-0.634008	0.000707761	0.00489253	0.24453	0.340796	0.999751	2.45235e-54	7.19478e-53	0.647968
222	ENSMUST00000002925	ENSMUSG00000002846	Timmdc1	-1.35045	1.80633e-08	4.18095e-07	-0.472897	0.439972	0.999751	5.00945e-08	2.2842e-07	0.647965
6621	ENSMUST00000081933	ENSMUSG00000049502	Dtx3l	-1.35871	3.395e-11	1.27542e-09	-0.47174	0.193518	0.999751	4.94095e-25	6.56048e-24	0.647942
9423	ENSMUST00000186213	ENSMUSG00000026202	Tuba4a	-0.761515	0.00448005	0.021615	0.144067	0.424302	0.999751	4.5784e-20	4.90314e-19	0.647904
5977	ENSMUST00000069486	ENSMUSG00000055760	Gemin6	-1.08414	0.000167659	0.00148803	-0.170794	0.648586	0.999751	1.50445e-06	5.72509e-06	0.647797
1922	ENSMUST00000025931	ENSMUSG00000024975	Pdcd4	-1.2401	9.3837e-07	1.52142e-05	-0.340911	0.207285	0.999751	5.1766e-38	1.03101e-36	0.647303
374	ENSMUST00000005185	ENSMUSG00000005054	Cstb	-1.28575	0.00657237	0.0293967	-0.363352	0.308722	0.999751	0.0041715	0.00926276	0.647128
9208	ENSMUST00000171332	ENSMUSG00000028763	Hspg2	0.240214	0.504611	0.66456	1.10828	0.165641	0.999751	0.0189654	0.0362054	0.64684
3960	ENSMUST00000040481	ENSMUSG00000036534	Slc38a7	-0.736078	0.0173169	0.0618987	0.140587	0.774263	0.999751	0.000999145	0.00249825	0.646553
4314	ENSMUST00000044051	ENSMUSG00000039016	Timm8b	-0.751799	0.0381268	0.112462	0.141748	0.660304	0.999751	7.19199e-06	2.50175e-05	0.646542
8448	ENSMUST00000117598	ENSMUSG00000033653	Vps8	-1.11053	3.68782e-06	5.14685e-05	-0.221206	0.5859	0.999751	4.23118e-10	2.29957e-09	0.646435
790	ENSMUST00000017808	ENSMUSG00000017664	Slc35c2	-0.764243	0.00417784	0.0204996	0.163163	0.638899	0.999751	1.6176e-06	6.13185e-06	0.646329
9337	ENSMUST00000179857	ENSMUSG00000093904	Tomm20	-1.05562	4.75239e-06	6.49353e-05	-0.148081	0.535875	0.999751	1.83652e-27	2.63872e-26	0.646285
7266	ENSMUST00000097420	ENSMUSG00000095687	Rnaset2a	-1.27134	3.80156e-05	0.000409732	-0.375509	0.259482	0.999751	8.51802e-10	4.53631e-09	0.646201
9659	ENSMUST00000218107	ENSMUSG00000061983	Rps12	-1.05526	1.95254e-05	0.0002282	-0.147811	0.623882	0.999751	5.78071e-53	1.63714e-51	0.646154
1475	ENSMUST00000022803	ENSMUSG00000022193	Psmb5	-0.834879	0.00177731	0.0103056	0.0627582	0.741005	0.999751	1.04305e-11	6.45663e-11	0.645778
2710	ENSMUST00000030675	ENSMUSG00000028861	Mrps15	-0.895162	0.00109161	0.00700306	0.00890772	0.976835	0.999751	3.66905e-10	2.00631e-09	0.645742
8406	ENSMUST00000116259	ENSMUSG00000019996	Map7	-1.48995	5.67821e-09	1.44453e-07	-0.582152	0.326877	0.999751	0.000188232	0.000532473	0.645675
230	ENSMUST00000003044	ENSMUSG00000002963	Pnkp	-0.376072	0.261291	0.427777	0.512252	0.234624	0.999751	0.000266966	0.000738776	0.645625
4205	ENSMUST00000043042	ENSMUSG00000041143	Tmco4	-0.897865	0.00271822	0.0145697	-0.03606	0.935396	0.999751	2.90447e-05	9.35597e-05	0.645085
3005	ENSMUST00000032704	ENSMUSG00000030493	Faap24	-0.666577	0.0274461	0.0885814	0.226088	0.53862	0.999751	2.50409e-05	8.12501e-05	0.644585
6762	ENSMUST00000086399	ENSMUSG00000037405	Icam1	-1.20605	2.8137e-05	0.000314671	-0.296277	0.389053	0.999751	1.18939e-08	5.76923e-08	0.643688
5220	ENSMUST00000056078	ENSMUSG00000045948	Mrps12	-0.640984	0.0256599	0.0839349	0.250206	0.370579	0.999751	4.80021e-08	2.19186e-07	0.643612
3542	ENSMUST00000036158	ENSMUSG00000033272	Slc35a4	-0.946678	2.99853e-05	0.000333142	-0.0380576	0.941989	0.999751	0.000263449	0.00073028	0.643554
4179	ENSMUST00000042732	ENSMUSG00000035764	Fbxo45	-1.13872	8.70368e-08	1.78099e-06	-0.263123	0.639221	0.999751	0.000794103	0.00202062	0.643512
161	ENSMUST00000002275	ENSMUSG00000002205	Vrk3	-0.918541	0.00187895	0.0108099	-0.0357888	0.885801	0.999751	4.79416e-09	2.40051e-08	0.643496
1627	ENSMUST00000023673	ENSMUSG00000022952	Runx1	-1.27549	2.8e-08	6.25863e-07	-0.398515	0.377686	0.999751	5.13029e-09	2.56096e-08	0.643011
3792	ENSMUST00000038675	ENSMUSG00000037772	Mrpl23	-0.508173	0.0843079	0.197679	0.374982	0.163194	0.999751	1.24439e-09	6.51377e-09	0.642875
3630	ENSMUST00000037127	ENSMUSG00000033423	Eri3	-0.709048	0.0188236	0.0659897	0.158787	0.562512	0.999751	3.59044e-09	1.81354e-08	0.642771
5023	ENSMUST00000053024	ENSMUSG00000043445	Pgp	-0.868789	0.000747807	0.00513375	0.0266185	0.933273	0.999751	3.00639e-07	1.24302e-06	0.642606
3131	ENSMUST00000033437	ENSMUSG00000031109	Enox2	-0.518874	0.15824	0.304943	0.375942	0.450331	0.999751	0.00312116	0.00711593	0.642598
134	ENSMUST00000001884	ENSMUSG00000001829	Clpb	-0.524667	0.0611123	0.15674	0.35641	0.219817	0.999751	2.74193e-07	1.13945e-06	0.64242
7938	ENSMUST00000108496	ENSMUSG00000001918	Slc1a5	-0.572644	0.00775421	0.033362	0.305581	0.0750942	0.999751	7.93048e-59	2.51491e-57	0.641982
9772	ENSMUST00000235343	ENSMUSG00000024589	Nedd4l	-1.11674	0.000190209	0.00165267	-0.224142	0.480981	0.999751	2.80404e-08	1.30717e-07	0.641854
249	ENSMUST00000003319	ENSMUSG00000003234	Abcf3	-1.09396	6.40591e-06	8.45291e-05	-0.207114	0.570562	0.999751	3.08955e-12	1.99832e-11	0.641709
8560	ENSMUST00000123514	ENSMUSG00000042333	Tnfrsf14	-1.16104	0.000583581	0.00417904	-0.262371	0.614444	0.999751	0.00347171	0.00783133	0.641701
7704	ENSMUST00000103199	ENSMUSG00000027404	Snrpb	-0.949711	0.0013749	0.00837748	-0.0403806	0.858803	0.999751	4.02305e-34	7.31389e-33	0.641439
2267	ENSMUST00000028045	ENSMUSG00000026712	Mrc1	0.103762	0.807816	0.887947	0.884412	0.170721	0.999751	0.00079197	0.00201677	0.641364
6904	ENSMUST00000089378	ENSMUSG00000116165	Pdxp	-0.717459	0.0106155	0.0424295	0.183751	0.634939	0.999751	1.17511e-05	3.98804e-05	0.641221
5802	ENSMUST00000066345	ENSMUSG00000068663	Clec16a	-1.41654	3.27126e-09	8.72834e-08	-0.524385	0.201743	0.999751	5.34786e-07	2.15476e-06	0.64107
174	ENSMUST00000002379	ENSMUSG00000002308	Cd320	-0.75392	0.0415473	0.119554	0.141425	0.730674	0.999751	0.000275689	0.000761623	0.640951
3498	ENSMUST00000035773	ENSMUSG00000034801	Sos2	-0.923924	3.67915e-05	0.000398057	-0.0570397	0.884484	0.999751	7.79262e-10	4.15903e-09	0.640833
4131	ENSMUST00000042191	ENSMUSG00000034211	Mrps17	-0.670128	0.0297631	0.0936521	0.21439	0.345314	0.999751	7.45536e-08	3.3328e-07	0.640552
5974	ENSMUST00000069443	ENSMUSG00000055717	Slain1	-1.01183	9.59239e-06	0.000120836	-0.108726	0.662533	0.999751	9.91955e-12	6.1598e-11	0.640492
4106	ENSMUST00000041890	ENSMUSG00000038623	Tm6sf1	-0.833644	0.0312981	0.0971394	0.016449	0.974577	0.999751	0.00327969	0.00743411	0.640055
7445	ENSMUST00000100220	ENSMUSG00000039660	Spout1	-0.528026	0.0424218	0.121247	0.36111	0.265832	0.999751	1.31362e-09	6.86148e-09	0.640049
4791	ENSMUST00000049294	ENSMUSG00000040824	Snrpd2	-1.08114	0.00220848	0.0123249	-0.165134	0.462429	0.999751	1.29447e-16	1.12952e-15	0.639619
2434	ENSMUST00000029087	ENSMUSG00000049401	Ogfr	-0.975125	8.84853e-05	0.000853276	-0.100741	0.728271	0.999751	4.12801e-12	2.64901e-11	0.639547
5396	ENSMUST00000058914	ENSMUSG00000043091	Tuba1c	-0.91084	0.000155334	0.00139014	-0.0157798	0.932803	0.999751	7.28899e-59	2.31899e-57	0.639339
2474	ENSMUST00000029387	ENSMUSG00000027810	Eif2a	-0.725371	0.00192581	0.0110382	0.152558	0.674563	0.999751	5.79015e-24	7.26475e-23	0.639203
213	ENSMUST00000002845	ENSMUSG00000002768	Mea1	-0.730883	0.0154377	0.0566887	0.126982	0.714051	0.999751	3.43369e-05	0.000109599	0.638775
6650	ENSMUST00000084124	ENSMUSG00000028961	Pgd	-0.582172	0.0121736	0.0472309	0.297734	0.222441	0.999751	3.27034e-18	3.16974e-17	0.638636
6076	ENSMUST00000071492	ENSMUSG00000057497	Fam136a	-0.658881	0.00262985	0.0142084	0.217505	0.408656	0.999751	2.56057e-12	1.66496e-11	0.638486
24	ENSMUST00000000430	ENSMUSG00000000420	Galnt1	-1.03992	1.51969e-06	2.37092e-05	-0.173905	0.54047	0.999751	4.46456e-16	3.73597e-15	0.638388
2959	ENSMUST00000032309	ENSMUSG00000030189	Ybx3	-0.834395	0.000796457	0.00539344	0.0599314	0.72743	0.999751	8.33621e-36	1.57392e-34	0.638374
4922	ENSMUST00000051431	ENSMUSG00000047539	Fbxo28	-0.904106	0.000758976	0.00519838	-0.0282611	0.941665	0.999751	1.27993e-05	4.31293e-05	0.638327
3795	ENSMUST00000038690	ENSMUSG00000039182	AW209491	-1.28616	5.54696e-05	0.000572712	-0.39076	0.554128	0.999751	0.00441225	0.00975313	0.638043
7017	ENSMUST00000091751	ENSMUSG00000069309	Hist1h2an	-0.95653	0.000380314	0.00297491	-0.0537629	0.872401	0.999751	2.52944e-32	4.33321e-31	0.637996
1024	ENSMUST00000020375	ENSMUSG00000064181	Rab3ip	-0.887041	0.00193846	0.0110882	-0.0110555	0.980399	0.999751	0.000128627	0.000373566	0.637819
8778	ENSMUST00000148235	ENSMUSG00000014633	Cmc2	-1.45247	5.69638e-08	1.21096e-06	-0.587455	0.166254	0.999751	6.32625e-06	2.22429e-05	0.63771
9081	ENSMUST00000167288	ENSMUSG00000000409	Lck	-1.07629	6.88608e-05	0.000689544	-0.202946	0.64853	0.999751	1.08312e-05	3.69679e-05	0.637624
5303	ENSMUST00000057495	ENSMUSG00000035762	Tmem161b	-0.682403	0.0310047	0.096494	0.182317	0.700076	0.999751	0.000583424	0.00151966	0.637514
5038	ENSMUST00000053273	ENSMUSG00000030287	Itpr2	-0.587579	0.0029852	0.0157646	0.263928	0.294978	0.999751	2.31831e-16	1.98576e-15	0.637111
4512	ENSMUST00000046283	ENSMUSG00000032932	Hspa13	-1.34789	2.46906e-06	3.64401e-05	-0.465497	0.31471	0.999751	5.93001e-07	2.37176e-06	0.636815
8608	ENSMUST00000127896	ENSMUSG00000036781	Rps27l	-1.13838	9.64786e-05	0.000920411	-0.258721	0.475288	0.999751	8.15529e-09	4.0057e-08	0.636694
8358	ENSMUST00000115124	ENSMUSG00000022791	Tnk2	-1.70118	2.94896e-11	1.11527e-09	-0.80491	0.065863	0.999751	1.04566e-11	6.46871e-11	0.636363
1735	ENSMUST00000024956	ENSMUSG00000024143	Rhoq	-0.110339	0.652031	0.780202	0.670981	0.358986	0.999751	0.0112351	0.0225832	0.635625
570	ENSMUST00000010201	ENSMUSG00000010057	Nprl2	-0.713904	0.0801413	0.190734	0.157616	0.644343	0.999751	0.000253258	0.000703622	0.635383
9514	ENSMUST00000200299	ENSMUSG00000029512	Ulk1	-1.14267	4.0804e-05	0.000435629	-0.279827	0.509018	0.999751	2.00068e-06	7.52288e-06	0.635357
9580	ENSMUST00000206832	ENSMUSG00000040725	Hnrnpul1	-0.813055	0.000948659	0.0062465	0.0749838	0.634502	0.999751	2.97686e-50	7.9483e-49	0.635121
7055	ENSMUST00000092688	ENSMUSG00000017176	Nt5c3b	-0.929456	0.00084812	0.00568421	-0.0789398	0.816587	0.999751	2.25134e-06	8.39774e-06	0.634864
2609	ENSMUST00000030118	ENSMUSG00000028410	Dnaja1	-1.34723	3.89178e-10	1.22271e-08	-0.464213	0.182496	0.999751	2.91912e-37	5.70947e-36	0.634755
81	ENSMUST00000001186	ENSMUSG00000001158	Snrnp27	-0.761409	0.010571	0.0423015	0.121832	0.635974	0.999751	2.57761e-08	1.20794e-07	0.634748
3062	ENSMUST00000033006	ENSMUSG00000030750	Nsmce1	-1.02653	0.00355752	0.0181388	-0.145109	0.536386	0.999751	2.82628e-08	1.31629e-07	0.634735
1773	ENSMUST00000025181	ENSMUSG00000061232	H2-K1	-1.02694	1.63713e-06	2.53083e-05	-0.1447	0.581708	0.999751	6.5455e-49	1.70583e-47	0.634713
6460	ENSMUST00000079158	ENSMUSG00000022822	Abcc5	-0.650414	0.00510662	0.0240672	0.186146	0.51987	0.999751	3.92433e-10	2.13993e-09	0.634142
3084	ENSMUST00000033093	ENSMUSG00000003873	Bax	-0.798622	0.00785693	0.0336842	0.0840401	0.713509	0.999751	5.63934e-09	2.80649e-08	0.634133
9754	ENSMUST00000232179	ENSMUSG00000034218	Atm	-0.54433	0.00983919	0.0400253	0.313	0.109175	0.999751	4.81846e-36	9.1504e-35	0.633527
1238	ENSMUST00000021467	ENSMUSG00000021067	Sav1	-0.778932	0.000566384	0.00408177	0.106936	0.752171	0.999751	6.46126e-07	2.57478e-06	0.633464
8978	ENSMUST00000163666	ENSMUSG00000059796	Eif4a1	-1.05977	5.70207e-05	0.000584808	-0.166467	0.514809	0.999751	1.35289e-100	7.44771e-99	0.633455
8168	ENSMUST00000112025	ENSMUSG00000079283	2310009B15Rik	-0.838949	0.193826	0.350555	0.0969885	0.85605	0.999751	0.0247607	0.0458485	0.633407
85	ENSMUST00000001240	ENSMUSG00000001211	Agpat3	-0.789531	0.00263756	0.0142443	0.103367	0.817354	0.999751	4.01226e-05	0.000126826	0.633208
296	ENSMUST00000003946	ENSMUSG00000003848	Nob1	-0.998873	0.000476615	0.0035574	-0.0976048	0.621964	0.999751	6.99598e-18	6.62353e-17	0.632975
1764	ENSMUST00000025106	ENSMUSG00000024258	Polr2d	-1.03964	0.00494781	0.0234426	-0.143249	0.715057	0.999751	2.55834e-08	1.20178e-07	0.632385
4105	ENSMUST00000041882	ENSMUSG00000035595	1600002K03Rik	-0.70876	0.0976146	0.219041	0.1434	0.760476	0.999751	0.00861034	0.0177552	0.632177
404	ENSMUST00000005711	ENSMUSG00000033916	Chmp2a	-0.778913	0.00416845	0.0204677	0.0906613	0.744245	0.999751	6.68187e-10	3.58967e-09	0.631784
1915	ENSMUST00000025906	ENSMUSG00000024955	Esrra	-1.03551	0.00962458	0.0393602	-0.21086	0.789864	0.999751	0.0105161	0.0212733	0.631399
8914	ENSMUST00000161286	ENSMUSG00000022858	Tra2b	-1.18044	1.8936e-07	3.63344e-06	-0.2946	0.283939	0.999751	5.87594e-55	1.73953e-53	0.631236
8431	ENSMUST00000117085	ENSMUSG00000038459	Abhd17c	-0.912484	7.46425e-05	0.000737846	-0.0493709	0.892097	0.999751	4.42116e-09	2.22055e-08	0.631198
8071	ENSMUST00000110341	ENSMUSG00000027381	Bcl2l11	-1.55451	1.09935e-13	5.76668e-12	-0.695742	0.300427	0.999751	2.5265e-09	1.28809e-08	0.630987
5020	ENSMUST00000052965	ENSMUSG00000022141	Nipbl	-0.982997	2.05293e-06	3.09732e-05	-0.117392	0.565474	0.999751	5.37103e-56	1.63959e-54	0.63061
6582	ENSMUST00000081333	ENSMUSG00000059363	Fxn	-0.737269	0.000900119	0.00597369	0.0874934	0.845068	0.999751	2.38572e-06	8.86189e-06	0.63022
9489	ENSMUST00000195015	ENSMUSG00000052428	Tmco1	-0.685592	0.00685074	0.0302823	0.187291	0.511273	0.999751	1.27548e-09	6.67296e-09	0.630147
998	ENSMUST00000020263	ENSMUSG00000020069	Hnrnph3	-0.963595	0.00127315	0.00791885	-0.0819707	0.864563	0.999751	2.08255e-06	7.80676e-06	0.62999
321	ENSMUST00000004375	ENSMUSG00000004264	Phb2	-0.881235	0.000534192	0.00390458	0.00992034	0.958806	0.999751	2.01913e-37	3.98098e-36	0.629744
5186	ENSMUST00000055485	ENSMUSG00000039108	Lsm14b	-1.10372	4.42557e-05	0.000466019	-0.240458	0.421085	0.999751	4.50222e-08	2.06252e-07	0.629477
3890	ENSMUST00000039894	ENSMUSG00000039233	Tbce	-0.940858	0.00600092	0.0272949	-0.089697	0.782958	0.999751	0.000152504	0.000437596	0.629353
8394	ENSMUST00000115728	ENSMUSG00000024349	Tmem173	-1.16582	4.31306e-05	0.000456156	-0.306786	0.46102	0.999751	1.26647e-08	6.12845e-08	0.629239
2652	ENSMUST00000030365	ENSMUSG00000028622	Mrpl37	-0.74404	0.00872307	0.0364296	0.123508	0.601662	0.999751	3.51262e-12	2.26151e-11	0.629023
6468	ENSMUST00000079360	ENSMUSG00000025085	Ablim1	-1.38637	1.00128e-09	2.9149e-08	-0.514909	0.196616	0.999751	2.39077e-18	2.33804e-17	0.628819
1734	ENSMUST00000024932	ENSMUSG00000024121	Atp6v0c	-0.763422	0.00248021	0.0135599	0.09293	0.703707	0.999751	1.61424e-09	8.38257e-09	0.628686
3352	ENSMUST00000034698	ENSMUSG00000032180	Tmed1	-0.402337	0.343413	0.513724	0.438634	0.352592	0.999751	0.00463424	0.010175	0.62864
9411	ENSMUST00000184945	ENSMUSG00000052512	Nav2	-1.04926	8.31263e-08	1.71548e-06	-0.18489	0.555918	0.999751	3.23643e-30	5.16511e-29	0.628424
906	ENSMUST00000019439	ENSMUSG00000019295	Tmem129	-0.962846	0.00572187	0.0263439	-0.0709161	0.897573	0.999751	0.0023168	0.00540788	0.62836
5010	ENSMUST00000052778	ENSMUSG00000049823	Zbtb12	-0.705593	0.0049967	0.0236676	0.155968	0.544281	0.999751	1.0725e-08	5.22597e-08	0.628149
7895	ENSMUST00000107843	ENSMUSG00000109324	Prmt1	-0.891577	0.0031472	0.0164511	-0.00326721	0.988033	0.999751	4.26497e-28	6.32261e-27	0.628117
7656	ENSMUST00000102988	ENSMUSG00000026648	Dclre1c	-0.821738	0.0142948	0.0535241	0.0704244	0.856644	0.999751	9.19586e-05	0.000273144	0.628018
9037	ENSMUST00000165768	ENSMUSG00000032411	Tfdp2	-0.959298	0.000374616	0.00294438	-0.100537	0.816573	0.999751	3.99396e-08	1.83655e-07	0.627384
8252	ENSMUST00000113502	ENSMUSG00000024947	Men1	-0.734606	0.0284565	0.0907127	0.134511	0.602539	0.999751	1.13891e-06	4.40418e-06	0.627316
8602	ENSMUST00000127405	ENSMUSG00000001056	Nhp2	-1.04002	7.84084e-05	0.000768793	-0.156291	0.489513	0.999751	4.44806e-19	4.53554e-18	0.627193
9521	ENSMUST00000200948	ENSMUSG00000030680	Pagr1a	-0.647638	0.0432362	0.122952	0.203023	0.699912	0.999751	0.00344222	0.00777734	0.627003
2938	ENSMUST00000032141	ENSMUSG00000030060	Hmces	-1.16626	0.00134682	0.00822609	-0.289226	0.516725	0.999751	0.000820687	0.00208232	0.626905
495	ENSMUST00000007559	ENSMUSG00000007415	Gatad1	-0.593243	0.0312795	0.0970994	0.27063	0.611889	0.999751	0.000280505	0.000773838	0.626798
9160	ENSMUST00000169613	ENSMUSG00000060803	Gstp1	-1.50411	1.94613e-05	0.000227873	-0.627614	0.0230331	0.999751	3.93425e-06	1.4231e-05	0.626529
1003	ENSMUST00000020284	ENSMUSG00000020087	Tysnd1	-0.766835	0.00682937	0.0302036	0.123613	0.68409	0.999751	1.18988e-08	5.76923e-08	0.626161
1933	ENSMUST00000025993	ENSMUSG00000025020	Slit1	-1.73935	4.80374e-07	8.32207e-06	-0.863218	0.580096	0.999751	0.0106966	0.0215849	0.626052
8605	ENSMUST00000127569	ENSMUSG00000032376	Usp3	-1.10918	9.90932e-08	2.0035e-06	-0.255805	0.360955	0.999751	1.12188e-16	9.81547e-16	0.625975
7963	ENSMUST00000108857	ENSMUSG00000018585	Atox1	-0.87466	0.029508	0.093019	0.000837476	0.997742	0.999751	0.000122956	0.000358692	0.625539
1340	ENSMUST00000022099	ENSMUSG00000021608	Lpcat1	-0.70109	0.0169675	0.0610103	0.172913	0.484579	0.999751	6.86633e-09	3.39122e-08	0.625206
1834	ENSMUST00000025506	ENSMUSG00000024604	Rbm22	-0.984055	0.000270236	0.00222803	-0.103683	0.531444	0.999751	4.18542e-21	4.68185e-20	0.625069
3579	ENSMUST00000036509	ENSMUSG00000036352	Ubac1	-0.490221	0.0388033	0.114001	0.3724	0.295653	0.999751	1.35983e-06	5.19288e-06	0.624726
7113	ENSMUST00000093943	ENSMUSG00000018666	Cbx1	-1.11358	4.25068e-07	7.50982e-06	-0.238448	0.399015	0.999751	1.94255e-20	2.11032e-19	0.624426
7009	ENSMUST00000091641	ENSMUSG00000021431	Snrnp48	-1.25088	2.04272e-07	3.8975e-06	-0.371818	0.385006	0.999751	1.6619e-06	6.29248e-06	0.623965
8098	ENSMUST00000110621	ENSMUSG00000034883	Lrr1	-0.756581	0.0961982	0.216865	0.0976753	0.778817	0.999751	0.00331875	0.00751049	0.623654
1867	ENSMUST00000025696	ENSMUSG00000024782	Ak3	-1.30144	6.61308e-09	1.66487e-07	-0.43513	0.278962	0.999751	5.20459e-19	5.29593e-18	0.623611
694	ENSMUST00000015605	ENSMUSG00000015461	Atf6b	-0.708708	0.0031026	0.0162496	0.16106	0.418314	0.999751	1.42888e-15	1.14956e-14	0.623368
5046	ENSMUST00000053410	ENSMUSG00000045252	Zfp574	-0.940419	0.000364571	0.002877	-0.07183	0.791484	0.999751	1.15518e-08	5.61769e-08	0.623128
3239	ENSMUST00000034121	ENSMUSG00000005142	Man2b1	-0.758446	0.00305014	0.0160144	0.0919744	0.635518	0.999751	1.34276e-17	1.24954e-16	0.623081
7904	ENSMUST00000108022	ENSMUSG00000072582	Ptrh2	-0.999985	0.000397223	0.00308157	-0.161249	0.590228	0.999751	4.36515e-06	1.56954e-05	0.622949
1881	ENSMUST00000025745	ENSMUSG00000024829	Mrpl21	-0.749563	0.0311319	0.0967835	0.11182	0.641911	0.999751	5.79202e-08	2.61911e-07	0.622806
7888	ENSMUST00000107771	ENSMUSG00000003868	Ruvbl2	-0.833089	0.00315797	0.0164886	0.0479525	0.779799	0.999751	5.00007e-31	8.30435e-30	0.622496
6129	ENSMUST00000072376	ENSMUSG00000060450	Rnf14	-1.19325	5.04335e-06	6.8305e-05	-0.331565	0.339478	0.999751	2.69542e-06	9.93696e-06	0.622345
4137	ENSMUST00000042281	ENSMUSG00000042569	Dhrs7b	-0.594268	0.0612705	0.157003	0.226472	0.538595	0.999751	6.50666e-05	0.000198564	0.622051
141	ENSMUST00000001989	ENSMUSG00000001924	Uba1	-0.686616	0.0194056	0.0675269	0.18841	0.218055	0.999751	1.98587e-47	5.02831e-46	0.62169
354	ENSMUST00000004920	ENSMUSG00000004798	Ulk2	-0.509807	0.040367	0.117133	0.29707	0.593396	0.999751	0.00449752	0.00992817	0.62164
7680	ENSMUST00000103115	ENSMUSG00000016933	Plcg1	0.0911767	0.814935	0.892818	0.834566	0.234264	0.999751	0.0156374	0.0304453	0.621593
1439	ENSMUST00000022622	ENSMUSG00000059456	Ptk2b	-0.94754	7.21731e-05	0.000717202	-0.0945373	0.703121	0.999751	4.47676e-17	4.01352e-16	0.621326
505	ENSMUST00000007865	ENSMUSG00000007721	Ccdc124	-0.72216	0.0192342	0.0670821	0.131155	0.656467	0.999751	3.19409e-07	1.3184e-06	0.6213
8083	ENSMUST00000110452	ENSMUSG00000069300	Hist1h2bj	-0.935511	0.00193536	0.0110742	-0.0522527	0.868072	0.999751	7.7305e-36	1.46238e-34	0.621024
1298	ENSMUST00000021807	ENSMUSG00000021377	Dek	-1.13128	1.44785e-09	4.13675e-08	-0.279516	0.355259	0.999751	1.23253e-49	3.26421e-48	0.620937
2306	ENSMUST00000028250	ENSMUSG00000026887	Mrrf	-0.941663	0.00318994	0.0166401	-0.0630987	0.871817	0.999751	1.94763e-05	6.41884e-05	0.620742
3232	ENSMUST00000034087	ENSMUSG00000031662	Snx20	-1.36782	2.49468e-05	0.000284055	-0.531897	0.189775	0.999751	0.00010018	0.000296128	0.620439
1069	ENSMUST00000020580	ENSMUSG00000020329	Polrmt	-0.635856	0.0135095	0.0511717	0.235682	0.384849	0.999751	8.86784e-11	5.09056e-10	0.619891
7711	ENSMUST00000103221	ENSMUSG00000028991	Mtor	-0.349063	0.11273	0.242137	0.493992	0.0724621	0.999751	6.59806e-34	1.1885e-32	0.619691
6632	ENSMUST00000082122	ENSMUSG00000027203	Dut	-0.793718	0.0013309	0.00816122	0.0754906	0.74642	0.999751	9.01291e-22	1.03781e-20	0.619678
2007	ENSMUST00000026434	ENSMUSG00000025371	Chmp6	-0.549574	0.109053	0.2367	0.285725	0.444031	0.999751	0.000221646	0.000622144	0.619385
622	ENSMUST00000013737	ENSMUSG00000013593	Ndufs2	-0.788313	0.000586459	0.00419256	0.0691794	0.646246	0.999751	1.9943e-28	2.96993e-27	0.619254
4736	ENSMUST00000048698	ENSMUSG00000036980	Taf6	-0.703042	0.0117251	0.0458962	0.155661	0.560857	0.999751	7.64284e-08	3.41039e-07	0.619072
5876	ENSMUST00000067631	ENSMUSG00000049922	Slc35c1	-0.739919	0.00784984	0.0336701	0.101769	0.752027	0.999751	3.71333e-10	2.02939e-09	0.619029
160	ENSMUST00000002274	ENSMUSG00000002204	Napsa	-0.807753	0.0120825	0.0470065	0.0665155	0.64414	0.999751	3.52249e-27	5.02429e-26	0.619007
9740	ENSMUST00000230614	ENSMUSG00000049076	Acap2	-1.2368	2.04708e-06	3.09124e-05	-0.370577	0.144666	0.999751	6.06713e-14	4.36824e-13	0.618827
9357	ENSMUST00000180611	ENSMUSG00000037416	Dmxl1	-0.588888	0.0139775	0.052557	0.261359	0.22708	0.999751	1.56835e-33	2.79933e-32	0.618797
880	ENSMUST00000019076	ENSMUSG00000018932	Map2k3	-0.806301	0.0128075	0.0491772	0.0405298	0.902286	0.999751	5.89651e-06	2.08516e-05	0.61872
7937	ENSMUST00000108453	ENSMUSG00000011267	Zfp296	-1.01919	0.000107655	0.00101446	-0.177285	0.553058	0.999751	5.90094e-07	2.3611e-06	0.61869
1364	ENSMUST00000022242	ENSMUSG00000021728	Emb	-0.82453	0.0129275	0.0495432	0.0372623	0.89888	0.999751	4.49639e-06	1.61274e-05	0.618484
9386	ENSMUST00000183125	ENSMUSG00000042063	Zfp386	-0.491824	0.0502213	0.13584	0.330636	0.398326	0.999751	1.68419e-05	5.57923e-05	0.618333
2104	ENSMUST00000027068	ENSMUSG00000025935	Tram1	-0.725963	0.00533872	0.024891	0.13511	0.506983	0.999751	4.17429e-30	6.64024e-29	0.618312
2876	ENSMUST00000031587	ENSMUSG00000029591	Ung	-0.567795	0.0392757	0.114871	0.273012	0.224058	0.999751	1.82689e-09	9.41701e-09	0.618199
5807	ENSMUST00000066469	ENSMUSG00000055681	Cope	-0.803039	0.00433565	0.0210907	0.0711634	0.738241	0.999751	6.63045e-14	4.75635e-13	0.61784
7109	ENSMUST00000093907	ENSMUSG00000059248	2022-09-09	-0.842758	0.000865125	0.00577762	0.0180865	0.934214	0.999751	1.83444e-17	1.68944e-16	0.617777
8205	ENSMUST00000112641	ENSMUSG00000026389	Steap3	-0.880565	0.000759563	0.00519971	-0.0432746	0.870784	0.999751	5.01295e-09	2.50366e-08	0.617709
9199	ENSMUST00000171071	ENSMUSG00000041258	Zfp236	-1.1047	3.92521e-07	6.9858e-06	-0.247938	0.458773	0.999751	4.69556e-07	1.90604e-06	0.616654
5142	ENSMUST00000054780	ENSMUSG00000003198	Zfp959	-0.33489	0.352161	0.522247	0.461676	0.390015	0.999751	0.00682733	0.0144276	0.61665
4464	ENSMUST00000045748	ENSMUSG00000035232	Pdk3	-0.599957	0.0743035	0.180595	0.26271	0.411442	0.999751	9.37807e-08	4.13502e-07	0.616632
7463	ENSMUST00000100505	ENSMUSG00000000148	Brat1	-0.749154	0.00421865	0.020658	0.100494	0.743009	0.999751	2.54928e-08	1.19867e-07	0.616502
8029	ENSMUST00000109690	ENSMUSG00000033088	Triobp	-0.710939	0.00389462	0.0194192	0.108099	0.764644	0.999751	4.06879e-06	1.46797e-05	0.616143
3866	ENSMUST00000039610	ENSMUSG00000035769	Xylb	-0.642505	0.0172203	0.0616395	0.194698	0.724105	0.999751	4.9708e-05	0.000155025	0.616036
6334	ENSMUST00000076463	ENSMUSG00000041762	Gpr155	-0.671144	0.0147879	0.054964	0.156451	0.62992	0.999751	1.56482e-05	5.21378e-05	0.61566
2699	ENSMUST00000030628	ENSMUSG00000028826	Maco1	-0.794107	0.000711857	0.00491614	0.0511384	0.83208	0.999751	6.89029e-14	4.93913e-13	0.615489
9416	ENSMUST00000185479	ENSMUSG00000111409	Gm49380	-0.3168	0.236564	0.400449	0.462095	0.327514	0.999751	0.000941926	0.00236362	0.615402
8993	ENSMUST00000164259	ENSMUSG00000040462	Os9	-0.832951	0.000879621	0.00586057	0.0216828	0.923974	0.999751	8.44927e-15	6.43313e-14	0.615102
959	ENSMUST00000020002	ENSMUSG00000078453	Abracl	-0.862693	0.00893245	0.037072	-0.0332107	0.911951	0.999751	1.6548e-05	5.48371e-05	0.614908
6319	ENSMUST00000076226	ENSMUSG00000030451	Herc2	-0.720772	0.000339967	0.00272343	0.106401	0.605746	0.999751	1.03436e-23	1.28625e-22	0.614856
4019	ENSMUST00000041008	ENSMUSG00000033373	Fntb	-0.746016	0.0168299	0.0607027	0.0919304	0.807446	0.999751	1.20155e-05	4.06981e-05	0.61472
5478	ENSMUST00000060303	ENSMUSG00000046982	Tshz1	-1.30321	7.40095e-08	1.53858e-06	-0.495937	0.278777	0.999751	3.35608e-06	1.22436e-05	0.614563
4964	ENSMUST00000052167	ENSMUSG00000092417	Gpank1	-0.915198	0.00205021	0.0116177	-0.0734561	0.827225	0.999751	3.41556e-05	0.000109162	0.614345
421	ENSMUST00000006027	ENSMUSG00000005873	Reep5	-0.823774	0.00271093	0.0145512	0.0205657	0.934892	0.999751	4.7806e-09	2.39495e-08	0.614175
9241	ENSMUST00000172467	ENSMUSG00000002409	Dyrk1b	-1.34585	0.000131396	0.00120468	-0.496419	0.578651	0.999751	0.0124424	0.0247811	0.614166
6556	ENSMUST00000080856	ENSMUSG00000042590	Ipo11	-0.774653	0.000441452	0.00334954	0.057034	0.853231	0.999751	1.76246e-14	1.31233e-13	0.614155
6959	ENSMUST00000090558	ENSMUSG00000068740	Celsr2	-0.879751	2.82264e-05	0.000315462	-0.0735971	0.823757	0.999751	4.5548e-09	2.28533e-08	0.614136
5834	ENSMUST00000066984	ENSMUSG00000021639	Gtf2h2	-0.85489	0.00672885	0.0298835	0.0173566	0.946706	0.999751	7.42021e-07	2.93243e-06	0.614024
9726	ENSMUST00000230068	ENSMUSG00000115861	Arf4	-0.930255	0.000162349	0.00144469	-0.0890011	0.733856	0.999751	2.75698e-11	1.64931e-10	0.613959
2796	ENSMUST00000031099	ENSMUSG00000029198	Grpel1	-0.857351	0.000474256	0.00354564	-0.00180994	0.993996	0.999751	2.2068e-14	1.6345e-13	0.613737
6676	ENSMUST00000084721	ENSMUSG00000078941	Ak6	-0.820578	0.0032222	0.0167929	-0.00429202	0.98723	0.999751	1.96782e-07	8.35108e-07	0.613631
2890	ENSMUST00000031632	ENSMUSG00000029627	Zkscan14	-1.20656	9.92918e-05	0.000943948	-0.341411	0.423471	0.999751	3.9338e-05	0.000124628	0.613199
4045	ENSMUST00000041264	ENSMUSG00000062931	Zfp938	-0.513167	0.220077	0.381967	0.281881	0.618074	0.999751	0.0137844	0.0272051	0.612395
3603	ENSMUST00000036807	ENSMUSG00000037214	Thap1	-0.942255	0.00435506	0.0211615	-0.0643829	0.897493	0.999751	0.00320703	0.00728627	0.612375
6589	ENSMUST00000081497	ENSMUSG00000060152	Pop5	-0.788192	0.0092121	0.0379297	0.076856	0.772626	0.999751	6.92734e-08	3.11238e-07	0.612283
4669	ENSMUST00000047947	ENSMUSG00000070284	Gmppb	-0.45857	0.279147	0.446904	0.373648	0.240529	0.999751	0.00183187	0.00435163	0.612267
8545	ENSMUST00000121869	ENSMUSG00000064061	Dzip3	-1.22656	2.12054e-07	4.02333e-06	-0.406902	0.467841	0.999751	9.96663e-07	3.88631e-06	0.612202
543	ENSMUST00000009157	ENSMUSG00000009013	Dynll1	-1.32883	4.19173e-10	1.30313e-08	-0.490139	0.205946	0.999751	1.03212e-17	9.65976e-17	0.611699
4112	ENSMUST00000041982	ENSMUSG00000037548	H2-DMb2	-1.35152	1.51323e-08	3.56093e-07	-0.522741	0.315881	0.999751	8.27456e-14	5.90119e-13	0.61151
2708	ENSMUST00000030665	ENSMUSG00000028851	Nudc	-0.901874	7.50509e-05	0.00074145	-0.0473882	0.821423	0.999751	1.86206e-35	3.48878e-34	0.611132
6623	ENSMUST00000081946	ENSMUSG00000003438	Timm50	-0.646033	0.0332668	0.101265	0.204282	0.388769	0.999751	1.72154e-11	1.04974e-10	0.610933
9422	ENSMUST00000186131	ENSMUSG00000021917	Spcs1	-1.07483	0.000385377	0.00300758	-0.229915	0.334704	0.999751	1.083e-06	4.20124e-06	0.610603
2006	ENSMUST00000026427	ENSMUSG00000025366	Esyt1	-0.663771	0.00533576	0.024884	0.180963	0.234659	0.999751	1.37836e-42	3.15573e-41	0.610584
7531	ENSMUST00000102500	ENSMUSG00000049396	Gemin4	-0.463692	0.0530254	0.141526	0.36571	0.0452049	0.999751	3.74857e-16	3.14758e-15	0.610577
5775	ENSMUST00000065865	ENSMUSG00000053453	Thoc7	-0.870734	0.0109039	0.0433367	-0.015348	0.943827	0.999751	1.68896e-07	7.22398e-07	0.610564
892	ENSMUST00000019231	ENSMUSG00000019087	Atp6ap1	-0.800794	0.00368327	0.0186286	0.0382611	0.826173	0.999751	1.36324e-13	9.61036e-13	0.610025
72	ENSMUST00000001127	ENSMUSG00000001100	Poldip2	-0.672263	0.0113637	0.044807	0.176165	0.487277	0.999751	1.57637e-13	1.10335e-12	0.609944
2617	ENSMUST00000030145	ENSMUSG00000028436	Dcaf12	-1.10841	3.15455e-06	4.50653e-05	-0.264363	0.460355	0.999751	1.11129e-07	4.85057e-07	0.609916
4559	ENSMUST00000046839	ENSMUSG00000040888	Gfer	-0.436978	0.24554	0.410073	0.401661	0.462647	0.999751	0.000553581	0.0014477	0.609735
7562	ENSMUST00000102598	ENSMUSG00000057236	Rbbp4	-1.06559	1.64174e-06	2.53565e-05	-0.215541	0.39791	0.999751	1.54142e-49	4.07127e-48	0.609588
3271	ENSMUST00000034278	ENSMUSG00000031821	Gins2	-0.895176	0.000279805	0.00229576	-0.0710173	0.840482	0.999751	8.12617e-06	2.80635e-05	0.609565
3544	ENSMUST00000036176	ENSMUSG00000033697	Arhgap39	-1.53237	6.75866e-09	1.69899e-07	-0.678199	0.219485	0.999751	0.000620254	0.00160875	0.609336
5568	ENSMUST00000061856	ENSMUSG00000024978	Gpam	-0.97221	0.000505847	0.0037423	-0.122054	0.619734	0.999751	3.92266e-22	4.61443e-21	0.609321
2422	ENSMUST00000028990	ENSMUSG00000027487	Cdk5rap1	-0.954194	0.00260031	0.0140859	-0.13273	0.789429	0.999751	8.2111e-05	0.000246283	0.609222
5029	ENSMUST00000053109	ENSMUSG00000050428	Fbxo46	-0.565448	0.0732871	0.17892	0.227297	0.580476	0.999751	0.000449117	0.0011959	0.609111
899	ENSMUST00000019323	ENSMUSG00000019179	Mdh2	-0.834956	0.000265403	0.00219352	0.0172525	0.917332	0.999751	1.03895e-41	2.31906e-40	0.609084
859	ENSMUST00000018821	ENSMUSG00000018677	Slc25a39	-1.22485	2.50815e-05	0.000285397	-0.350596	0.339524	0.999751	1.67161e-08	7.98638e-08	0.608989
8846	ENSMUST00000155329	ENSMUSG00000024483	Ankhd1	-1.15498	1.63069e-07	3.17572e-06	-0.314355	0.374768	0.999751	1.30261e-38	2.63725e-37	0.608549
7440	ENSMUST00000100196	ENSMUSG00000039427	Alg1	-1.2094	6.49352e-05	0.000653712	-0.376018	0.391769	0.999751	3.82534e-06	1.38626e-05	0.608429
7922	ENSMUST00000108275	ENSMUSG00000001105	Ift20	-0.63343	0.0452993	0.126903	0.206705	0.677562	0.999751	0.000165315	0.000471732	0.608285
5682	ENSMUST00000064393	ENSMUSG00000024785	Rcl1	-1.0973	0.000104088	0.000986328	-0.236965	0.444423	0.999751	3.04259e-29	4.70258e-28	0.60817
674	ENSMUST00000015157	ENSMUSG00000015013	Trappc2l	-1.24218	0.00665259	0.0296462	-0.417988	0.414132	0.999751	0.00513438	0.0111781	0.608004
1300	ENSMUST00000021824	ENSMUSG00000021392	Nol8	-1.0677	1.11211e-07	2.22987e-06	-0.227481	0.466676	0.999751	2.46501e-16	2.10774e-15	0.607752
4588	ENSMUST00000047131	ENSMUSG00000002319	Ipo4	-0.615287	0.0102691	0.0413569	0.214407	0.259691	0.999751	1.72424e-17	1.59095e-16	0.607256
7905	ENSMUST00000108023	ENSMUSG00000002068	Ccne1	-0.604714	0.0285656	0.090958	0.210668	0.427116	0.999751	1.48629e-09	7.73044e-09	0.60723
4790	ENSMUST00000049281	ENSMUSG00000034300	Fam53c	-1.03386	1.07744e-05	0.000133933	-0.196833	0.617435	0.999751	2.07615e-07	8.77283e-07	0.607047
4663	ENSMUST00000047903	ENSMUSG00000034807	Colgalt1	-0.821086	0.000817219	0.00551679	0.0223076	0.888072	0.999751	4.36274e-24	5.50908e-23	0.606903
2946	ENSMUST00000032183	ENSMUSG00000030095	Tmem43	-0.796465	0.00357091	0.0181961	0.0424239	0.889735	0.999751	8.58504e-07	3.36769e-06	0.606568
1983	ENSMUST00000026292	ENSMUSG00000025261	Huwe1	-0.4265	0.05727	0.149718	0.404316	0.224025	0.999751	2.04727e-134	1.59216e-132	0.606527
9425	ENSMUST00000186375	ENSMUSG00000005982	Naa60	-1.19815	1.77654e-05	0.000209172	-0.378161	0.345423	0.999751	3.49085e-07	1.43786e-06	0.605951
1575	ENSMUST00000023359	ENSMUSG00000022678	Nde1	-1.10188	2.20196e-05	0.000253622	-0.260876	0.430252	0.999751	2.9363e-16	2.49331e-15	0.605825
9757	ENSMUST00000233092	ENSMUSG00000071068	Treml2	-0.833176	0.00666432	0.0296907	0.0171455	0.971793	0.999751	0.00208294	0.00490212	0.605652
7696	ENSMUST00000103179	ENSMUSG00000018401	Mtmr4	-0.512677	0.0197827	0.0686137	0.326402	0.237577	0.999751	1.13237e-12	7.52787e-12	0.605565
9087	ENSMUST00000167406	ENSMUSG00000091896	Ube2d2a	-1.12251	7.79646e-07	1.29252e-05	-0.28528	0.455358	0.999751	6.49417e-20	6.89451e-19	0.605427
6099	ENSMUST00000071889	ENSMUSG00000032373	Car12	-1.04455	1.37094e-05	0.000165676	-0.192634	0.575143	0.999751	8.2445e-08	3.65793e-07	0.60488
1226	ENSMUST00000021407	ENSMUSG00000073079	Srp54a	-0.754546	0.0080148	0.0341612	0.0575965	0.809441	0.999751	4.00844e-07	1.64099e-06	0.60463
6077	ENSMUST00000071555	ENSMUSG00000062825	Actg1	-0.864312	0.00160695	0.00951647	-0.0104052	0.955706	0.999751	2.98378e-100	1.63341e-98	0.604501
5622	ENSMUST00000062991	ENSMUSG00000024580	Grpel2	-1.01588	5.46957e-05	0.000565066	-0.186366	0.631924	0.999751	5.88331e-07	2.35501e-06	0.604499
576	ENSMUST00000010348	ENSMUSG00000079677	Fdx1l	-0.490158	0.114063	0.24369	0.269545	0.574039	0.999751	0.00180865	0.00430484	0.604497
5560	ENSMUST00000061721	ENSMUSG00000018983	E2f2	-0.642237	0.00070162	0.00486	0.184935	0.535268	0.999751	9.43569e-19	9.45403e-18	0.604342
8744	ENSMUST00000144585	ENSMUSG00000036529	Sbf1	-1.05334	3.09976e-06	4.44325e-05	-0.220719	0.362478	0.999751	1.95998e-16	1.68917e-15	0.604142
6674	ENSMUST00000084695	ENSMUSG00000036073	Galt	-0.292858	0.516556	0.673283	0.479174	0.478817	0.999751	0.017671	0.0339725	0.604128
6062	ENSMUST00000071108	ENSMUSG00000028799	Zfp362	-1.07053	7.00259e-05	0.000699969	-0.229596	0.550318	0.999751	2.27392e-05	7.43483e-05	0.604011
3840	ENSMUST00000039333	ENSMUSG00000033624	Pdpr	-0.760228	0.000809512	0.00547091	0.069264	0.76217	0.999751	1.08754e-10	6.21389e-10	0.603303
147	ENSMUST00000002064	ENSMUSG00000001999	Blvra	-0.915392	0.0200131	0.0691579	-0.0850728	0.786994	0.999751	0.00150179	0.00363538	0.603156
288	ENSMUST00000003860	ENSMUSG00000003762	Coq8b	-0.603563	0.0860951	0.200464	0.185366	0.636257	0.999751	0.00214459	0.00503323	0.602714
9767	ENSMUST00000234536	ENSMUSG00000024317	Rnf138	-0.961779	0.00112125	0.00715803	-0.132679	0.694732	0.999751	8.54527e-08	3.78207e-07	0.602057
7634	ENSMUST00000102922	ENSMUSG00000020471	Pold2	-0.913172	0.00518549	0.0243846	-0.0645258	0.803021	0.999751	9.39091e-16	7.66208e-15	0.601529
8091	ENSMUST00000110534	ENSMUSG00000039219	Arid4b	-1.08768	2.58282e-07	4.82902e-06	-0.259707	0.487639	0.999751	1.41264e-12	9.33411e-12	0.601479
799	ENSMUST00000017945	ENSMUSG00000017801	Mlx	-0.896859	0.00917323	0.0378064	-0.0862849	0.828159	0.999751	0.00012437	0.000362386	0.601432
3915	ENSMUST00000040167	ENSMUSG00000042032	Mat2b	-1.20296	8.93166e-07	1.4593e-05	-0.37015	0.178731	0.999751	9.9005e-13	6.61316e-12	0.601167
7228	ENSMUST00000096253	ENSMUSG00000071654	Uqcc3	-1.39793	2.67853e-05	0.000302348	-0.597058	0.21835	0.999751	0.000556091	0.00145349	0.600801
4421	ENSMUST00000045301	ENSMUSG00000052565	Hist1h1d	-0.931418	0.000113421	0.00105704	-0.0887446	0.760027	0.999751	1.43543e-75	5.88525e-74	0.600701
8082	ENSMUST00000110437	ENSMUSG00000023330	Dtwd1	-0.8184	0.0783795	0.187357	-0.0116774	0.974242	0.999751	0.00544966	0.0117779	0.600684
4659	ENSMUST00000047877	ENSMUSG00000035711	Dok3	-0.946517	4.05903e-05	0.00043362	-0.12138	0.777	0.999751	2.26421e-10	1.2635e-09	0.600607
3332	ENSMUST00000034539	ENSMUSG00000032040	Dcps	-1.04605	0.000121424	0.00112297	-0.214613	0.318676	0.999751	1.11053e-08	5.4059e-08	0.600534
203	ENSMUST00000002735	ENSMUSG00000002660	Clpp	-0.795867	0.0045776	0.0219961	0.0491771	0.826431	0.999751	1.16529e-08	5.66402e-08	0.60027
8915	ENSMUST00000161326	ENSMUSG00000022698	Naa50	-1.17372	3.25944e-10	1.03224e-08	-0.347596	0.346243	0.999751	2.73121e-29	4.23466e-28	0.600228
1842	ENSMUST00000025547	ENSMUSG00000024645	Timm21	-1.02343	8.48621e-06	0.000108025	-0.210789	0.61749	0.999751	3.27334e-09	1.6585e-08	0.600187
1919	ENSMUST00000025918	ENSMUSG00000024966	Stip1	-0.952052	0.000135029	0.00123465	-0.114245	0.615733	0.999751	1.45667e-39	3.03701e-38	0.599397
3316	ENSMUST00000034458	ENSMUSG00000089704	Galnt2	-1.03717	3.36292e-05	0.0003676	-0.187805	0.646291	0.999751	1.02884e-05	3.5189e-05	0.599278
7170	ENSMUST00000095070	ENSMUSG00000070972	Dnajc25	-0.195434	0.508212	0.667025	0.572087	0.392703	0.999751	0.0125725	0.0250301	0.599125
556	ENSMUST00000009693	ENSMUSG00000009549	Srp14	-1.07197	0.000140927	0.00127754	-0.228668	0.418907	0.999751	2.13194e-11	1.29195e-10	0.59902
5753	ENSMUST00000065504	ENSMUSG00000021814	Anxa7	-0.907083	0.00527575	0.024713	-0.0734244	0.747785	0.999751	8.25819e-08	3.66163e-07	0.598887
2163	ENSMUST00000027384	ENSMUSG00000026192	Atic	-0.845768	0.000383687	0.00299853	-0.0164567	0.943029	0.999751	2.51134e-37	4.93158e-36	0.598782
9457	ENSMUST00000190637	ENSMUSG00000032263	Bckdhb	-0.882328	0.00673096	0.0298835	-0.0572692	0.863937	0.999751	0.000345434	0.000937908	0.598449
8951	ENSMUST00000162814	ENSMUSG00000060743	H3f3a	-0.923406	0.000841254	0.00564713	-0.0818163	0.780363	0.999751	3.47959e-41	7.56019e-40	0.597792
8595	ENSMUST00000126681	ENSMUSG00000024052	Lpin2	-0.575864	0.041148	0.118748	0.218205	0.70782	0.999751	0.00135156	0.00329534	0.59777
6956	ENSMUST00000090543	ENSMUSG00000021775	Nr1d2	-1.07118	3.43512e-06	4.8501e-05	-0.242586	0.63426	0.999751	1.66739e-07	7.13481e-07	0.597749
1374	ENSMUST00000022296	ENSMUSG00000021774	Ube2e1	-1.01335	0.000203086	0.00174842	-0.183189	0.530121	0.999751	1.48189e-10	8.39745e-10	0.597434
1742	ENSMUST00000024983	ENSMUSG00000024169	Ift140	-0.704577	0.00412723	0.0203101	0.096478	0.680711	0.999751	2.64128e-12	1.71631e-11	0.597267
2143	ENSMUST00000027290	ENSMUSG00000026116	Tmem131	-0.720463	0.000799336	0.00541077	0.0977719	0.560874	0.999751	3.85638e-32	6.56053e-31	0.597192
9306	ENSMUST00000178235	ENSMUSG00000006299	Aamp	-1.03377	2.66022e-05	0.000300481	-0.211361	0.225693	0.999751	4.13072e-17	3.72031e-16	0.597166
9693	ENSMUST00000225980	ENSMUSG00000024566	Atp9b	-1.09512	2.77248e-06	4.0296e-05	-0.265797	0.454617	0.999751	1.25609e-10	7.13945e-10	0.597069
435	ENSMUST00000006254	ENSMUSG00000006095	Tbcb	-0.763746	0.0573359	0.149801	0.0951322	0.718141	0.999751	5.00934e-05	0.000156128	0.596744
9052	ENSMUST00000166407	ENSMUSG00000071655	Ubxn1	-0.927467	3.03711e-05	0.00033638	-0.100671	0.646963	0.999751	2.80733e-18	2.7345e-17	0.596695
3950	ENSMUST00000040428	ENSMUSG00000093989	Rnasek	-0.902789	0.0776651	0.186311	-0.0368798	0.910475	0.999751	0.000498701	0.0013179	0.596658
2012	ENSMUST00000026459	ENSMUSG00000025393	Atp5b	-0.869244	0.000976374	0.00638961	-0.0293704	0.896595	0.999751	8.71948e-98	4.6436e-96	0.596629
2320	ENSMUST00000028342	ENSMUSG00000026966	Ssna1	-0.957387	0.00233356	0.0129165	-0.108841	0.756502	0.999751	6.14319e-05	0.000188528	0.596586
6270	ENSMUST00000075317	ENSMUSG00000022197	Pdzd2	-1.14977	7.47306e-09	1.86474e-07	-0.316608	0.426673	0.999751	2.14737e-13	1.4934e-12	0.596469
9677	ENSMUST00000222314	ENSMUSG00000025323	Sp4	-0.575355	0.0517469	0.138946	0.217949	0.554247	0.999751	0.000122677	0.000357985	0.59631
9654	ENSMUST00000217262	ENSMUSG00000020496	Rnf187	-0.944785	0.000510995	0.0037659	-0.101011	0.690022	0.999751	8.79782e-16	7.19615e-15	0.596274
6882	ENSMUST00000089011	ENSMUSG00000037972	Snn	-1.12234	2.98662e-06	4.29561e-05	-0.278173	0.668035	0.999751	8.10046e-05	0.000243262	0.596194
8354	ENSMUST00000115011	ENSMUSG00000001143	Lman2l	-0.628155	0.0533404	0.142121	0.169891	0.812945	0.999751	0.00457488	0.0100695	0.596166
8299	ENSMUST00000114037	ENSMUSG00000022961	Son	-0.845853	0.000284245	0.00232774	-0.0189565	0.864609	0.999751	1.24957e-134	9.79562e-133	0.596165
3980	ENSMUST00000040668	ENSMUSG00000039050	Osbpl2	-1.11535	4.958e-06	6.73104e-05	-0.305895	0.395842	0.999751	1.31478e-06	5.02675e-06	0.596146
6380	ENSMUST00000077577	ENSMUSG00000023004	Tuba1b	-0.915002	2.25543e-05	0.000259428	-0.085559	0.742763	0.999751	3.52979e-67	1.33032e-65	0.595797
839	ENSMUST00000018572	ENSMUSG00000018428	Akap1	-0.72162	0.00234969	0.0129973	0.105135	0.699014	0.999751	6.38837e-17	5.69087e-16	0.595726
3763	ENSMUST00000038422	ENSMUSG00000034168	Irf2bpl	-0.947272	4.41949e-05	0.000465668	-0.131874	0.60322	0.999751	2.72988e-08	1.27564e-07	0.595669
3206	ENSMUST00000033961	ENSMUSG00000031556	Tm2d2	-1.30381	0.000177337	0.00156247	-0.50956	0.27532	0.999751	0.000695674	0.0017864	0.595455
8957	ENSMUST00000163091	ENSMUSG00000021461	Fancc	-1.17275	0.00207627	0.0117221	-0.323684	0.579366	0.999751	0.00208311	0.00490212	0.595434
1050	ENSMUST00000020520	ENSMUSG00000020280	Pus10	-0.621216	0.0107853	0.0429661	0.173108	0.407396	0.999751	1.69096e-10	9.52833e-10	0.595416
2889	ENSMUST00000031628	ENSMUSG00000029624	Ptcd1	-0.464102	0.101526	0.224945	0.334812	0.358721	0.999751	1.24938e-05	4.2187e-05	0.595264
6147	ENSMUST00000072744	ENSMUSG00000021038	Vipas39	-0.975087	0.00212226	0.011926	-0.153944	0.609363	0.999751	2.79925e-06	1.02965e-05	0.595263
8161	ENSMUST00000111861	ENSMUSG00000032504	Pdcd6ip	-0.806532	0.0030167	0.0158782	0.0255865	0.867195	0.999751	2.83139e-26	3.94103e-25	0.594917
369	ENSMUST00000005066	ENSMUSG00000004936	Map2k1	-0.783354	0.00446632	0.0215654	0.0183269	0.935695	0.999751	2.40981e-07	1.01e-06	0.594854
5879	ENSMUST00000067663	ENSMUSG00000002102	Psmc3	-0.813879	0.0035425	0.018084	0.0222679	0.894201	0.999751	6.16523e-22	7.16644e-21	0.594566
1033	ENSMUST00000020440	ENSMUSG00000020219	Timm13	-0.781336	0.00475559	0.0227097	0.0451977	0.859675	0.999751	1.66503e-07	7.12785e-07	0.594325
4150	ENSMUST00000042410	ENSMUSG00000040274	Cdk6	-0.898607	7.45504e-06	9.63469e-05	-0.0939956	0.754332	0.999751	3.22006e-14	2.36001e-13	0.594321
9602	ENSMUST00000210314	ENSMUSG00000038650	Rnh1	-0.973251	0.00205291	0.011629	-0.153123	0.402503	0.999751	7.21568e-08	3.23747e-07	0.594289
2874	ENSMUST00000031560	ENSMUSG00000029575	Mmab	-0.432883	0.107429	0.234225	0.324941	0.523657	0.999751	0.00406757	0.00905249	0.593499
2348	ENSMUST00000028584	ENSMUSG00000027163	Commd9	-0.44329	0.373582	0.543879	0.382428	0.379392	0.999751	0.0022628	0.00529066	0.593451
[truncated: 2,709 more rows]

## Sheet: Pathway Enrichment
BioPlanet_2019_table		used FC>0.5 genes
Term	Overlap	P-value	Adjusted P-value	Old P-value	Old Adjusted P-value	Odds Ratio	Combined Score	Genes
Translation	107/151	2.48305e-62	3.31735e-59	0	0	17.7814	2522.31	EIF4A2;RPL4;EIF4A1;RPL5;RPL30;RPL3;RPL32;RPL31;RPL34;RPL10A;RPL8;SRP14;RPL9;RPL6;RPL7;EEF1B2;RPS15;RPS14;RPS17;RPS16;RPL18A;RPS19;RPL36AL;RPS18;RPL36;RPL35;RPL38;RPL37;RPS11;RPL39;RPS10;RPS13;RPS12;RPS9;RPL21;RPS7;RPS8;RPL23;RPS5;RPL22;RPS6;RPSA;EEF1A1;RPL24;RPL27;RPL26;RPL29;RPL28;UBA52;EIF2B5;RPL41;EIF2B2;EEF2;RPS26;RPS25;RPS28;RPS27;RPS29;RPL27A;RPS20;RPS21;RPS24;EIF4G1;RPS23;TRAM1;RPLP1;RPLP0…
Cytoplasmic ribosomal proteins	88/108	1.65308e-60	1.10426e-57	0	0	31.9626	4399.73	RPL4;RPL5;RPL30;RPL3;RPL32;RPL31;RPL34;RPLP1;RPLP0;RPL10A;RPL8;RPL9;RPL6;RPL7;RPS15;RPS4X;RPS14;RPS6KA3;RPL7A;RPS17;RPS16;RPL18A;RPS19;RPS18;RPL36;RPL35;RPLP2;RPL38;RPL37;RPS11;RPL39;RPS10;RPS13;RPS12;RPS9;RPL21;RPS7;RPS8;RPL23;RPS5;RPL22;RPS6;RPL13A;RPSA;RPL37A;RPL24;RPL27;RPL26;RPL29;RPL28;UBA52;RPL10;RPL12;RPL11;RPL36A;RPS15A;RPL14;RPS3;RPL13;RPL15;RPS2;RPL18;RPS27A;RPL17;RPL19;RPL41;RPL35A;RP…
Protein metabolism	190/442	4.21793e-59	1.87838e-56	0	0	5.64348	758.558	RPL4;EIF4A2;GALNT12;RPL5;EIF4A1;RPL30;RPL3;RPL32;RPL31;RPL34;PROS1;RPL8;RPL10A;SRP14;RPL9;TOMM20;RPL6;GALNT10;RPL7;RPS15;EEF1B2;RPS14;C1GALT1C1;RPS17;RPS16;RPL18A;RPS19;TUBB3;RPS18;RPL36;FBXO4;RPL35;PMPCB;RPL38;RPL37;RPS11;RPL39;RPS10;RPS13;RPS12;PDIA3;RPS9;ST6GAL1;FBXW5;RPL21;RPS7;RPS8;RPL23;RPS5;RPL22;RPS6;PAM16;ALG3;RPSA;MOGS;ALG1;BCS1L;TUBA4A;EEF1A1;RPL24;RPL27;RPL26;RPL29;RPL28;UBA52;COX17;T…
Influenza viral RNA transcription and replication	90/125	1.49838e-53	5.00461e-51	0	0	18.6789	2271.97	RPL4;RPL5;RPL30;SMG1;RPL3;RPL32;RPL31;RPL34;RPLP1;RPLP0;RPL10A;RPL8;RPL9;RPL6;IPO5;RPL7;RPS15;RPS4X;RPS14;RPL7A;RPS17;RPS16;RPL18A;RPS19;PPP2R1A;RPS18;RPL36;RPL35;RPLP2;RPL38;RPL37;RPS11;RPL39;RPS10;RPS13;RPS12;RPS9;HSP90AA1;RPL21;RPS7;RPS8;NCBP2;RPL23;RPS5;RPL22;RPS6;RPL13A;RPSA;RPL37A;RPL24;RPL27;RPL26;PABPC1;RPL29;RPL28;UBA52;RPL10;RPL12;RPL11;RPL36A;RPS15A;POLR2D;POLR2E;RPL14;RPS3;RPL13;POLR2…
Influenza infection	92/142	1.88658e-48	5.04095e-46	0	0	13.3655	1468.72	RPL4;RPL5;RPL30;RPL3;RPL32;RPL31;RPL34;RPLP1;RPLP0;CLTA;RPL10A;RPL8;RPL9;RPL6;IPO5;RPL7;RPS15;RPS4X;RPS14;RPL7A;RPS17;RPS16;RPL18A;RPS19;RPS18;NUP62;RPL36;RPL35;RPLP2;RPL38;RPL37;RPS11;RPL39;RPS10;RPS13;KPNA1;RPS12;RPS9;HSP90AA1;NUP210;RPL21;RPS7;RPS8;RPL23;RPS5;RPL22;RPS6;RPL13A;RPSA;RPL37A;RPL24;RPL27;RPL26;RPL29;RPL28;UBA52;RPL10;RPL12;RPL11;RPL36A;RPS15A;POLR2D;POLR2E;RPL14;RPS3;RPL13;NUP43;P…
Cap-dependent translation initiation	59/73	1.55376e-40	3.4597e-38	0	0	30.2595	2773.67	EIF4A2;RPL4;EIF4A1;RPL5;RPL30;RPL3;RPL32;RPL31;RPL34;RPLP1;RPLP0;RPL10A;RPL8;RPL9;RPL6;RPL7;RPL7A;RPL18A;RPL36;RPL35;RPLP2;RPL38;RPL37;RPL39;RPL21;RPL23;RPL22;RPL13A;RPL37A;RPL24;RPL27;PABPC1;RPL26;RPL29;RPL28;UBA52;RPL10;RPL12;RPL11;RPL36A;RPL14;RPL13;RPL15;RPL18;RPL17;EIF4B;RPL19;RPL41;RPL35A;RPL23A;EIF3K;EIF3I;RPL27A;EIF3G;EIF3H;EIF3E;EIF3F;EIF3D;EIF4G1
Disease	202/674	1.18472e-34	2.26112e-32	0	0	3.17904	248.342	RPL4;RPL5;APP;RPL30;RPL3;RPL32;RPL31;CCNH;RPL34;RPL8;RPL9;RPL6;RPL7;RPS15;RPS14;RPS17;RPS16;RPL18A;RPS19;PPP2R1A;RPS18;MYC;PSMD2;PSMD3;RPL36;AKT1;RPL35;RPL38;RPL37;BTRC;RPS11;RPL39;B2M;RPS10;RPS13;RPS12;NUP210;RPL21;RPL23;PRKCD;RPL22;AP1B1;HSPG2;BCR;PSME4;PSME1;RPL24;RPL27;RPL26;RPL29;RPL28;UBA52;HIST1H3A;PRKAR2B;PLCG1;RPL41;XRCC6;H3F3A;RPS26;MSRA;RPS25;HIST1H4A;RPS28;RPS27;RPS29;RPL27A;NMT1;RPS2…
Tricarboxylic acid (TCA) cycle and respiratory electron transport	68/117	7.5446e-32	1.25995e-29	0	0	9.98132	715.28	NDUFA13;COX7B;NDUFA11;COX4I1;NDUFA10;ATP5C1;ETFB;COX6A1;COX7C;NNT;BSG;IDH3B;PDK3;UQCRFS1;PDK2;COX8A;SDHA;SDHB;ATP5J2;COX6B1;COX7A2L;NDUFS8;NDUFS7;NDUFS6;NDUFS4;UQCRC1;NDUFS3;NDUFS2;SUCLG1;UQCRC2;NDUFB9;NDUFB10;NDUFB11;NDUFB5;NDUFB4;ATP5A1;NDUFB2;ATP5J;ATP5H;UQCR10;ATP5O;COX5B;COX5A;UQCRH;ATP5B;PDPR;ATP5E;ATP5D;UCP2;CYC1;NDUFV2;NDUFA8;NDUFA7;PDHA1;NDUFA6;NDUFA5;IDH3G;MDH2;NDUFA4;NDUFA3;IDH2;NDUFA2…
Respiratory electron transport, ATP biosynthesis by chemiosmotic coupling, and heat production by uncoupling proteins	54/81	6.71882e-30	9.97372e-28	0	0	14.3204	961.936	COX7B;NDUFA13;NDUFA11;COX4I1;NDUFA10;ATP5C1;ETFB;COX6A1;COX7C;UQCRFS1;COX8A;SDHA;SDHB;ATP5J2;COX6B1;COX7A2L;NDUFS8;NDUFS7;NDUFS6;NDUFS4;NDUFS3;UQCRC1;NDUFS2;UQCRC2;NDUFB9;NDUFB10;NDUFB11;NDUFB5;NDUFB4;ATP5A1;NDUFB2;ATP5J;ATP5H;UQCR10;ATP5O;COX5B;COX5A;UQCRH;ATP5B;ATP5E;ATP5D;UCP2;CYC1;NDUFV2;NDUFA8;NDUFA7;NDUFA6;NDUFA5;NDUFA4;NDUFA3;NDUFA2;COX6C;UQCRQ;NDUFAB1
Activation of mRNA upon binding of the cap-binding complex and eIFs, and subsequent binding to 43S	43/57	1.25621e-27	1.67829e-25	0	0	21.9096	1357.12	EIF4A2;EIF4A1;RPS15;RPS4X;RPS14;RPS17;RPS16;RPS15A;RPS19;RPS18;RPS3;RPS2;RPS11;RPS27A;RPS10;RPS13;EIF4B;RPS12;RPS9;RPS7;RPS8;RPS5;RPS6;RPSA;RPS26;RPS25;RPS28;RPS27;EIF3K;RPS29;EIF3I;EIF3G;EIF3H;EIF3E;RPS20;PABPC1;EIF3F;FAU;EIF3D;RPS21;RPS24;EIF4G1;RPS23
Gene expression	240/968	3.77041e-27	4.57933e-25	0	0	2.45272	149.23	EIF4A2;RPL4;EIF4A1;RPL5;RPL30;RPL3;RPL32;CCNH;MAML1;RPL31;RPL34;RPL8;RPL9;RPL6;RPL7;RPS15;RPS14;RPS17;RPS16;SNRPD2;TRIM28;RPL18A;RPS19;SNRPD1;PPP2R1A;RPS18;PSMD2;MYC;PSMD3;RPL36;AKT1;RPL35;RPL38;RPL37;RPS11;RPL39;RPS10;RPS13;RPS12;NUP210;RPL21;RPL23;PRKCD;RPL22;LARS2;PSME4;PSME1;RPL24;RPL27;RPL26;RPL29;RPL28;UBA52;ANP32A;NEDD4L;HIST1H3A;LARS;PCBP1;PCBP2;CREBBP;RPL41;H3F3A;NR1D2;NR1D1;NR2F6;AIMP1;…
Electron transport chain	55/105	5.26063e-23	5.85683e-21	0	0	7.86906	403.676	COX7B;COX4I1;NDUFA10;ATP5C1;COX6A1;ATP5G2;COX7C;UQCRFS1;COX8A;ATPIF1;SDHA;SDHB;ATP5J2;COX6B1;COX7A2L;NDUFS8;NDUFS7;NDUFS6;NDUFS4;UQCRC1;NDUFS3;NDUFS2;UQCRC2;SLC25A5;SLC25A4;NDUFB9;NDUFB10;NDUFB5;NDUFB4;COX17;ATP5A1;NDUFB2;ATP5J;ATP5H;UQCR10;ATP5O;COX5B;COX5A;UQCRH;ATP5B;ATP5E;ATP5D;UCP2;NDUFV2;NDUFA8;SURF1;NDUFA7;NDUFA6;NDUFA5;NDUFA4;NDUFA3;NDUFA2;COX6C;UQCRQ;NDUFAB1
Parkinson's disease	61/131	6.75258e-22	6.93957e-20	0	0	6.24214	304.285	COX7B;COX4I1;NDUFA10;ATP5C1;COX6A1;ATP5G2;COX7C;UBE2L3;UCHL1;CASP3;UQCRFS1;COX8A;SDHA;SDHB;COX6B1;COX7A2L;NDUFS8;NDUFS7;NDUFS6;NDUFS4;UQCRC1;VDAC3;NDUFS3;VDAC2;NDUFS2;UQCRC2;SLC25A5;SLC25A4;NDUFB9;NDUFB10;NDUFB5;NDUFB4;ATP5A1;NDUFB2;ATP5J;HTRA2;ATP5H;UQCR10;ATP5O;COX5B;COX5A;UQCRH;ATP5B;UBB;ATP5E;ATP5D;CYC1;NDUFV2;NDUFA8;NDUFA7;NDUFA6;NDUFA5;NDUFA4;NDUFA3;NDUFA2;UBE2G1;COX6C;PINK1;UQCRQ;NDUFAB1;U…
Huntington's disease	72/184	3.67686e-20	3.50878e-18	0	0	4.61462	206.502	COX7B;COX4I1;NDUFA10;CLTB;ATP5C1;CLTA;COX6A1;ATP5G2;COX7C;BBC3;CASP3;UQCRFS1;AP2M1;COX8A;GPX1;SDHA;SDHB;COX6B1;COX7A2L;NDUFS8;NDUFS7;NDUFS6;NDUFS4;UQCRC1;VDAC3;NDUFS3;VDAC2;NDUFS2;UQCRC2;SLC25A5;SLC25A4;NDUFB9;HDAC2;NDUFB10;DCTN2;DCTN1;NDUFB5;DCTN4;NDUFB4;ATP5A1;NDUFB2;ATP5J;ATP5H;UQCR10;ATP5O;COX5B;COX5A;UQCRH;ATP5B;ATP5E;ATP5D;POLR2D;POLR2E;CYC1;POLR2H;NDUFV2;POLR2I;NDUFA8;CREBBP;NDUFA7;NDUFA6;…
Oxidative phosphorylation	58/136	1.31164e-18	1.16823e-16	0	0	5.31741	218.946	COX7B;NDUFA11;COX4I1;NDUFA10;ATP5C1;COX6A1;ATP5G2;COX7C;UQCRFS1;COX8A;ATP6V0B;ATP6AP1;ATP6AP2;SDHA;SDHB;ATP5J2;COX6B1;COX7A2L;NDUFS8;NDUFS7;NDUFS6;NDUFS4;UQCRC1;NDUFS3;NDUFS2;UQCRC2;ATP6V0C;ATP6V1A;NDUFB9;NDUFB10;NDUFB5;NDUFB4;COX17;ATP5A1;NDUFB2;ATP5J;ATP5H;UQCR10;ATP5O;COX5B;COX5A;UQCRH;ATP5B;ATP5E;ATP5D;CYC1;NDUFV2;ATP6V1F;NDUFA8;NDUFA7;NDUFA6;NDUFA5;NDUFA4;NDUFA3;NDUFA2;COX6C;UQCRQ;NDUFAB1
Metabolism	316/1615	1.69297e-17	1.41363e-15	0	0	1.80924	69.8683	ATP5C1;ENO1;HS6ST1;ENO3;NDST2;NDST1;C1GALT1C1;ANPEP;BSG;AKT1;PDK3;PDK2;XYLB;MCCC2;CPT1A;ST6GAL1;NUP210;ACSL1;ALG3;TALDO1;MED9;ACSL5;PHKA1;MOGS;ALG1;HSPG2;CYP39A1;COX7A2L;MTHFD2;UQCRC1;FAR1;SUCLG1;UQCRC2;LAP3;TSTA3;MTMR1;SHMT2;SHMT1;MGST1;ATP5J;PIK3R3;PIK3R2;IQGAP1;ATP5H;MTMR4;ATP5O;GNS;ATP5B;DGUOK;PTDSS1;INPP5A;ATP5E;ARSK;ATP5D;ST3GAL4;ARSI;PIP5K1B;ASL;LTA4H;APOE;PLCG1;HMOX2;PCK2;ABCA1;CTSA;CREBB…
Alzheimer's disease	61/169	2.37553e-15	1.86689e-13	0	0	4.03701	135.94	APP;GSK3B;COX7B;COX4I1;NDUFA10;ATP5C1;COX6A1;ATP5G2;COX7C;CASP3;CAPN2;CHP1;UQCRFS1;COX8A;ADAM10;SDHA;SDHB;COX6B1;COX7A2L;NDUFS8;NDUFS7;NDUFS6;NDUFS4;UQCRC1;NDUFS3;NDUFS2;UQCRC2;NDUFB9;NDUFB10;LRP1;NDUFB5;NDUFB4;ATP5A1;NDUFB2;ATP5J;ITPR2;ATP5H;UQCR10;ATP5O;COX5B;COX5A;HSD17B10;UQCRH;ATP5B;ATP5E;ATP5D;MAPK1;APOE;CYC1;NDUFV2;NDUFA8;NDUFA7;NDUFA6;NDUFA5;NDUFA4;NDUFA3;NDUFA2;COX6C;UQCRQ;NDUFAB1;CALM2
Cell cycle	113/453	1.72758e-13	1.28225e-11	0	0	2.39498	70.3809	RB1;CCNH;GMNN;PPP2R1A;MYC;PSMD2;RUVBL2;PSMD3;HIST1H2AD;BTRC;HIST1H2AC;MEN1;HIST1H2AB;CEP131;DYRK1A;UBE2E1;CSNK1E;TUBA4A;CDC25B;CCNE2;CCNE1;PSME4;AKAP9;PSME1;NHP2;HIST1H2BB;UBA52;HIST1H2BA;HIST1H2BC;PSMD10;ANAPC13;PRKDC;UBB;PRKAR2B;CEP192;CEP76;SMAD2;ACD;CREBBP;SMAD4;TGFB1;GADD45B;HSPA2;CDK7;HIST1H4A;CDK6;RPS27;CDK4;RAD17;ATM;ATR;GSK3B;FEN1;MCM7;NUMA1;CETN2;CEP164;MCM10;SYNE2;YWHAH;NUDC;HSP90AA1;R…
Mitochondrial protein import	28/52	8.69481e-13	6.11382e-11	0	0	8.26692	229.58	ATP5A1;COX17;TIMM13;HSCB;TIMM10;TOMM20;TIMM50;ATP5B;GRPEL1;GRPEL2;PMPCB;CYC1;HSPA9;TIMM8B;IDH3G;PAM16;TIMM44;TIMM21;BCS1L;GFER;CS;TIMM10B;TOMM70A;TOMM7;ACO2;FXN;SLC25A4;TOMM5
T cell receptor regulation of apoptosis	136/603	2.13527e-12	1.42636e-10	0	0	2.10336	56.5223	RB1;IFITM1;ATP5C1;ENO1;IL1RAP;RPL10A;NR3C1;RPL6;RPS14;CHCHD2;LGALS1;TFG;FCGRT;MYC;MYB;PALM;RPL37;CEP97;LGALS8;HIST1H2AC;HMGN1;RAB2A;RPL23;IFRD2;AP1B1;TAP1;MIF;MAPKAPK3;CCNE1;PSME1;LAP3;RPL28;SNRPB;TSTA3;CSF1R;SHMT1;GLO1;CSF2RB;PHB;SLC5A3;PRDX2;PRDX4;BAG2;ATP5D;PGK1;PMAIP1;PRODH;TXNDC5;HSPA9;EGR1;TRAP1;HSPA8;CREBBP;RPL41;XRCC6;NDFIP1;TGFB1;SIVA1;GADD45B;TREX1;HSPA2;EEF2;SMARCA4;CS;NFKBIA;NR4A2;CDK…
