# Supplementary material for: SLC15A3-mediated dipeptide metabolism confers antimetabolite resistance in lymphoma via mTORC1 activation
Source: J Clin Invest. 2026 Jul 15;136(14):e199709. doi: 10.1172/JCI199709 (PMC13367966; doi:10.1172/JCI199709)
Supplement: Supplemental table 5 [file jci-136-199709-s046.xlsx]

## Sheet: ARCHS4 TF Coexpression
SLC15A3 is coexpressed with ETV7 human tf ARCHS4 coexpression.								ETV7
SLC15A3 is coexpressed with NR1H3 human tf ARCHS4 coexpression.								NR1H3
SLC15A3 is coexpressed with SPI1 human tf ARCHS4 coexpression.								SPI1
SLC15A3 is coexpressed with FOSL2 human tf ARCHS4 coexpression.								FOSL2
SLC15A3 is coexpressed with NFKB2 human tf ARCHS4 coexpression.								NFKB2
SLC15A3 is coexpressed with RELB human tf ARCHS4 coexpression.								RELB
SLC15A3 is coexpressed with USF2 human tf ARCHS4 coexpression.								USF2
SLC15A3 is coexpressed with TFEC human tf ARCHS4 coexpression.								TFEC
SLC15A3 is coexpressed with NFKB1 human tf ARCHS4 coexpression.								NFKB1
SLC15A3 is coexpressed with CREBL2 human tf ARCHS4 coexpression.								CREBL2
SLC15A3 is coexpressed with VDR human tf ARCHS4 coexpression.								VDR
SLC15A3 is coexpressed with PPARD human tf ARCHS4 coexpression.								PPARD
SLC15A3 is coexpressed with TFEB human tf ARCHS4 coexpression.								TFEB
SLC15A3 is coexpressed with NFE2L2 human tf ARCHS4 coexpression.								NFE2L2
SLC15A3 is coexpressed with ZBTB17 human tf ARCHS4 coexpression.								ZBTB17
SLC15A3 is coexpressed with ETV3 human tf ARCHS4 coexpression.								ETV3
SLC15A3 is coexpressed with NR4A3 human tf ARCHS4 coexpression.								NR4A3
SLC15A3 is coexpressed with EGR2 human tf ARCHS4 coexpression.								EGR2
SLC15A3 is coexpressed with ZNFX1 human tf ARCHS4 coexpression.								ZNFX1
SLC15A3 is coexpressed with STAT5A human tf ARCHS4 coexpression.								STAT5A
SLC15A3 is coexpressed with HIVEP3 human tf ARCHS4 coexpression.								HIVEP3
SLC15A3 is coexpressed with IRF5 human tf ARCHS4 coexpression.								IRF5
SLC15A3 is coexpressed with HLX human tf ARCHS4 coexpression.								HLX
SLC15A3 is coexpressed with IRF8 human tf ARCHS4 coexpression.								IRF8
SLC15A3 is coexpressed with BATF human tf ARCHS4 coexpression.								BATF
SLC15A3 is coexpressed with BACH1 human tf ARCHS4 coexpression.								BACH1
SLC15A3 is coexpressed with ETS2 human tf ARCHS4 coexpression.								ETS2
SLC15A3 is coexpressed with ZNF385A human tf ARCHS4 coexpression.								ZNF385A
SLC15A3 is coexpressed with ATF3 human tf ARCHS4 coexpression.								ATF3
SLC15A3 is coexpressed with BATF2 human tf ARCHS4 coexpression.								BATF2
SLC15A3 is coexpressed with ATF5 human tf ARCHS4 coexpression.								ATF5
SLC15A3 is coexpressed with STAT2 human tf ARCHS4 coexpression.								STAT2
SLC15A3 is coexpressed with CEBPB human tf ARCHS4 coexpression.								CEBPB
SLC15A3 is coexpressed with MSC human tf ARCHS4 coexpression.								MSC
SLC15A3 is coexpressed with ASCL2 human tf ARCHS4 coexpression.								ASCL2
SLC15A3 is coexpressed with IRF7 human tf ARCHS4 coexpression.								IRF7
SLC15A3 is coexpressed with ZNF267 human tf ARCHS4 coexpression.								ZNF267
SLC15A3 is coexpressed with MTF1 human tf ARCHS4 coexpression.								MTF1
SLC15A3 is coexpressed with MAFG human tf ARCHS4 coexpression.								MAFG
SLC15A3 is coexpressed with MAFB human tf ARCHS4 coexpression.								MAFB
SLC15A3 is coexpressed with ZBED1 human tf ARCHS4 coexpression.								ZBED1
SLC15A3 is coexpressed with JDP2 human tf ARCHS4 coexpression.								JDP2
SLC15A3 is coexpressed with ZNF710 human tf ARCHS4 coexpression.								ZNF710
SLC15A3 is coexpressed with ZNF697 human tf ARCHS4 coexpression.								ZNF697
SLC15A3 is coexpressed with ETV3L human tf ARCHS4 coexpression.								ETV3L
SLC15A3 is coexpressed with ZNF366 human tf ARCHS4 coexpression.								ZNF366
SLC15A3 is coexpressed with ZNF438 human tf ARCHS4 coexpression.								ZNF438
SLC15A3 is coexpressed with SNAI3 human tf ARCHS4 coexpression.								SNAI3
SLC15A3 is coexpressed with CEBPA human tf ARCHS4 coexpression.								CEBPA
SLC15A3 is coexpressed with ZFYVE26 human tf ARCHS4 coexpression.								ZFYVE26
SLC15A3 is coexpressed with PLEK human tf ARCHS4 coexpression.								PLEK
SLC15A3 is coexpressed with PLXND1 human tf ARCHS4 coexpression.								PLXND1
SLC15A3 is coexpressed with PARP12 human tf ARCHS4 coexpression.								PARP12
SLC15A3 is coexpressed with SMAD7 human tf ARCHS4 coexpression.								SMAD7
SLC15A3 is coexpressed with DOT1L human tf ARCHS4 coexpression.								DOT1L
SLC15A3 is coexpressed with MBD2 human tf ARCHS4 coexpression.								MBD2
SLC15A3 is coexpressed with HLA-DQB1 human tf ARCHS4 coexpression.								HLA-DQB1
SLC15A3 is coexpressed with SEMA4A human tf ARCHS4 coexpression.								SEMA4A
SLC15A3 is coexpressed with HLA-DRB3 human tf ARCHS4 coexpression.								HLA-DRB3

## Sheet: JASPAR PWM Human 2025
ELK1::HOXA1 has a binding site at the promoter of SLC15A3.							ELK1::HOXA1
RXRA::VDR has a binding site at the promoter of SLC15A3.							RXRA::VDR
ZNF354C has a binding site at the promoter of SLC15A3.							ZNF354C
ZSCAN31 has a binding site at the promoter of SLC15A3.							ZSCAN31
PKNOX1 has a binding site at the promoter of SLC15A3.							PKNOX1
ZNF135 has a binding site at the promoter of SLC15A3.							ZNF135
ZNF148 has a binding site at the promoter of SLC15A3.							ZNF148
ZNF157 has a binding site at the promoter of SLC15A3.							ZNF157
ZNF189 has a binding site at the promoter of SLC15A3.							ZNF189
ZNF274 has a binding site at the promoter of SLC15A3.							ZNF274
ZNF282 has a binding site at the promoter of SLC15A3.							ZNF282
ZNF449 has a binding site at the promoter of SLC15A3.							ZNF449
ZNF549 has a binding site at the promoter of SLC15A3.							ZNF549
ZNF582 has a binding site at the promoter of SLC15A3.							ZNF582
ZNF684 has a binding site at the promoter of SLC15A3.							ZNF684
ZNF707 has a binding site at the promoter of SLC15A3.							ZNF707
ZNF708 has a binding site at the promoter of SLC15A3.							ZNF708
ZNF740 has a binding site at the promoter of SLC15A3.							ZNF740
ZNF75A has a binding site at the promoter of SLC15A3.							ZNF75A
ZNF75D has a binding site at the promoter of SLC15A3.							ZNF75D
ZNF768 has a binding site at the promoter of SLC15A3.							ZNF768
ZNF770 has a binding site at the promoter of SLC15A3.							ZNF770
BCL6B has a binding site at the promoter of SLC15A3.							BCL6B
FEZF2 has a binding site at the promoter of SLC15A3.							FEZF2
FOXH1 has a binding site at the promoter of SLC15A3.							FOXH1
GABPA has a binding site at the promoter of SLC15A3.							GABPA
KLF13 has a binding site at the promoter of SLC15A3.							KLF13
KLF17 has a binding site at the promoter of SLC15A3.							KLF17
MYOD1 has a binding site at the promoter of SLC15A3.							MYOD1
NR1D2 has a binding site at the promoter of SLC15A3.							NR1D2
NR2C1 has a binding site at the promoter of SLC15A3.							NR2C1
PPARG has a binding site at the promoter of SLC15A3.							PPARG
PRDM1 has a binding site at the promoter of SLC15A3.							PRDM1
RREB1 has a binding site at the promoter of SLC15A3.							RREB1
RUNX3 has a binding site at the promoter of SLC15A3.							RUNX3
TCF12 has a binding site at the promoter of SLC15A3.							TCF12
E2F1 has a binding site at the promoter of SLC15A3.							E2F1
E2F3 has a binding site at the promoter of SLC15A3.							E2F3
E2F4 has a binding site at the promoter of SLC15A3.							E2F4
ELF3 has a binding site at the promoter of SLC15A3.							ELF3
HIC2 has a binding site at the promoter of SLC15A3.							HIC2
KLF4 has a binding site at the promoter of SLC15A3.							KLF4
KLF5 has a binding site at the promoter of SLC15A3.							KLF5
KLF6 has a binding site at the promoter of SLC15A3.							KLF6
KLF9 has a binding site at the promoter of SLC15A3.							KLF9
MAFK has a binding site at the promoter of SLC15A3.							MAFK
MZF1 has a binding site at the promoter of SLC15A3.							MZF1
PBX3 has a binding site at the promoter of SLC15A3.							PBX3
RELB has a binding site at the promoter of SLC15A3.							RELB
SPIB has a binding site at the promoter of SLC15A3.							SPIB
THRA has a binding site at the promoter of SLC15A3.							THRA
EHF has a binding site at the promoter of SLC15A3.							EHF
MAZ has a binding site at the promoter of SLC15A3.							MAZ
SP5 has a binding site at the promoter of SLC15A3.							SP5
SP8 has a binding site at the promoter of SLC15A3.							SP8

## Sheet: TF Perturbation–Expression
When NFIX KD MOUSE GSE45492 CREEDSID GENE 2846 UP is genetically perturbed SLC15A3 changes it's expression.													NFIX
When NCOA1 KD HUMAN GSE28645 CREEDSID GENE 888 UP is genetically perturbed SLC15A3 changes it's expression.													NCOA1
When GATA3 KO MOUSE GSE39864 CREEDSID GENE 1162 UP is genetically perturbed SLC15A3 changes it's expression.													GATA3
When ATF6 KO MOUSE GSE35651 CREEDSID GENE 2662 UP is genetically perturbed SLC15A3 changes it's expression.													ATF6
When FOXO1 KO MOUSE GSE40655 CREEDSID GENE 508 UP is genetically perturbed SLC15A3 changes it's expression.													FOXO1
When BCL6 KO MOUSE GSE40493 CREEDSID GENE 2772 UP is genetically perturbed SLC15A3 changes it's expression.													BCL6
When TWIST1 OE MOUSE GSE50002 CREEDSID GENE 3025 UP is genetically perturbed SLC15A3 changes it's expression.													TWIST1
When ATF6B KO MOUSE GSE35651 CREEDSID GENE 2660 UP is genetically perturbed SLC15A3 changes it's expression.													ATF6B
When DNMT1 KO MOUSE GSE27434 CREEDSID GENE 1052 UP is genetically perturbed SLC15A3 changes it's expression.													DNMT1
When NR5A2 KD HUMAN GSE47803 CREEDSID GENE 1818 UP is genetically perturbed SLC15A3 changes it's expression.													NR5A2
When NCOA1 KO HUMAN GSE28645 CREEDSID GENE 1244 UP is genetically perturbed SLC15A3 changes it's expression.
When PPARG DEFICIENCY MOUSE GSE23421 CREEDSID GENE 1231 UP is genetically perturbed SLC15A3 changes it's expression.													PPARG
When FOXA2 KO MOUSE GSE19204 CREEDSID GENE 2166 UP is genetically perturbed SLC15A3 changes it's expression.													FOXA2
When DUX4 OE HUMAN GSE33799 CREEDSID GENE 1430 UP is genetically perturbed SLC15A3 changes it's expression.													DUX4
When GFI1B OE MOUSE GSE33709 CREEDSID GENE 452 UP is genetically perturbed SLC15A3 changes it's expression.													GFI1B
When JUN KO MOUSE GSE27028 CREEDSID GENE 321 UP is genetically perturbed SLC15A3 changes it's expression.													JUN
When IRF1 OE HUMAN GSE26817 CREEDSID GENE 2502 UP is genetically perturbed SLC15A3 changes it's expression.													IRF1
When IRF9 OE HUMAN GSE50002 CREEDSID GENE 1655 UP is genetically perturbed SLC15A3 changes it's expression.													IRF9
When POU2AF1 OE MOUSE GSE12421 CREEDSID GENE 2313 UP is genetically perturbed SLC15A3 changes it's expression.													POU2AF1
When NFE2L2 DEFICIENCY MOUSE GSE7810 CREEDSID GENE 1048 UP is genetically perturbed SLC15A3 changes it's expression.													NFE2L2
When MYC OE MOUSE GSE55272 CREEDSID GENE 1826 UP is genetically perturbed SLC15A3 changes it's expression.													MYC
When KLF15 KO MOUSE GSE53231 CREEDSID GENE 446 UP is genetically perturbed SLC15A3 changes it's expression.													KLF15
When TWIST1 OE MOUSE GSE50002 CREEDSID GENE 1076 UP is genetically perturbed SLC15A3 changes it's expression.
When MAF OE MACROPHAGE HUMAN GSE98368 RNASEQ UP is genetically perturbed SLC15A3 changes it's expression.													MAF
When ZEB1 SIRNA CORNEA HUMAN GSE90489 RNASEQ UP is genetically perturbed SLC15A3 changes it's expression.													ZEB1
When FOXP3 INDUCTION MOUSE GSE35543 CREEDSID GENE 3036 DOWN is genetically perturbed SLC15A3 changes it's expression.													FOXP3
When JUN KO MOUSE GSE27028 CREEDSID GENE 1516 DOWN is genetically perturbed SLC15A3 changes it's expression.
When NR5A2 KD HUMAN GSE47803 CREEDSID GENE 1819 DOWN is genetically perturbed SLC15A3 changes it's expression.
When STAT1 KO MOUSE GSE48970 CREEDSID GENE 1519 DOWN is genetically perturbed SLC15A3 changes it's expression.													STAT1
When TFAP2C KD HUMAN GSE15481 CREEDSID GENE 2964 DOWN is genetically perturbed SLC15A3 changes it's expression.													TFAP2C
When TFAP2C KD HUMAN GSE15481 CREEDSID GENE 2968 DOWN is genetically perturbed SLC15A3 changes it's expression.
When MYB OE HUMAN GSE2816 CREEDSID GENE 2154 DOWN is genetically perturbed SLC15A3 changes it's expression.													MYB
When TFAP2C SIRNA HUMAN GSE15481 CREEDSID GENE 2893 DOWN is genetically perturbed SLC15A3 changes it's expression.
When GFI1B OE MOUSE GSE33709 CREEDSID GENE 772 DOWN is genetically perturbed SLC15A3 changes it's expression.
When FOXP3 DEFICIENCY MOUSE GSE35543 CREEDSID GENE 3037 DOWN is genetically perturbed SLC15A3 changes it's expression.
When IRF9 OE HUMAN GSE50002 CREEDSID GENE 1659 DOWN is genetically perturbed SLC15A3 changes it's expression.													IRF4
When IRF4 KO MOUSE GSE40726 CREEDSID GENE 1527 DOWN is genetically perturbed SLC15A3 changes it's expression.
When VDR KO MOUSE GSE2421 CREEDSID GENE 1152 DOWN is genetically perturbed SLC15A3 changes it's expression.													VDR
When FOXA1 KD HUMAN GSE25315 CREEDSID GENE 2164 DOWN is genetically perturbed SLC15A3 changes it's expression.													FOXA1
When IRF9 OE HUMAN GSE50002 CREEDSID GENE 1663 DOWN is genetically perturbed SLC15A3 changes it's expression.
When TFAP2C SIRNA HUMAN GSE15481 CREEDSID GENE 2892 DOWN is genetically perturbed SLC15A3 changes it's expression.
When VDR KO MOUSE GSE2421 CREEDSID GENE 1151 DOWN is genetically perturbed SLC15A3 changes it's expression.
When RORC KO MOUSE GSE27241 CREEDSID GENE 1686 DOWN is genetically perturbed SLC15A3 changes it's expression.													RORC
When IRF8 KO MOUSE GSE39228 CREEDSID GENE 2195 DOWN is genetically perturbed SLC15A3 changes it's expression.													IRF8
When NR1I3 KNOCKIN MOUSE GSE40120 CREEDSID GENE 3068 DOWN is genetically perturbed SLC15A3 changes it's expression.													NR1I3
When NCOA2 KO MOUSE GSE55002 CREEDSID GENE 199 DOWN is genetically perturbed SLC15A3 changes it's expression.													NCOA2
When SP140 KD PBMC HUMAN GSE83381 RNASEQ DOWN is genetically perturbed SLC15A3 changes it's expression.													SP140
