# Supplementary material for: SLC15A3-mediated dipeptide metabolism confers antimetabolite resistance in lymphoma via mTORC1 activation
Source: J Clin Invest. 2026 Jul 15;136(14):e199709. doi: 10.1172/JCI199709 (PMC13367966; doi:10.1172/JCI199709)
Supplement: Supplemental table 6 [file jci-136-199709-s047.xlsx]

## Sheet: Sheet 1 - Supplementary Table 3
Supplementary Table 5
model	Cell Line Name	MERCAPTOPURINE (BRD:BRD-K91601245-001-12-0) log2 fold change PRISM Repurposing Public 24Q2	SLC15A3 log2(TPM+1) Expression Public 24Q4
ACH-000430	TYKNU	-2.86899	0.15056
ACH-000909	JHUEM2	-2.74121	2.80323
ACH-000311	NCIH2122	-2.49978	0
ACH-000824	KYSE510	-2.48006	1.99639
ACH-000435	EFE184	-2.40493	0.584963
ACH-000699	HCC1395	-2.35884	0.963474
ACH-001205	TC32	-2.33817	NA
ACH-000750	LOXIMVI	-2.24511	0.0976108
ACH-000255	LMSU	-2.20862	1.87184
ACH-000982	GP2D	-2.20762	1.75275
ACH-000749	DMS273	-2.19908	0.111031
ACH-000391	MHHES1	-2.08145	1.40599
ACH-000488	TE11	-2.05031	0.321928
ACH-000605	TE6	-2.04738	0.263034
ACH-000087	SKES1	-2.03866	0.298658
ACH-000264	CALU6	-2.03741	0.176323
ACH-000791	RERFLCAD1	-2.02683	3.9364
ACH-000862	KMBC2	-2.0101	0.831877
ACH-000280	SNU840	-1.97941	1.12433
ACH-001193	SKPNDW	-1.90696	0.214125
ACH-000764	SH10TC	-1.90274	0.0840643
ACH-000613	HOS	-1.89226	0.163499
ACH-000804	NB1	-1.89189	0.298658
ACH-000013	ONCODG1	-1.88441	0.704872
ACH-000318	TE10	-1.8623	1.32193
ACH-000843	HARA	-1.85377	0.176323
ACH-000885	TOV21G	-1.82918	0.871844
ACH-000616	HS746T	-1.78096	4.3875
ACH-000046	ACHN	-1.77175	2.25701
ACH-000747	NCIH1703	-1.76896	0.0565835
ACH-000878	HCC15	-1.74421	0.163499
ACH-000449	MESSA	-1.73954	2.05311
ACH-000014	HS294T	-1.71915	2.48543
ACH-000721	HMC18	-1.71554	0.0426443
ACH-000881	MELJUSO	-1.6822	0.111031
ACH-000335	MSTO211H	-1.68066	1.26903
ACH-000939	SKUT1	-1.66347	2.27501
ACH-000210	CADOES1	-1.64639	0.0976108
ACH-000562	HCC78	-1.64157	3.05137
ACH-000886	NCIH2009	-1.61454	0.0976108
ACH-001210	TTC1240	-1.56413	0
ACH-001212	TTC642	-1.55624	NA
ACH-000375	G402	-1.54993	0.275007
ACH-000788	A2058	-1.51769	0.111031
ACH-000041	RDES	-1.50453	0.475085
ACH-000047	GCIY	-1.4851	NA
ACH-000516	CAL78	-1.47346	2.62527
ACH-000859	HCC1954	-1.47202	1.1635
ACH-000273	SF539	-1.37084	6.09993
ACH-000638	NCIH441	-1.36579	0.0703893
ACH-000986	HT115	-1.36328	0.111031
ACH-000880	AGS	-1.34273	0.275007
ACH-000637	KYSE520	-1.3421	0.356144
ACH-000356	45	-1.34015	0.176323
ACH-000736	SNU601	-1.33132	1.90304
ACH-000096	G401	-1.32902	0.124328
ACH-000979	DU145	-1.31606	0.226509
ACH-000015	NCIH1581	-1.3101	0.201634
ACH-000324	JHOC5	-1.30998	0.137504
ACH-000940	AN3CA	-1.2987	0.565597
ACH-000677	SW1573	-1.28743	2.46467
ACH-000996	HEC251	-1.28692	0.275007
ACH-000849	MDAMB468	-1.26955	3.63459
ACH-001024	CHL1	-1.26151	NA
ACH-000846	FADU	-1.25352	2.4489
ACH-000458	CJM	-1.24415	4.04876
ACH-000662	CORL23	-1.2397	3.72356
ACH-000211	DAOY	-1.21609	2.73769
ACH-000753	JMSU1	-1.20928	2.21412
ACH-000672	IALM	-1.20248	1.95233
ACH-000800	NCIH446	-1.173	0.333424
ACH-000866	NCIH1048	-1.16845	0.0976108
ACH-001075	NCIH292	-1.16527	1.09085
ACH-000841	NCIH2087	-1.14959	0.176323
ACH-000971	HCT116	-1.14263	0.0143553
ACH-000037	S117	-1.13529	1.89918
ACH-000769	LK2	-1.13312	0.0143553
ACH-000619	PECAPJ15	-1.12981	5.53605
ACH-000463	NCIH460	-1.12957	0.124328
ACH-000001	NIHOVCAR3	-1.12092	0.485427
ACH-000123	COV434	-1.11651	0.0840643
ACH-000657	A2780	-1.11048	4.32409
ACH-000421	SW837	-1.10938	2.55336
ACH-000427	NCIN87	-1.10897	0.526069
ACH-000414	NCIH1944	-1.10723	0.226509
ACH-000847	HGC27	-1.10366	0.0426443
ACH-000456	BCPAP	-1.09668	3.33628
ACH-000941	HEC1B	-1.09571	0.137504
ACH-000278	COV362	-1.076	3.8679
ACH-000237	JHOM1	-1.06567	4.28096
ACH-000390	LUDLU1	-1.05555	1.48543
ACH-000454	HCC95	-1.05001	0.632268
ACH-001306	8305C	-1.04666	1.14405
ACH-000547	HT1197	-1.0339	1.74416
ACH-000305	ECGI10	-1.03164	0.378512
ACH-001022	CBAGPN	-1.02214	0.443607
ACH-001192	SKNEP1	-1.02176	0.321928
ACH-000649	786O	-1.02025	0.790772
ACH-000558	A172	-1.01359	2.39232
ACH-000777	KYSE30	-1.00254	0.545968
ACH-000378	NCIH647	-1.0024	0.250962
ACH-000030	PC14	-0.984836	1.17632
ACH-000812	COLO783	-0.979652	0.378512
ACH-000563	EBC1	-0.971913	1.04963
ACH-000837	NCIH322	-0.940759	0.0976108
ACH-000566	SW1710	-0.940517	3.24793
ACH-000991	SNU81	-0.930418	0.111031
ACH-000669	SW900	-0.924566	4.99005
ACH-000312	SKNBE2	-0.92346	0.344828
ACH-000035	NCIH1650	-0.920552	4.47314
ACH-000590	NCIH2073	-0.909679	0.0143553
ACH-000313	KMRC3	-0.902834	4.09592
ACH-000716	TT2609C02	-0.901096	0.475085
ACH-000545	VMCUB1	-0.881757	3.19377
ACH-000323	42MGBA	-0.878175	2.85599
ACH-000219	A375	-0.864258	0.238787
ACH-000839	SCABER	-0.846279	4.04002
ACH-000809	KYSE410	-0.84339	0.263034
ACH-000174	CAL62	-0.842339	0.0565835
ACH-000618	SNU1041	-0.834516	0.443607
ACH-000133	HS729	-0.826027	3.6311
ACH-000667	HCC44	-0.820756	2.11103
ACH-000176	LOUNH91	-0.818027	1.82782
ACH-000249	CL11	-0.811513	0.124328
ACH-000443	OVKATE	-0.802551	1.38957
ACH-001128	MON	-0.801071	0
ACH-000415	BICR6	-0.794385	3.16832
ACH-000423	SKMEL3	-0.762372	1.48543
ACH-000408	TE5	-0.761596	0.475085
ACH-000489	SW1116	-0.755285	1.75702
ACH-000368	SNU1105	-0.751696	0.505891
ACH-000589	NCIH1437	-0.748425	0.214125
ACH-000532	SNU61	-0.737154	2.92029
ACH-000663	OVTOKO	-0.731606	0.0565835
ACH-000495	TUHR4TKB	-0.722945	3.07724
ACH-000570	YKG1	-0.718309	0.85599
ACH-000900	NCIH23	-0.713886	0.124328
ACH-000762	YD38	-0.705069	1.18903
ACH-000890	SW1271	-0.698238	0.0703893
ACH-000666	NCIH1355	-0.691815	0.0840643
ACH-000670	SBC5	-0.685546	0.111031
ACH-000627	LCLC103H	-0.668778	1.68257
ACH-000366	SKNDZ	-0.66672	0.432959
ACH-000895	CL34	-0.660698	0.443607
ACH-000496	NCIH1792	-0.655511	1.29866
ACH-000396	J82	-0.651547	2.35614
ACH-000955	SNU407	-0.648935	1.13093
ACH-000959	SNUC4	-0.643641	0.124328
ACH-000954	HEC1A	-0.630235	0.0143553
ACH-000988	MFE319	-0.621685	0.0703893
ACH-000252	LS1034	-0.618451	0.879706
ACH-000048	TOV112D	-0.617572	0.321928
ACH-000182	SNU869	-0.608948	4.81711
ACH-000397	TEN	-0.607695	0.731183
ACH-000698	DMS53	-0.591273	2.52607
ACH-000624	HCC1806	-0.587536	1.77821
ACH-000054	HT1080	-0.576433	0.176323
ACH-000735	PECAPJ49	-0.569447	2.67129
ACH-000201	A204	-0.565751	4.41414
ACH-000348	RPMI7951	-0.563274	4.08236
ACH-000796	MCAS	-0.560667	0.516015
ACH-000561	TDOTT	-0.558998	0.15056
ACH-000945	NCIH650	-0.55174	0.344828
ACH-000813	T3M10	-0.551253	0.176323
ACH-000756	GI1	-0.550981	0.0703893
ACH-000778	HSC3	-0.544406	2.41954
ACH-000352	HCC1428	-0.542963	1.79909
ACH-000651	SW620	-0.539781	0.0976108
ACH-000171	VMRCRCZ	-0.532116	1.64155
ACH-000330	EFM19	-0.526881	0.594549
ACH-000099	SIMA	-0.520472	0.378512
ACH-000597	TTC709	-0.508145	0.0840643
ACH-000706	EKVX	-0.505033	0.226509
ACH-000142	CAL29	-0.502475	1.96347
ACH-000869	NCIH1568	-0.501807	0.356144
ACH-000457	CAL54	-0.491338	0.650765
ACH-000984	HEC6	-0.486882	0.555816
ACH-000066	HCC4006	-0.482369	0.275007
ACH-000879	MFE296	-0.478351	3.37851
ACH-000473	RT112	-0.478181	0.189034
ACH-000929	NCIH2110	-0.472867	0.0976108
ACH-000906	ES2	-0.469958	0.378512
ACH-000553	SQ1	-0.469453	1.97453
ACH-000092	NCIH2452	-0.463462	5.21412
ACH-000802	BFTC905	-0.461087	0.85599
ACH-000261	RERFLCAI	-0.4573	2.88166
ACH-000776	ONS76	-0.455541	0.823749
ACH-000507	KE39	-0.450598	0.226509
ACH-000924	NCIH2172	-0.448007	0.0840643
ACH-000694	TE9	-0.447144	1.38405
ACH-000500	SNU46	-0.44203	3.35755
ACH-000416	NCIH838	-0.441811	0.422233
ACH-000603	BEN	-0.427686	0.15056
ACH-000896	647V	-0.426445	1.60407
ACH-000719	RMGI	-0.425936	0.0840643
ACH-000724	HT1376	-0.420084	4.42425
ACH-000946	HEC265	-0.417818	0.15056
ACH-000943	RKO	-0.415198	2.07382
ACH-000696	OVCAR8	-0.414711	0.815575
ACH-000623	SNU201	-0.410279	3.78555
ACH-000609	SF126	-0.409544	3.70266
ACH-000963	CCK81	-0.408848	0.0565835
ACH-000916	NCIH1573	-0.406257	0.432959
ACH-000973	639V	-0.396096	2.58976
ACH-000868	HCC1195	-0.39361	0.0565835
ACH-000833	RH30	-0.391694	0.0565835
ACH-000834	UMUC1	-0.385276	0.137504
ACH-001113	LC1SQSF	-0.380731	0.214125
ACH-000730	SKMEL5	-0.375431	0.0703893
ACH-000787	LXF289	-0.372214	3.10936
ACH-000987	MEWO	-0.361687	0.0285692
ACH-000466	SNU216	-0.35988	0.516015
ACH-000692	SNU899	-0.342648	3.82069
ACH-000947	OVK18	-0.341115	0.238787
ACH-000678	7	-0.335898	2.27798
ACH-000905	5637	-0.332521	2.88947
ACH-000950	LOVO	-0.331792	2.25399
ACH-000137	8MGBA	-0.329305	4.37504
ACH-000172	TM87	-0.328298	0.594549
ACH-000062	RERFLCMS	-0.314165	1.03562
ACH-000792	BFTC909	-0.313795	3.52857
ACH-000956	22RV1	-0.30104	0.201634
ACH-000898	SNU719	-0.292674	0.137504
ACH-000965	RL952	-0.290468	2.42223
ACH-001008	A673STAG2KO45	-0.279767	NA
ACH-000450	MELHO	-0.276664	0.526069
ACH-000997	HCT15	-0.272879	0.111031
ACH-000794	BICR22	-0.265421	5.4353
ACH-000481	NCIH2170	-0.264436	0
ACH-000845	NCIH1373	-0.261899	1.20789
ACH-000011	253J	-0.257757	0.0703893
ACH-000505	RKN	-0.257696	1.89918
ACH-000853	NCIH661	-0.248601	0.713696
ACH-000681	A549	-0.24802	0.0426443
ACH-000331	ISTMES2	-0.243929	4.08831
ACH-000926	HT55	-0.241971	0.0840643
ACH-000587	NCIH1975	-0.236493	0.176323
ACH-000367	NCIH226	-0.235179	3.57894
ACH-000968	COLO792	-0.217635	2.60881
ACH-000542	HEYA8	-0.214872	0.201634
ACH-000715	SNU1214	-0.210493	4.68762
ACH-000915	IPC298	-0.210355	0.0840643
ACH-000732	PECAPJ41CLONED2	-0.209337	4.05918
ACH-000012	HCC827	-0.206987	0.238787
ACH-000893	NCIH1651	-0.206766	1.76129
ACH-000153	NCIH2052	-0.205348	3.61589
ACH-000244	DKMG	-0.201184	1.98185
ACH-001307	8505C	-0.198325	1.02148
ACH-000132	JHOS2	-0.193828	1.36737
ACH-000823	KYSE140	-0.18854	0.0703893
ACH-000075	U87MG	-0.179495	2.71589
ACH-000008	A101D	-0.155297	0.704872
ACH-000521	NCIH2030	-0.153706	0.0285692
ACH-000018	T24	-0.152861	2.73335
ACH-000484	VMRCRCW	-0.147795	2.22033
ACH-000579	UACC257	-0.147123	0.176323
ACH-000990	HEC108	-0.144122	0.298658
ACH-000873	KYSE270	-0.143205	2.50589
ACH-000019	7	-0.137355	0.250962
ACH-000188	SCC25	-0.130935	4.64328
ACH-000234	CAKI2	-0.12929	0.163499
ACH-000207	DETROIT562	-0.127529	2.44361
ACH-000510	NCIH1299	-0.124304	0.0703893
ACH-000090	PC3	-0.119977	0.226509
ACH-000082	G292CLONEA141B1	-0.119617	0.111031
ACH-000836	YD15	-0.117055	1.64155
ACH-000464	CAS1	-0.111525	0.555816
ACH-000632	HS944T	-0.0925985	1.18269
ACH-000967	SNUC2A	-0.0908396	0.432959
ACH-000200	NMCG1	-0.0890538	2.28096
ACH-000860	NCIH358	-0.0889724	0.0426443
ACH-000308	EFO21	-0.0859002	1.1177
ACH-000444	LU99	-0.0841101	0.0426443
ACH-000832	CAL27	-0.0833532	5.39335
ACH-000593	BC3C	-0.0733741	0.286881
ACH-000738	GB1	-0.0724533	1.31615
ACH-000192	MFE280	-0.0543473	0.422233
ACH-000892	NCIH1563	-0.0491244	0.0285692
ACH-000701	RMUGS	-0.0390807	0.400538
ACH-000191	BHT101	-0.0386025	2.84398
ACH-000717	COLO680N	-0.0378823	3.64155
ACH-000771	BICR56	-0.0373015	3.54102
ACH-001163	CCLFPEDS0001T	-0.036022	0.505891
ACH-000309	SKLU1	-0.0317728	NA
ACH-000765	WM983B	-0.0298104	1.70929
ACH-000527	OVISE	-0.0232165	1.22651
ACH-001029	CHLA10	-0.0229122	0.163499
ACH-000913	ESS1	-0.0214086	4.53667
ACH-000161	CORL105	-0.019243	0.176323
ACH-000884	MDAMB435S	-0.0172861	0.137504
ACH-000052	A673	-0.0146965	0.678072
ACH-000998	CW2	-0.0136291	1.70044
ACH-001211	TTC549	-0.010762	0.163499
ACH-000503	BICR16	-0.00886923	0.321928
ACH-000919	IM95	-0.00548056	1.44361
ACH-000374	HCC1143	-0.00518303	1.55582
ACH-000856	CAL51	-0.0038162	0.275007
ACH-000674	NUGC4	-0.000436899	1.02857
ACH-000665	SKMES1	0.00485068	1
ACH-000434	NCIH1915	0.0137425	0.176323
ACH-000477	MALME3M	0.0186496	1.35614
ACH-000296	OUMS23	0.0266762	0.344828
ACH-000693	KYSE180	0.0298154	0.111031
ACH-000469	YH13	0.0326495	2.46728
ACH-000875	NCIH2347	0.0330594	3.24945
ACH-000855	KYSE150	0.0337898	0.0840643
ACH-000116	OAW28	0.0415489	3.18745
ACH-000970	SNUC5	0.0436245	0.333424
ACH-000364	U2OS	0.0442602	1.7137
ACH-000445	KNS60	0.0473369	1.80323
ACH-000842	SW480	0.0506814	0.757023
ACH-000159	OSRC2	0.0538426	1.90304
ACH-000883	SW1783	0.0608323	2.73335
ACH-000582	COLO741	0.0613548	0.111031
ACH-000530	DMS114	0.0641645	0.163499
ACH-000723	YD10B	0.0666524	3
ACH-000292	NCIH841	0.0748753	0.0840643
ACH-000826	CAL12T	0.075737	0.321928
ACH-000279	EWS502	0.0777946	0.378512
ACH-000863	DBTRG05MG	0.0824144	1.82782
ACH-000401	COLO800	0.0854341	1.64155
ACH-000962	OC314	0.0984136	0.111031
ACH-000614	RVH421	0.103663	2.16027
ACH-000758	74	0.11242	3.71918
ACH-000544	OE21	0.113109	0.757023
ACH-000212	CAL120	0.116588	0.536053
ACH-000888	NCIH1793	0.12936	0.0143553
ACH-000822	SKMEL24	0.129933	4.10769
ACH-000899	WM88	0.13093	0
ACH-000425	UACC62	0.143085	0.0143553
ACH-000288	BT549	0.153408	2.04614
ACH-000078	MHHNB11	0.154762	0.0143553
ACH-000552	HT29	0.157345	0.226509
ACH-000917	TE4	0.162546	0.137504
ACH-000891	HCC1438	0.163265	4.15137
ACH-000720	TCCSUP	0.166496	4.03474
ACH-000499	EW8	0.173729	0.748461
ACH-000007	LS513	0.180188	0.0976108
ACH-000805	COLO679	0.180287	0.31034
ACH-000441	SH4	0.195114	0.137504
ACH-000661	WM1799	0.204611	0.773996
ACH-000684	KMRC1	0.206008	2.43829
ACH-001016	BECKER	0.207057	1.80323
ACH-000977	LNCAPCLONEFGC	0.209	0.137504
ACH-000147	T47D	0.210495	2.82782
ACH-001145	OC316	0.211098	0.0976108
ACH-000645	JL1	0.213451	4.47444
ACH-000026	253JBV	0.218028	0.333424
ACH-000595	LN229	0.221114	0.536053
ACH-000617	OVCAR4	0.222667	2.28983
ACH-000901	HCC1359	0.22559	0.565597
ACH-000411	769P	0.232369	0.536053
ACH-000726	TE14	0.235532	0.443607
ACH-000948	2313287	0.239789	0.0143553
ACH-000437	SW1088	0.240427	3.15056
ACH-000524	KURAMOCHI	0.245865	3.81044
ACH-000630	YD8	0.24684	3.05658
ACH-000643	HDQP1	0.247068	1.68706
ACH-000186	NCIH2444	0.256454	0.286881
ACH-000936	EFO27	0.258717	2.82171
ACH-000811	SKOV3	0.263167	0.389567
ACH-000565	RCM1	0.269154	1.9486
ACH-000395	NCIH520	0.272905	0.176323
ACH-000322	HT144	0.273491	0.863938
ACH-000428	UO31	0.280993	2.30743
ACH-000785	NCIH2126	0.291724	0.815575
ACH-000803	COLO668	0.29645	3.83188
ACH-001007	A673STAG2KO16	0.296645	NA
ACH-000766	NCIH1648	0.303876	1.52607
ACH-000486	KU1919	0.306992	0.0426443
ACH-000903	FTC133	0.307461	1.94111
ACH-000840	HCC366	0.317231	4.71754
ACH-000528	ABC1	0.322351	0.432959
ACH-000740	A253	0.327602	3.5741
ACH-000580	C32	0.329513	4.38405
ACH-000232	U251MG	0.330433	2.44361
ACH-000911	NUGC3	0.335381	3.4957
ACH-000573	MDAMB436	0.343634	0.536053
ACH-000543	SNU489	0.351356	3.16672
ACH-000467	HCC56	0.355269	0.443607
ACH-000650	IGR37	0.358621	0.0703893
ACH-000383	OE33	0.366672	2.67807
ACH-000350	COLO678	0.369787	0.124328
ACH-000679	OE19	0.376468	0.137504
ACH-000571	T98G	0.382665	3.75275
ACH-000091	OV56	0.388751	3.52231
ACH-000827	WM793	0.389166	0.201634
ACH-000227	KPNYN	0.392767	1.18269
ACH-000097	ZR751	0.400682	0.443607
ACH-000482	RERFLCKJ	0.405104	1.58015
ACH-000548	BHY	0.410487	5.86962
ACH-001010	A673STAG2NT23	0.410776	NA
ACH-000228	BICR31	0.41305	2.72683
ACH-000994	HEC59	0.428682	1.72247
ACH-000957	LS180	0.431922	0.344828
ACH-000389	H4	0.438217	3.48543
ACH-000447	NCIH2228	0.447097	3.70598
ACH-000572	G361	0.449995	0.0565835
ACH-000098	GAMG	0.468392	2.60881
ACH-000781	NCIH2023	0.469962	0.111031
ACH-000814	HS939T	0.471868	4.21335
ACH-000622	KNS42	0.477222	0.163499
ACH-001321	TT	0.484243	2.42761
ACH-000403	NCIH747	0.491975	4.44361
ACH-000713	CAOV3	0.493609	5.15218
ACH-000302	SNU1077	0.499711	1.40054
ACH-000897	FTC238	0.499755	0.765535
ACH-001009	A673STAG2NT14	0.513609	NA
ACH-000978	EN	0.515906	0.31034
ACH-000470	SW1463	0.518732	0.704872
ACH-000359	MG63	0.519271	0
ACH-000985	LS411N	0.536043	0.0565835
ACH-000163	SW579	0.546772	2.56316
ACH-000682	SNU1066	0.552622	1.44361
ACH-000242	RT4	0.553265	1.41143
ACH-000452	TE8	0.554944	1.20163
ACH-000647	TE1	0.571665	0.545968
ACH-000169	RD	0.581157	0.575312
ACH-000329	CCFSTTG1	0.603054	4.28614
ACH-000223	HCC1937	0.61872	4.77347
ACH-000259	KELLY	0.622054	0.31034
ACH-000741	UBLC1	0.622324	1.07724
ACH-000628	NCIH596	0.624075	5.85499
ACH-000748	SJSA1	0.631283	4.68818
ACH-000021	NCIH1693	0.638597	0.124328
ACH-000277	HCC1419	0.648698	0.831877
ACH-000835	GCT	0.653723	1.25701
ACH-000376	SF295	0.655382	2.3978
ACH-000407	SNU685	0.678257	0.226509
ACH-000351	1	0.681943	3.28392
ACH-000711	JIMT1	0.691497	2.18269
ACH-000608	COV644	0.713834	1.70929
ACH-000289	SNU466	0.714885	3.74524
ACH-000819	LN18	0.727239	3.37712
ACH-000704	OAW42	0.730775	1.22651
ACH-000250	KMRC20	0.737381	4.08151
ACH-000549	SNU1076	0.763472	3.59335
ACH-000759	MDAMB175VII	0.77012	0.799087
ACH-000260	SKNAS	0.772762	0.422233
ACH-000774	RERFLCAD2	0.777677	2.33914
ACH-000472	HSC2	0.786059	1.01436
ACH-001239	WM2664	0.787626	3.08576
ACH-000433	CAKI1	0.790212	3.13093
ACH-001200	STM9101	0.796636	0
ACH-000102	GMS10	0.813741	5.24108
ACH-000086	ACCMESO1	0.814101	2.36737
ACH-000882	IGR1	0.818544	0.0285692
ACH-000810	SKMEL30	0.826868	0.250962
ACH-000189	RCC10RGB	0.834137	4.23955
ACH-000343	NCIH522	0.844145	0.238787
ACH-000555	A498	0.879279	0.163499
ACH-000592	TM31	0.883502	0.632268
ACH-000688	OV7	0.894284	0.176323
ACH-000518	CAL33	0.906897	4.904
ACH-000768	MDAMB231	0.907775	2.64386
ACH-001190	SKMEL2	0.929263	1.62293
ACH-000418	SW1353	0.938574	1.16993
ACH-000972	HEC151	0.947627	0.475085
ACH-000783	CAMA1	0.965267	0.613532
ACH-000274	HS852T	0.968202	5.81224
ACH-000256	COV318	0.977692	3.83086
ACH-000319	MPP89	0.984155	2.82375
ACH-000344	SNU668	0.984814	0.0976108
ACH-000852	NCIH1435	1.01068	0.0840643
ACH-000479	KNS81	1.0214	3.70377
ACH-000644	COLO829	1.04655	2.67356
ACH-000231	KALS1	1.06886	3.90014
ACH-000504	SNB75	1.07571	2.54102
ACH-000569	ISTMES1	1.09744	4.08746
ACH-000117	EFM192A	1.10173	3.64847
ACH-000733	NCIH1838	1.12571	0.238787
ACH-000966	IGROV1	1.1622	0.31034
ACH-000974	SNGM	1.16794	0.15056
ACH-000027	GOS3	1.2102	4.80064
ACH-000961	ISHIKAWAHERAKLIO02ER	1.22316	0.0426443
ACH-000680	SW948	1.25769	0.286881
ACH-000533	NCIH2004RT	1.27635	1.29866
ACH-000291	OV90	1.28729	0.613532
ACH-000648	NCIH28	1.30687	0.15056
ACH-000921	NCIH157DM	1.3078	0.765535
ACH-000404	K029AX	1.33251	0.62293
ACH-000934	MDAMB361	1.46553	0.765535
ACH-000784	KYSE70	1.46955	0.0703893
ACH-000384	SW780	1.61548	1.36737
ACH-000858	KNS62	1.62481	2.37016
ACH-000775	NCIH727	1.76064	0.62293
ACH-000429	A704	2.5852	0.163499
ACH-000002	HL60	NA	0.432959
ACH-000003	CACO2	NA	0.485427
ACH-000004	HEL	NA	0.378512
ACH-000005	HEL9217	NA	0.163499
ACH-000006	MONOMAC6	NA	3.66676
ACH-000009	C2BBE1	NA	0.176323
ACH-000016	SLR21	NA	0.124328
ACH-000017	SKBR3	NA	3.0036
ACH-000020	MHHCALL2	NA	3.99548
ACH-000024	OPM2	NA	0.111031
ACH-000025	CH157MN	NA	2.96717
ACH-000028	KPL1	NA	0.321928
ACH-000029	HCC827GR5	NA	0.163499
ACH-000032	MHHCALL3	NA	2.63923
ACH-000033	NCIH1819	NA	0.978196
ACH-000034	PLB985	NA	2.48285
ACH-000036	U343	NA	1.92979
ACH-000038	EHEB	NA	5.58736
ACH-000039	SKNMC	NA	0.15056
ACH-000040	U118MG	NA	1.81147
ACH-000043	HS895T	NA	1.93734
ACH-000044	MDAMB134VI	NA	1.05658
ACH-000045	MV411	NA	2.61589
ACH-000049	HEKTE	NA	1.852
ACH-000050	NCIH929	NA	0.0285692
ACH-000051	TE617T	NA	0.432959
ACH-000053	KARPAS299	NA	0
ACH-000055	D283MED	NA	0.124328
ACH-000056	DOHH2	NA	4.54473
ACH-000057	OPM1	NA	0.0285692
ACH-000058	ML1	NA	0.831877
ACH-000059	SUPB15	NA	2.28688
ACH-000061	HH	NA	0
ACH-000063	HS616T	NA	3.02503
ACH-000064	SALE	NA	3.7666
ACH-000065	OCIAML5	NA	2.15704
ACH-000067	HS683	NA	3.28392
ACH-000068	REC1	NA	6.05983
ACH-000069	HS611T	NA	5
ACH-000070	697	NA	0.863938
ACH-000071	HS706T	NA	2.78241
ACH-000072	MEG01	NA	0.137504
ACH-000073	GRANTA519	NA	4.69377
ACH-000074	KU812	NA	0.632268
ACH-000076	NCO2	NA	0.632268
ACH-000077	MJ	NA	0.0976108
ACH-000079	TE125T	NA	2.91456
ACH-000080	BDCM	NA	5.01391
ACH-000081	GDM1	NA	0.367371
ACH-000083	HS281T	NA	2.89336
ACH-000084	MUTZ3	NA	2.88362
ACH-000088	HS172T	NA	3.82375
ACH-000089	NCIH684	NA	2.15381
ACH-000095	D341Med	NA	0
ACH-000100	RH41	NA	2.28688
ACH-000101	KE37	NA	0
ACH-000103	CAOV4	NA	0.773996
ACH-000104	LOUCY	NA	0.286881
ACH-000105	ALLSIL	NA	0.176323
ACH-000106	JVM2	NA	5.8711
ACH-000109	NCIH3255	NA	0.238787
ACH-000110	NCCSTCK140	NA	0.505891
ACH-000111	HCC1187	NA	3.41954
ACH-000112	SIGM5	NA	1.1375
ACH-000113	OCIAML2	NA	3.65992
ACH-000115	VCAP	NA	0.0143553
ACH-000119	HS863T	NA	1.926
ACH-000120	CHP212	NA	0.189034
ACH-000121	NCIH2405	NA	2.76341
ACH-000122	SUPT11	NA	1.40599
ACH-000124	OCILY19	NA	0.632268
ACH-000125	TO175T	NA	2.98732
ACH-000126	KG1C	NA	3.31179
ACH-000127	SLR20	NA	0.669027
ACH-000128	LN319	NA	2.17632
ACH-000129	NCIH1341	NA	0.275007
ACH-000130	NALM19	NA	3.30012
ACH-000131	HS229T	NA	1.85599
ACH-000134	HS274T	NA	3.87381
ACH-000135	HS940T	NA	3.73877
ACH-000136	CHP126	NA	0.214125
ACH-000140	PFEIFFER	NA	7.4503
ACH-000143	HCC2429	NA	6.64775
ACH-000144	RERFGC1B	NA	0.275007
ACH-000145	SKLMS1	NA	3.80632
ACH-000146	THP1	NA	2.56316
ACH-000148	HS578T	NA	1.34483
ACH-000149	SKNSH	NA	0.124328
ACH-000150	HCC2935	NA	0.263034
ACH-000151	JM1	NA	0.641546
ACH-000152	M059K	NA	2.05311
ACH-000154	HS888T	NA	2.59694
ACH-000156	MHHCALL4	NA	2.90497
ACH-000157	A4FUK	NA	0.176323
ACH-000158	OCILY3	NA	6.80916
ACH-000160	BT12	NA	0.298658
ACH-000162	GA10	NA	2.69822
ACH-000165	HS751T	NA	2.51349
ACH-000166	KASUMI6	NA	0.298658
ACH-000167	KE97	NA	3.39094
ACH-000168	NOMO1	NA	4.4614
ACH-000170	PRECLH	NA	2.15056
ACH-000173	JHUEM3	NA	3.26003
ACH-000175	TE159T	NA	1.4489
ACH-000177	NCIH660	NA	1.4957
ACH-000179	NCIH1618	NA	0.695994
ACH-000180	HS839T	NA	2.43829
ACH-000181	SCC9	NA	2.94298
ACH-000183	L363	NA	0.0976108
ACH-000184	HS343T	NA	2.488
ACH-000185	HS737T	NA	2.89918
ACH-000187	CORL311	NA	0.201634
ACH-000190	HDMYZ	NA	0.0285692
ACH-000193	KARPAS620	NA	2.33056
ACH-000194	HS934T	NA	2.26003
ACH-000195	SET2	NA	1.47508
ACH-000196	HCC1599	NA	1.23879
ACH-000197	TALL1	NA	0.275007
ACH-000198	EOL1	NA	4.65821
ACH-000199	HS255T	NA	4.3147
ACH-000202	COLO320	NA	0.111031
ACH-000203	NH6	NA	0.454176
ACH-000204	LP1	NA	0.0840643
ACH-000206	C8166	NA	0
ACH-000208	U178	NA	0.0285692
ACH-000214	HS675T	NA	4.73606
ACH-000215	LN382	NA	4.58676
ACH-000216	JHESOAD1	NA	1.852
ACH-000218	PL21	NA	1.94486
ACH-000220	MINO	NA	3.9364
ACH-000224	HS819T	NA	1.4957
ACH-000225	ECC12	NA	0.782409
ACH-000226	SUPM2	NA	0
ACH-000229	HS822T	NA	3.09592
ACH-000230	HS742T	NA	2.34767
ACH-000233	DEL	NA	0.176323
ACH-000236	SW1417	NA	0.773996
ACH-000238	SCC4	NA	3.8339
ACH-000239	HUG1N	NA	1.0072
ACH-000240	HS600T	NA	2.93546
ACH-000241	JK1	NA	0.263034
ACH-000245	BL41	NA	2.55336
ACH-000247	OCUM1	NA	0.0285692
ACH-000248	AU565	NA	3.19535
ACH-000251	NCIH2887	NA	2.27798
ACH-000253	COLO201	NA	1.58496
ACH-000254	SCC15	NA	2.15056
ACH-000257	CORL279	NA	1.33914
ACH-000258	DU4475	NA	0.176323
ACH-000262	UOK101	NA	3.2032
ACH-000263	KASUMI1	NA	1.1177
ACH-000267	HDLM2	NA	5.11977
ACH-000269	AM38	NA	0.0285692
ACH-000271	SUDHL10	NA	4.5292
ACH-000272	SLR24	NA	0.275007
ACH-000275	HS834T	NA	2.88753
ACH-000276	HCC38	NA	0.879706
ACH-000282	NCIH1755	NA	1.25096
ACH-000283	A1207	NA	2.57289
ACH-000284	HS840T	NA	2.83794
ACH-000285	TOLEDO	NA	0.748461
ACH-000286	SNU1033	NA	0.678072
ACH-000287	NUDUL1	NA	2.48285
ACH-000290	NCIH209	NA	0.871844
ACH-000293	KLE	NA	2.51854
ACH-000294	NB4	NA	0.555816
ACH-000295	EM2	NA	0.815575
ACH-000297	NCIH889	NA	1.3505
ACH-000298	NCIH2029	NA	1
ACH-000299	HNT34	NA	0.15056
ACH-000300	SLR25	NA	0.137504
ACH-000301	LAMA84	NA	1.41143
ACH-000303	SNU5	NA	4.50144
ACH-000304	WM115	NA	3.3799
ACH-000306	HS688AT	NA	2.62059
ACH-000310	IMR32	NA	0.485427
ACH-000314	HCC2108	NA	3.43296
ACH-000315	KARPAS422	NA	4.72683
ACH-000317	TUHR14TKB	NA	3.64616
ACH-000321	MOLM6	NA	0.565597
ACH-000325	SNU620	NA	0.286881
ACH-000326	JURLMK1	NA	0.286881
ACH-000327	NCIH1395	NA	0.0285692
ACH-000328	LN215	NA	4.68089
ACH-000333	JHOM2B	NA	2.87774
ACH-000334	DB	NA	6.3818
ACH-000336	OCIAML3	NA	4.81044
ACH-000337	NCIH3122	NA	0.15056
ACH-000338	SR786	NA	0.0426443
ACH-000339	HCC461	NA	0.485427
ACH-000340	HS870T	NA	1.87971
ACH-000341	SKNFI	NA	0.201634
ACH-000342	CL14	NA	0.432959
ACH-000345	KPNRTBM1	NA	0.704872
ACH-000346	JVM3	NA	4.44294
ACH-000349	HCC1500	NA	0.831877
ACH-000353	TE15	NA	4.20163
ACH-000355	NCIH82	NA	0.111031
ACH-000357	JEKO1	NA	4.30159
ACH-000358	NCIH69	NA	0.344828
ACH-000360	NCIH508	NA	0.263034
ACH-000362	MOLM13	NA	1.25701
ACH-000363	SKMM2	NA	0.0703893
ACH-000365	SUDHL4	NA	5.02281
ACH-000369	MOLM16	NA	0.757023
ACH-000370	SNU626	NA	5.03782
ACH-000371	RL	NA	5.04002
ACH-000372	P12ICHIKAWA	NA	0.0565835
ACH-000373	SKM1	NA	1.77821
ACH-000377	SNU478	NA	2.09761
ACH-000379	NCIH1781	NA	0.263034
ACH-000380	KMS12BM	NA	2.09761
ACH-000381	T84	NA	3.41684
ACH-000382	CORL24	NA	0.378512
ACH-000385	SKRC52	NA	4.72955
ACH-000386	KG1	NA	0.831877
ACH-000387	TF1	NA	2.15381
ACH-000388	NUDHL1	NA	6.02791
ACH-000392	CALU3	NA	0.910733
ACH-000394	NCIH2081	NA	0.321928
ACH-000398	RI1	NA	6.02081
ACH-000399	NCIH2196	NA	0.485427
ACH-000400	SKCO1	NA	0.214125
ACH-000402	BL70	NA	0.163499
ACH-000405	MEC1	NA	4.86542
ACH-000406	U937	NA	2.17313
ACH-000409	OVSAHO	NA	3.37851
ACH-000410	SAOS2	NA	0.367371
ACH-000412	SNU1197	NA	2.40599
ACH-000413	HS739T	NA	2.36737
ACH-000419	KMS28BM	NA	0
ACH-000424	TC71	NA	0.0285692
ACH-000431	NCIH1694	NA	1.02148
ACH-000432	BV173	NA	1.58976
ACH-000436	OCIMY7	NA	0.124328
ACH-000438	LU65	NA	0.0976108
ACH-000439	ME1	NA	1.40054
ACH-000440	CA46	NA	2.93357
ACH-000442	RERFLCSQ1	NA	0.790772
ACH-000446	KPNSI9S	NA	0.344828
ACH-000448	NCIH1666	NA	0.263034
ACH-000451	NCIH2085	NA	0.748461
ACH-000453	MOLP2	NA	1.97085
ACH-000455	LN428	NA	1.8679
ACH-000459	TUHR10TKB	NA	6.96717
ACH-000460	SNU8	NA	1.05658
ACH-000462	NALM1	NA	2.87578
ACH-000465	SKMEL1	NA	0.0565835
ACH-000485	GSU	NA	0.0285692
ACH-000487	F36P	NA	3.53854
ACH-000490	SF767	NA	0.422233
ACH-000491	NCIH716	NA	0.0840643
ACH-000492	MUTZ5	NA	2.19535
ACH-000494	OELE	NA	1.65535
ACH-000498	KO52	NA	0.485427
ACH-000501	LS123	NA	5.77558
ACH-000506	NCIH146	NA	0.238787
ACH-000508	CORL88	NA	0.695994
ACH-000509	HUT78	NA	0.189034
ACH-000511	CALU1	NA	3.26903
ACH-000512	INA6	NA	0.847997
ACH-000513	SNU1272	NA	1.83188
ACH-000514	NCIH1092	NA	0.773996
ACH-000515	HCC33	NA	0.226509
ACH-000519	PEER	NA	0.176323
ACH-000520	59M	NA	2.07724
ACH-000522	UMUC3	NA	0.0285692
ACH-000523	NCIH1184	NA	0.214125
ACH-000525	NCIH2171	NA	1.58496
ACH-000526	HS821T	NA	3.13914
ACH-000529	T173	NA	2.66903
ACH-000531	RS5	NA	3.46989
ACH-000534	WSUDLCL2	NA	5.0917
ACH-000536	BT20	NA	0.847997
ACH-000538	HUTU80	NA	0.163499
ACH-000539	HS618T	NA	3.44095
ACH-000540	HS606T	NA	2.80529
ACH-000541	KMS34	NA	0.163499
ACH-000546	HSC4	NA	4.20006
ACH-000550	IGR39	NA	3.08576
ACH-000551	K562	NA	0.0703893
ACH-000554	UACC893	NA	0.879706
ACH-000556	SIHA	NA	2.72465
ACH-000557	AML193	NA	0.871844
ACH-000559	NCIH1836	NA	0.189034
ACH-000560	ECC10	NA	0.594549
ACH-000564	KHM1B	NA	0.0143553
ACH-000567	ST486	NA	0.0976108
ACH-000568	UACC812	NA	1.93357
ACH-000574	FUOV1	NA	1.46467
ACH-000575	HCC364	NA	2.28983
ACH-000576	KMS27	NA	0.333424
ACH-000578	HCC1171	NA	1.72683
ACH-000581	SNU16	NA	0.0840643
ACH-000583	MC116	NA	2.45154
ACH-000584	JHOS4	NA	2.07039
ACH-000585	EPLC272H	NA	1.33342
ACH-000586	NCIH1876	NA	0.124328
ACH-000588	KMS26	NA	0
ACH-000591	LN235	NA	2.22651
ACH-000594	DMS153	NA	2.39232
ACH-000596	LCLC97TM1	NA	1.83996
ACH-000598	KMS21BM	NA	0.0285692
ACH-000600	SLR26	NA	3.36877
ACH-000602	M07E	NA	0
ACH-000604	KYO1	NA	0.0976108
ACH-000606	PECAPJ34CLONEC12	NA	4.12763
ACH-000607	KYM1	NA	1.23266
ACH-000610	NCIH2227	NA	0.925999
ACH-000611	SUDHL6	NA	1.23879
ACH-000612	HUT102	NA	0.0285692
ACH-000615	SKMEL28	NA	2.03914
ACH-000621	MDAMB157	NA	2.47768
ACH-000626	U266B1	NA	0.137504
ACH-000629	IOMMLEE	NA	0.15056
ACH-000631	KS1	NA	2.25096
ACH-000633	FU97	NA	0.214125
ACH-000634	LN340	NA	0.422233
ACH-000635	SNU119	NA	0.367371
ACH-000636	RPMI8402	NA	0.0426443
ACH-000639	NCIH211	NA	0.124328
ACH-000640	SKMEL31	NA	3.86196
ACH-000641	CMK	NA	1.78241
ACH-000642	HMEL	NA	2.02148
ACH-000646	OVMANA	NA	2.0635
ACH-000653	JJN3	NA	0.15056
ACH-000654	RAJI	NA	2.46205
ACH-000655	SF268	NA	0.695994
ACH-000656	SUDHL8	NA	1.04963
ACH-000658	KMS18	NA	NA
ACH-000659	SCLC21H	NA	0.0143553
ACH-000660	SUDHL5	NA	2.01436
ACH-000664	SUDHL1	NA	0.250962
ACH-000668	HCC70	NA	1.63227
ACH-000673	LN443	NA	0.565597
ACH-000675	NCIH1734	NA	0.111031
ACH-000676	LN464	NA	0.214125
ACH-000683	SNU503	NA	0.275007
ACH-000687	CI1	NA	2.85599
ACH-000689	RH18	NA	2.33342
ACH-000690	HCC2814	NA	0.263034
ACH-000691	HCC2157	NA	0.250962
ACH-000695	CORL47	NA	0.298658
ACH-000697	A3KAW	NA	0
ACH-000700	NCIH2882	NA	2.59932
ACH-000702	L1236	NA	1.0635
ACH-000703	DMS79	NA	0.0703893
ACH-000705	LC1F	NA	0.0840643
ACH-000707	P3HR1	NA	2.23266
ACH-000708	SNU283	NA	0.344828
ACH-000709	KMRC2	NA	0.111031
ACH-000710	NCIH854	NA	0.0565835
ACH-000712	HCC1833	NA	0.238787
ACH-000714	KMS11	NA	0.0285692
ACH-000718	NCIH2291	NA	0.526069
ACH-000722	SNUC1	NA	0.0703893
ACH-000725	HCC202	NA	1.53605
ACH-000728	KASUMI2	NA	2.0321
ACH-000729	NCIH1963	NA	0.344828
ACH-000731	HCC2279	NA	1.19535
ACH-000737	NCIH1385	NA	0.378512
ACH-000742	DM3	NA	2.47508
ACH-000743	CORL95	NA	0.250962
ACH-000744	NCIH1623	NA	0.0703893
ACH-000745	MOLP8	NA	0.0703893
ACH-000746	GSS	NA	0.0565835
ACH-000751	OCIM1	NA	0.516015
ACH-000752	NCIH196	NA	3.78346
ACH-000754	L428	NA	0
ACH-000755	HCC2218	NA	0.62293
ACH-000757	A427	NA	0.0565835
ACH-000760	LNZ308	NA	0.748461
ACH-000761	NUGC2	NA	3.37573
ACH-000763	MM1S	NA	0.847997
ACH-000767	NCIH526	NA	0.0976108
ACH-000770	P31FUJ	NA	0.910733
ACH-000772	TE441T	NA	0.176323
ACH-000773	KIJK	NA	0
ACH-000779	PC9	NA	0.0143553
ACH-000780	NCIH1105	NA	0.201634
ACH-000782	SEM	NA	3.18269
ACH-000786	DAUDI	NA	4.09508
ACH-000789	NCIH810	NA	0.226509
ACH-000790	77	NA	0.632268
ACH-000793	KATOIII	NA	1.90304
ACH-000795	MOLT13	NA	NA
ACH-000797	HLFA	NA	4.37643
ACH-000798	CL40	NA	1.61353
ACH-000799	HS695T	NA	0.739848
ACH-000801	HS936T	NA	0.31034
ACH-000806	L540	NA	0.0840643
ACH-000807	SNU738	NA	0.15056
ACH-000815	KMH2	NA	1.76553
ACH-000816	NCIH524	NA	0.263034
ACH-000817	RPMI8226	NA	2.08406
ACH-000818	BT483	NA	0.83996
ACH-000820	SW403	NA	0.731183
ACH-000821	EJM	NA	1.08406
ACH-000825	HOP92	NA	1.94111
ACH-000828	ZR7530	NA	0.613532
ACH-000829	HUNS1	NA	4.6017
ACH-000830	NCIH1436	NA	0.189034
ACH-000831	HEC50B	NA	0.0565835
ACH-000838	AMO1	NA	0
ACH-000844	DMS454	NA	0.389567
ACH-000850	HS698T	NA	3.28392
ACH-000851	MORCPR	NA	0.0840643
ACH-000854	OCIMY5	NA	0.0703893
ACH-000857	CAL851	NA	2.03562
ACH-000861	HOP62	NA	2.64847
ACH-000864	COLO684	NA	0.344828
ACH-000865	KYSE450	NA	0.659925
ACH-000867	CHAGOK1	NA	0.650765
ACH-000870	NCIH1930	NA	0.298658
ACH-000871	NCIH510	NA	0.879706
ACH-000872	HCC515	NA	0
ACH-000874	RS411	NA	2.16027
ACH-000876	MDAMB415	NA	5.14323
ACH-000877	EB1	NA	4.44692
ACH-000887	SF172	NA	0.0565835
ACH-000889	KMM1	NA	0.464668
ACH-000894	NCIH1869	NA	2.16993
ACH-000902	CAL148	NA	0.298658
ACH-000904	NCIH2106	NA	0.443607
ACH-000907	SNU349	NA	1.32193
ACH-000908	SNU520	NA	0.189034
ACH-000910	MDAMB453	NA	0.613532
ACH-000912	NCIH2286	NA	3.78764
ACH-000914	HT	NA	5.20672
ACH-000918	MOLT16	NA	0
ACH-000920	CMLT1	NA	0.0143553
ACH-000922	RCHACV	NA	2.56803
ACH-000923	BCP1	NA	0.0426443
ACH-000925	DV90	NA	4.66619
ACH-000927	BT474	NA	1.33914
ACH-000928	JHUEM1	NA	0.250962
ACH-000930	HCC1569	NA	2.29866
ACH-000931	HMCB	NA	0.0840643
ACH-000932	SNU1	NA	0.0565835
ACH-000935	MDST8	NA	1.04963
ACH-000937	PF382	NA	0.0976108
ACH-000938	NALM6	NA	0.298658
ACH-000942	HPBALL	NA	0.0703893
ACH-000944	NAMALWA	NA	4.56255
ACH-000949	TGBC11TKB	NA	2.77821
ACH-000951	NCIH2342	NA	0.286881
ACH-000952	MDAPCA2B	NA	0.0285692
ACH-000953	SUPT1	NA	0.286881
ACH-000958	SW48	NA	0.124328
ACH-000960	REH	NA	3.14078
ACH-000964	MOLT3	NA	0.0143553
ACH-000969	KM12	NA	0.15056
ACH-000975	HCC2450	NA	0.0976108
ACH-000980	NCIH1155	NA	0.0426443
ACH-000981	DND41	NA	0.344828
ACH-000983	KCL22	NA	0.454176
ACH-000989	SNU175	NA	0.0426443
ACH-000992	BICR18	NA	NA
ACH-000993	JHUEM7	NA	0.575312
ACH-000995	JURKAT	NA	0.0840643
ACH-000999	SNU1040	NA	0.201634
ACH-001001	143B	NA	0
ACH-001019	BROLI	NA	0.111031
ACH-001020	BT16	NA	0.0285692
ACH-001028	CHLA06ATRT	NA	0
ACH-001030	CHLA218	NA	0.321928
ACH-001031	CHLA266	NA	1.02857
ACH-001032	CHLA32	NA	0.137504
ACH-001033	CHLA57	NA	0.0143553
ACH-001034	CHLA9	NA	0.613532
ACH-001035	CHLA99	NA	0.124328
ACH-001036	CMK115	NA	1.54102
ACH-001038	COGE352	NA	0.137504
ACH-001041	CHL1DM	NA	0.0285692
ACH-001046	CORL26	NA	4.6241
ACH-001048	COV504	NA	5.09677
ACH-001050	CW9019	NA	0.555816
ACH-001053	D425	NA	0.31034
ACH-001054	D458	NA	0
ACH-001057	DERL2	NA	0.15056
ACH-001059	DL	NA	0.214125
ACH-001060	DL40	NA	0
ACH-001061	DLD1	NA	0.238787
ACH-001064	EB2	NA	2.64386
ACH-001067	F5	NA	0.400538
ACH-001068	FEPD	NA	0
ACH-001086	HELA	NA	0.0143553
ACH-001096	JR	NA	0
ACH-001097	KARPAS384	NA	0
ACH-001099	KD	NA	3.1635
ACH-001100	KHYG1	NA	0
ACH-001106	KOPN8	NA	4.50716
ACH-001109	KPMRTRY	NA	0
ACH-001111	L82	NA	0.137504
ACH-001119	MAC2A	NA	0.0703893
ACH-001129	MONOMAC1	NA	3.42492
ACH-001132	MTA	NA	0
ACH-001134	MYLA	NA	0.0565835
ACH-001142	NHAHTDD	NA	4.37434
ACH-001147	OCILY12	NA	0
ACH-001148	OCILY132	NA	0.0565835
ACH-001150	OUMS27	NA	1.20163
ACH-001151	OVCAR5	NA	1.23879
ACH-001164	CCLFPEDS0003T	NA	2.63459
ACH-001172	U251MGDM	NA	0.584963
ACH-001183	RT11284	NA	0.189034
ACH-001184	SCMCRM2	NA	1.38405
ACH-001188	SHSY5Y	NA	0.0703893
ACH-001194	SKRC31	NA	0.748461
ACH-001196	SMSCTR	NA	0.356144
ACH-001197	SMZ1	NA	0
ACH-001201	SUMB002	NA	0.0840643
ACH-001207	TIG3TD	NA	2.20477
ACH-001209	TOM1	NA	0.925999
ACH-001227	UPCISCC090	NA	0.0565835
ACH-001228	UPCISCC152	NA	0.0840643
ACH-001229	UPCISCC154	NA	4.64212
ACH-001232	UW228	NA	4.44294
ACH-001270	127399	NA	2.65764
ACH-001274	SW982	NA	3.49697
ACH-001275	OSA1777	NA	0.0565835
ACH-001277	YAMATO	NA	0.0840643
ACH-001278	BIN67	NA	0.0143553
ACH-001279	SCCOHT1	NA	0.226509
ACH-001280	SCS214	NA	0.238787
ACH-001283	TC106	NA	0.0285692
ACH-001289	COGAR359	NA	0.0565835
ACH-001295	Y79	NA	0.0703893
ACH-001300	CHLA15	NA	0.0426443
ACH-001301	COGN278	NA	0.163499
ACH-001302	COGN305	NA	0.0285692
ACH-001303	NB1643	NA	0.0143553
ACH-001310	HA1E	NA	2.31615
ACH-001322	CME1	NA	0.575312
ACH-001328	A431	NA	3.47119
ACH-001329	ANGMCSS	NA	0.250962
ACH-001332	BICR78	NA	0.298658
ACH-001333	C33A	NA	0.0143553
ACH-001334	C4I	NA	5.08108
ACH-001335	C4II	NA	4.83036
ACH-001336	CASKI	NA	0.0840643
ACH-001338	CHP134	NA	0.0703893
ACH-001339	COLO794	NA	2.90689
ACH-001340	COV413A	NA	3.11936
ACH-001341	DOTC24510	NA	4.54782
ACH-001344	GIMEN	NA	0.137504
ACH-001345	GP5D	NA	0.0143553
ACH-001346	H103	NA	4.21257
ACH-001347	H157	NA	2.72465
ACH-001350	HTCC3	NA	1.79909
ACH-001354	LAN2	NA	0.0840643
ACH-001356	MB1	NA	0.0840643
ACH-001360	MS751	NA	1.08406
ACH-001366	NGP	NA	0.0143553
ACH-001367	NMB	NA	0.124328
ACH-001368	OACM51	NA	0.0285692
ACH-001369	OCIC5X	NA	1.32769
ACH-001370	OCIP5X	NA	1.95606
ACH-001373	OV17R	NA	1.95606
ACH-001374	PA1	NA	0.823749
ACH-001384	RO82W1	NA	0.485427
ACH-001385	RPMI2650	NA	0.15056
ACH-001386	SCLC22H	NA	0.0426443
ACH-001388	SUM102PT	NA	0
ACH-001389	SUM1315MO2	NA	0.0285692
ACH-001390	SUM149PT	NA	0.201634
ACH-001391	SUM159PT	NA	1.01436
ACH-001392	SUM185PE	NA	0.485427
ACH-001393	SUM190PT	NA	0.124328
ACH-001394	SUM229PE	NA	0.475085
ACH-001395	SUM44PE	NA	0.344828
ACH-001396	SUM52PE	NA	0.263034
ACH-001398	SW156	NA	2.19849
ACH-001399	SW626	NA	0.678072
ACH-001400	SW954	NA	2.13422
ACH-001401	SW13	NA	0.226509
ACH-001402	SW756	NA	2.58256
ACH-001403	TO14	NA	0.526069
ACH-001407	UMUC13	NA	0.31034
ACH-001408	UMUC14	NA	0.594549
ACH-001409	UMUC16	NA	0.367371
ACH-001410	UMUC4	NA	0.0703893
ACH-001411	UMUC5	NA	2.87184
ACH-001412	UMUC10	NA	0.124328
ACH-001413	UMUC11	NA	0.62293
ACH-001414	UMUC6	NA	0.0143553
ACH-001415	UMUC7	NA	0.0703893
ACH-001416	UMUC9	NA	0.0840643
ACH-001418	UWB1289	NA	0.731183
ACH-001419	VP229	NA	0.238787
ACH-001421	WERIRB1	NA	0.0426443
ACH-001422	WPE1NA22	NA	1.8679
ACH-001423	CCLFPEDS0002T	NA	0.189034
ACH-001427	CCLFPEDS0007T	NA	0.176323
ACH-001428	CCLFPEDS0010T	NA	0.111031
ACH-001430	TC138	NA	0.333424
ACH-001431	TC205	NA	0.0143553
ACH-001433	CCLFPEDS0008T	NA	4.19377
ACH-001435	1156QE8	NA	0.992768
ACH-001437	1618K	NA	0.475085
ACH-001438	1777NRPMET	NA	0.831877
ACH-001440	833KE	NA	2.92979
ACH-001441	921	NA	0
ACH-001442	A388	NA	3.58976
ACH-001443	ASH3	NA	1.02857
ACH-001445	BICR3	NA	2.1375
ACH-001447	BJAB	NA	3.7939
ACH-001449	BL2	NA	3.74953
ACH-001450	BLUE1	NA	4.3799
ACH-001451	BOKU	NA	6.37972
ACH-001452	BONNA12	NA	NA
ACH-001453	BPH1	NA	2.8679
ACH-001454	C10	NA	1.03562
ACH-001456	C125PM	NA	0.0285692
ACH-001458	C75	NA	0.0840643
ACH-001459	C80	NA	0.0703893
ACH-001460	C84	NA	0.669027
ACH-001461	C99	NA	0.31034
ACH-001465	CHLA136	NA	0.189034
ACH-001481	CHLA90	NA	2.45681
ACH-001484	CI	NA	5.24945
ACH-001485	CII	NA	4.33842
ACH-001489	CORL32	NA	0.0840643
ACH-001492	DOGKIT	NA	0.604071
ACH-001493	DOGUM	NA	1.9222
ACH-001495	EMTOKA	NA	0.604071
ACH-001496	ESO26	NA	1.13093
ACH-001497	ESO51	NA	1.7866
ACH-001498	FARAGE	NA	3.12267
ACH-001500	FLO1	NA	0.555816
ACH-001502	GCT27	NA	2.29866
ACH-001503	GUMBUS	NA	3.65878
ACH-001508	H314	NA	3.5472
ACH-001509	H357	NA	3.74416
ACH-001510	H376	NA	2.01792
ACH-001511	H413	NA	1.28688
ACH-001513	HCA1	NA	0
ACH-001515	HCS2	NA	2.30743
ACH-001516	HCSC1	NA	0.189034
ACH-001517	HEC1	NA	1.14405
ACH-001518	HEC116	NA	0.0285692
ACH-001519	HEMCSS	NA	0
ACH-001520	HG3	NA	5.43396
ACH-001521	HKA1	NA	0.275007
ACH-001522	HMY1	NA	0.0840643
ACH-001523	HSC1	NA	1.83996
ACH-001524	HSC5	NA	0.422233
ACH-001525	HT3	NA	3.46858
ACH-001526	HUO9	NA	0.641546
ACH-001528	IHH4	NA	0.0976108
ACH-001529	JAR	NA	1.1177
ACH-001530	JEG3	NA	2.64386
ACH-001532	JMURTK2	NA	0.0143553
ACH-001533	KARPAS1718	NA	3.15866
ACH-001539	KML1	NA	4.32193
ACH-001540	KMLS1	NA	0.948601
ACH-001541	KMS28PE	NA	0
ACH-001542	KON	NA	1.79494
ACH-001543	KOSC2	NA	1.20163
ACH-001547	LO68	NA	4
ACH-001548	LS	NA	0.0143553
ACH-001549	LU135	NA	0
ACH-001550	MCC13	NA	0.790772
ACH-001551	MCC142	NA	1.05658
ACH-001552	MCC26	NA	0.992768
ACH-001554	MEL202	NA	0.124328
ACH-001555	MERO14	NA	4.23419
ACH-001556	MERO25	NA	2.94111
ACH-001557	MERO41	NA	1.64155
ACH-001558	MERO48A	NA	2.6017
ACH-001559	MERO82	NA	3.96901
ACH-001560	MERO83	NA	0.604071
ACH-001561	MERO84	NA	4.31325
ACH-001562	MERO95	NA	3.83188
ACH-001563	MM127	NA	0.124328
ACH-001566	MM370	NA	1.13093
ACH-001567	MM383	NA	2.07039
ACH-001568	MM386	NA	3.18428
ACH-001569	MM415	NA	3.24184
ACH-001570	MM426	NA	2.52356
ACH-001571	MO	NA	3.08236
ACH-001573	MOLM1	NA	1.852
ACH-001574	MOLM14	NA	2.88557
ACH-001577	MUTZ8	NA	3.21878
ACH-001578	NCCIT	NA	0.238787
ACH-001591	NCIH1417	NA	0.516015
ACH-001598	NCIH295R	NA	0.555816
ACH-001603	NH12	NA	0.0840643
ACH-001605	NO10	NA	3.76022
ACH-001608	NP2	NA	0.485427
ACH-001609	NP3	NA	1.20789
ACH-001610	NP5	NA	0.910733
ACH-001611	NP8	NA	3.49825
ACH-001613	OCIAML4	NA	0.485427
ACH-001616	OCILY18	NA	0
ACH-001617	OCILY7	NA	4.54535
ACH-001618	OCIM2	NA	0.0565835
ACH-001622	ONDA7	NA	2.82375
ACH-001623	ONDA8	NA	0.275007
ACH-001624	ONDA9	NA	2.28096
ACH-001625	OSC19	NA	1.14405
ACH-001626	OSC20	NA	3.3505
ACH-001627	P4E6	NA	2.57046
ACH-001628	PEA1	NA	0.495695
ACH-001630	PEO1	NA	0.111031
ACH-001632	PEO4	NA	1.15056
ACH-001634	PGA1	NA	5.0054
ACH-001636	RAMOS	NA	3.0072
ACH-001638	RCK8	NA	0.124328
ACH-001641	SAT	NA	0.124328
ACH-001642	SCC3	NA	0.344828
ACH-001645	SEKI	NA	0.0426443
ACH-001647	SHI1	NA	1.65076
ACH-001648	SHMAC4	NA	1
ACH-001649	SHMAC5	NA	0.111031
ACH-001650	SISO	NA	0.0976108
ACH-001651	SKGI	NA	0.344828
ACH-001652	SKGII	NA	1.91839
ACH-001653	SKGT2	NA	1.62761
ACH-001654	SKGT4	NA	0.0703893
ACH-001655	SKN	NA	3.01078
ACH-001656	SKNO1	NA	0.0565835
ACH-001662	SNU2372	NA	0.0426443
ACH-001664	SNU638	NA	0.823749
ACH-001667	SUCCS1	NA	0.773996
ACH-001668	SUSA	NA	1.52105
ACH-001669	TANOUE	NA	2.41954
ACH-001670	TASK1	NA	0
ACH-001671	TERA1	NA	1.79494
ACH-001672	TERA2	NA	2.81147
ACH-001674	TGW	NA	0.0840643
ACH-001676	TY82	NA	1.35614
ACH-001677	U2904	NA	1.91839
ACH-001678	U2940	NA	4.9397
ACH-001679	U2973	NA	2.4489
ACH-001680	U698M	NA	1.61353
ACH-001683	UACC3133	NA	0.367371
ACH-001684	UCSDAML1	NA	0.344828
ACH-001685	UHO1	NA	4.23036
ACH-001686	ULA	NA	4.86839
ACH-001687	UMRC3	NA	0.0285692
ACH-001688	UMRC7	NA	2.02503
ACH-001690	UPCISCC026	NA	4.27426
ACH-001691	UPCISCC029A	NA	3.08066
ACH-001692	UPCISCC040	NA	5.85823
ACH-001693	UPCISCC072	NA	3.32625
ACH-001694	UPCISCC074	NA	4.18507
ACH-001695	UPCISCC099	NA	1.02857
ACH-001696	UPCISCC111	NA	2.64386
ACH-001697	UPCISCC114	NA	4.06005
ACH-001698	UPCISCC116	NA	0.275007
ACH-001699	UPCISCC131	NA	3.74093
ACH-001700	UPCISCC172	NA	3.98641
ACH-001701	UPCISCC200	NA	3.35614
ACH-001702	VAESBJ	NA	0.0285692
ACH-001703	VAL	NA	5.50779
ACH-001704	VMRCMELG	NA	4.37156
ACH-001705	VP267	NA	0.0285692
ACH-001707	WAOSEL	NA	3.61353
ACH-001708	WSUFSCCL	NA	3.07724
ACH-001709	WSUNHL	NA	2.54597
ACH-001711	PFSK1	NA	0.0143553
ACH-001712	HS860T	NA	3.45022
ACH-001715	CAL72	NA	0.695994
ACH-001716	GOTO	NA	0.163499
ACH-001719	OCIC4P	NA	0.238787
ACH-001735	SEMK2	NA	2.92029
ACH-001736	HB1119	NA	0.748461
ACH-001737	CTV1DM	NA	0.0143553
ACH-001740	RH28	NA	3.39506
ACH-001743	RC2	NA	0.400538
ACH-001745	RHJT	NA	4.1127
ACH-001750	TTC442	NA	2.69153
ACH-001751	RH36	NA	2.50335
ACH-001765	RH4	NA	0.475085
ACH-001786	SNU1544	NA	0.367371
ACH-001791	LPS6	NA	0.163499
ACH-001793	LPS27	NA	5.7137
ACH-001794	93T449	NA	2.87184
ACH-001795	94T778	NA	5.26341
ACH-001796	95T1000	NA	0.0143553
ACH-001799	LPS141	NA	3.97728
ACH-001802	LPS853	NA	2.1375
ACH-001804	LPS510	NA	1.69599
ACH-001807	LPS067	NA	3.46728
ACH-001813	C242	NA	2.25096
ACH-001814	OS252	NA	2.49057
ACH-001817	C393	NA	2.68482
ACH-001818	C396	NA	2.63691
ACH-001819	MFM223	NA	0.545968
ACH-001820	COLO824	NA	0.0426443
ACH-001828	HCC1739BL	NA	4.98914
ACH-001862	TGBC52TKB	NA	2.75702
ACH-001949	MAMEL46	NA	3.07382
ACH-001953	MAMEL27	NA	0.124328
ACH-001970	MM253	NA	0.0703893
ACH-001971	MM466	NA	1.44361
ACH-001972	MM473	NA	0.137504
ACH-001973	MM485	NA	1.79494
ACH-001974	MM537	NA	0.124328
ACH-001975	MM576	NA	1.26903
ACH-001976	MM603	NA	0.765535
ACH-001977	NO36	NA	1.55582
ACH-001978	NZM1	NA	2.29572
ACH-001979	NZM11	NA	0.0840643
ACH-001980	NZM12	NA	0.298658
ACH-001981	NZM2	NA	2.02503
ACH-001982	NZM3	NA	0.176323
ACH-001983	NZM30	NA	0.378512
ACH-001984	NZM4	NA	0
ACH-001985	NZM40	NA	4.62994
ACH-001986	NZM42	NA	0.0426443
ACH-001987	NZM43	NA	5.30852
ACH-001988	NZM5	NA	0.807355
ACH-001989	NZM6	NA	2.87774
ACH-001990	NZM7	NA	0.0143553
ACH-001991	NZOV9	NA	0.0143553
ACH-001992	ONE58	NA	5.69933
ACH-001993	NALM16	NA	3.6241
ACH-002001	A375SKINCJ1	NA	0.0143553
ACH-002002	A375SKINCJ2	NA	0.0703893
ACH-002003	A375SKINCJ3	NA	0.0285692
ACH-002004	UACC62SKINCJ1	NA	0.111031
ACH-002005	SKMEL19	NA	0
ACH-002010	MP41	NA	0
ACH-002011	MP46	NA	0
ACH-002013	MM28	NA	0
ACH-002014	MEL270	NA	0.0285692
ACH-002015	MEL285	NA	0.0565835
ACH-002016	MEL290	NA	1.64616
ACH-002017	OMM1	NA	0.0565835
ACH-002018	OMM25	NA	0.526069
ACH-002019	HOKUG	NA	3.73444
ACH-002020	SKGIIIA	NA	4.88655
ACH-002021	T3M3	NA	0.536053
ACH-002023	TGBC18TKB	NA	2.63923
ACH-002024	ECC4	NA	0.111031
ACH-002025	TT1TKB	NA	1.55582
ACH-002026	HHUA	NA	0.15056
ACH-002027	HOUAI	NA	3.55459
ACH-002029	SAS	NA	0.189034
ACH-002033	HMMME	NA	3.77505
ACH-002034	T3M11	NA	0.111031
ACH-002035	LCAM1	NA	2.80529
ACH-002038	HSKTC	NA	0.189034
ACH-002040	HMVII	NA	0
ACH-002041	HOTHC	NA	1.45943
ACH-002042	T3M5	NA	0.0143553
ACH-002043	CA922	NA	0.0840643
ACH-002044	HSQ89	NA	0
ACH-002045	HO1U1	NA	0.201634
ACH-002046	HTMMT	NA	5.58015
ACH-002047	HIRSBM	NA	0.286881
ACH-002048	RMSYM	NA	1.77821
ACH-002050	HTST	NA	3.27798
ACH-002051	LU134A	NA	1.64616
ACH-002052	LU139	NA	0.367371
ACH-002055	TL1	NA	3.59455
ACH-002059	P30OHK	NA	0.0976108
ACH-002060	MY	NA	0.238787
ACH-002061	P2URK562	NA	0.333424
ACH-002062	SLVL	NA	6.60659
ACH-002065	HSPSS	NA	2.51096
ACH-002066	HSSCH2	NA	1.90304
ACH-002067	NOS1	NA	0.15056
ACH-002069	HSOS1	NA	0.0426443
ACH-002070	HKBMM	NA	5.28281
ACH-002074	LU143	NA	0.0976108
ACH-002075	LU138	NA	0.214125
ACH-002077	LU165	NA	0.15056
ACH-002080	TN2	NA	0
ACH-002084	MMAC	NA	2.1635
ACH-002170	NCIH1688	NA	0.0285692
ACH-002214	BC1	NA	0
ACH-002215	BC3	NA	0.0703893
ACH-002283	NB5	NA	0.903038
ACH-002290	NKM1	NA	2.28392
ACH-002291	NTERA2CLD1	NA	3.77294
ACH-002399	21NT	NA	0.124328
ACH-002401	21MT2	NA	1.22651
ACH-002403	CCLFMELM0001T	NA	2.05658
ACH-002404	CCLFMELM0002T	NA	5.07895
ACH-002405	CCLFMELM0003T	NA	2.61117
ACH-002409	CCLFNEURO0006T	NA	0.432959
ACH-002419	CCLFOVPA0001T	NA	2.28688
ACH-002431	CCLFPEDS0014T1	NA	1.13093
ACH-002433	CCLFPEDS0019T	NA	2.72683
ACH-002435	CCLFPEDS0022T	NA	0.526069
ACH-002438	CCLFPEDS0026T	NA	2.42223
ACH-002440	CCLFTHYR0008T	NA	3.56438
ACH-002446	CCLFUPGI0005T	NA	2.22033
ACH-002458	HT144SKINFV1	NA	0.879706
ACH-002459	HT144SKINFV3	NA	2.84398
ACH-002460	HT144SKINFV2	NA	1.42223
ACH-002461	RVH421SKINFV1	NA	2.19219
ACH-002462	RPE1SS48	NA	0
ACH-002463	RPE1SS77	NA	0
ACH-002464	RPE1SS6	NA	0.0703893
ACH-002465	RPE1SS119	NA	0
ACH-002466	RPE1SS111	NA	0.189034
ACH-002467	RPE1SS51	NA	0
ACH-002470	OS186	NA	0
ACH-002471	OS052	NA	0.0143553
ACH-002475	HAP1	NA	0.0143553
ACH-002478	BC2	NA	0.176323
ACH-002485	MAVER1	NA	3.29572
ACH-002486	MESOV	NA	2.25701
ACH-002490	NCIH1882	NA	0.0285692
ACH-002497	NCIH920	NA	0
ACH-002499	UACC3199	NA	5.43829
ACH-002500	Z138	NA	1.0635
ACH-002501	RMZ	NA	0.124328
ACH-002508	WM3211	NA	2.36737
ACH-002509	WM4235	NA	4.34412
ACH-002510	M040416	NA	0
ACH-002511	M140325	NA	3.49825
ACH-002512	MM160113	NA	0.400538
ACH-002522	SNU2292	NA	3.31034
ACH-002524	SNU251	NA	0.0285692
ACH-002526	SNU1327	NA	0.0426443
ACH-002528	SNU267	NA	0.963474
ACH-002531	SNU2535	NA	0
ACH-002532	SNU1411	NA	0.948601
ACH-002533	SNU482	NA	1.52105
ACH-002535	SNU254	NA	2.82782
ACH-002538	SNU1235	NA	0.0976108
ACH-002539	SNU1460	NA	3.07039
ACH-002543	SNU1406	NA	0
ACH-002544	SNU1750	NA	0.176323
ACH-002643	GRANTA452	NA	2.52607
ACH-002648	CX03	NA	2.48543
ACH-002650	ETCC016	NA	0.485427
ACH-002651	FKH1	NA	0.895303
ACH-002653	JIH5	NA	1.75702
ACH-002654	JVE015	NA	0.367371
ACH-002659	JVE127	NA	0
ACH-002660	JVE187	NA	3.35896
ACH-002662	JVE207	NA	0.454176
ACH-002664	JVE253	NA	1.85997
ACH-002665	JVE367	NA	0
ACH-002667	JVE528	NA	0.0285692
ACH-002668	KASUMI3	NA	0.925999
ACH-002669	KP363T	NA	3
ACH-002675	SH2	NA	2.82375
ACH-002676	TK6	NA	0
ACH-002677	U2946	NA	0.464668
ACH-002678	WILL1	NA	1.95233
ACH-002680	170MGBA	NA	1.03562
ACH-002681	538MGBA	NA	1.95977
ACH-002687	WM3772F	NA	0
ACH-002688	OS457	NA	5.01167
ACH-002689	OS525	NA	1.51602
ACH-002690	OS526	NA	1.87578
ACH-002693	S462	NA	0
ACH-002695	STS26T	NA	3.59096
ACH-002703	OANC1	NA	2.42492
ACH-002705	IS076P	NA	1.45418
ACH-002706	IS076A	NA	1.46989
ACH-002710	MPNST724	NA	2.65992
ACH-002711	UMHACC2A	NA	0.0143553
ACH-002716	MO91	NA	0
ACH-002778	NCCOS1X2C1	NA	1.94486
ACH-002780	NCCES1C1	NA	0.111031
ACH-002781	NCCDCS1C1	NA	1.20163
ACH-002782	NCCUPS1C1	NA	2.87381
ACH-002784	NCCUPS2C1	NA	3.48414
ACH-002785	NCCLMS1C1	NA	3.53605
ACH-002787	NCCPRMS1C1	NA	0.83996
ACH-002790	NCCSS2C1	NA	0.978196
ACH-002792	NCCCCS1BC1	NA	0.15056
ACH-002794	NCCMFS1C1	NA	4.89627
ACH-002795	NCCCDS1X1C1	NA	0
ACH-002796	NCCCDS1X3C1	NA	0
ACH-002798	NCCDFSP2C1	NA	3.95513
ACH-002799	NCCMPNST1C1	NA	2.63459
ACH-002800	NCCMPNST2C1	NA	3.17951
ACH-002801	NCCMPNST3C1	NA	5.73308
ACH-002802	NCCMPNST3X2C1	NA	6.60629
ACH-002806	TB096	NA	2.10434
ACH-002834	OS384	NA	2.31034
ACH-002843	CCLFRARE0020T	NA	3.13422
ACH-002844	CCLFRARE0025T	NA	2.35332
ACH-002846	YUSEEPM163517	NA	0
ACH-002847	YUHOIN	NA	2.18903
ACH-002886	VACO432	NA	0.0143553
ACH-002921	BCK4	NA	0.214125
ACH-002922	SKNMM	NA	0.201634
ACH-002924	UPMM2	NA	0
ACH-002925	UPMM3	NA	0.0976108
ACH-002926	UPMD1	NA	0
ACH-002927	UPMD2	NA	0
ACH-002928	MM100511	NA	1.81967
ACH-002932	CCLFNEURO0001T	NA	0.485427
ACH-002936	CCLFPEDS0043T	NA	1.76129
ACH-002937	CCLFPEDS0020T	NA	0.15056
ACH-002942	CCLFRARE0004T	NA	4.10769
ACH-002946	UKE1	NA	0.485427
ACH-002994	WSUAML	NA	0.176323
ACH-002996	CI34601	NA	0.432959
ACH-003012	A549CRAFKD	NA	0.0285692
ACH-003061	NCIH774	NA	0.948601
ACH-003071	NCIH748	NA	0.0426443
ACH-003099	UCSFOT1109	NA	2.06695
ACH-003100	EJ1	NA	0
ACH-003101	Z119	NA	1.81558
ACH-003103	Z181	NA	1.60407
ACH-003105	VMM917	NA	3.854
ACH-003106	RC	NA	0.516015
ACH-003107	JMP1	NA	3.8339
ACH-003108	HF	NA	2.74201
ACH-003111	HS856T	NA	3.32481
ACH-003119	NCIH1450	NA	0.594549
ACH-003120	NCIH1607	NA	0.0565835
ACH-003121	NCIH2679	NA	0.163499
ACH-003125	ASPSKY	NA	3.35896
ACH-003132	ABMT0009	NA	2.71589
ACH-003133	ABMT0021	NA	2.08406
ACH-003134	ABMT0168	NA	2.65992
ACH-003135	ABMT0280	NA	0.948601
ACH-003136	ABMT0023	NA	3.83491
ACH-003137	ABMT0281	NA	0.555816
ACH-003138	ABMT0292	NA	3.81967
ACH-003139	ABMT0457	NA	0.790772
ACH-003141	ABMT0557	NA	2.54597
ACH-003142	ABMT0558	NA	3.13422
ACH-003143	ABMT0616	NA	0.189034
ACH-003145	ABMT0725	NA	0.0840643
ACH-003148	ABMT0781	NA	1.09085
ACH-003149	ABMT0782	NA	0.201634
ACH-003150	ABMT0783	NA	4.25927
ACH-003152	ABMT0796	NA	1.40599
ACH-003153	ABMT0794	NA	0.238787
ACH-003154	ABMT0795	NA	0.432959
ACH-003156	ABMT0797	NA	1.53107
ACH-003157	ABMT0822	NA	3.37016
ACH-003158	ABMT9220	NA	2.30451
ACH-003159	ABMT9233	NA	4.52293
ACH-003160	ABMT9249	NA	2.24489
ACH-003177	NRHUPS1	NA	3.69488
ACH-003180	NRHUPS2	NA	3.18903
ACH-003181	NRHLMS1	NA	4.54597
ACH-003183	NRHMFS3	NA	3.6017
ACH-003184	NRHLMS2	NA	2.22959
ACH-003191	NRHGCT2	NA	4.08406
ACH-003265	CCLFRARE0010T	NA	1.86394
ACH-003266	CCLFRARE0021T	NA	4.76871
ACH-003267	CCLFRARE0009T	NA	4.18428
ACH-003268	CCLFRARE0022T	NA	4.71039
ACH-003269	CCLFRARE0019T	NA	4.14731
ACH-003273	CHRF28811	NA	0
ACH-003308	THLE3	NA	3.89918
ACH-003426	CCLFNEURO0046T	NA	2.58736
ACH-003437	CCLFUPGI0078T	NA	1.52105
ACH-003438	CCLFNEURO0005T	NA	3.23113
ACH-003451	CCLFPEDS0048T	NA	1.774
ACH-003455	CCLFMELM0004T	NA	0.411426
ACH-003456	CCLFMELM0006T	NA	3.01792
ACH-003457	CCLFMELM0038T	NA	1.29278
ACH-003458	CCLFMELM0010T	NA	3.39506
ACH-003459	CCLFMELM0011T	NA	4.58556
ACH-003460	CCLFHEME0001T	NA	1.25096
ACH-003463	CCLFHEME0004T	NA	0
ACH-003464	CCLFNPDX0008T	NA	0.226509
ACH-003465	CCLFHNSC0004T	NA	2.73769
ACH-003468	CCLFTHYR0003T	NA	0.238787
ACH-003469	CCLFTHYR0004T	NA	0.226509
ACH-003470	CCLFTHYR0005T	NA	1.52607
ACH-003471	CCLFTHYR0006T	NA	0.0143553
ACH-003472	CCLFTHYR0009T	NA	0.124328
ACH-003473	CCLFPEDS0013T	NA	2.53356
ACH-003474	CCLFHNSC0001T	NA	1.9855
ACH-003475	CCLFHNSC0003T	NA	0.485427
ACH-003476	CCLFHNSC0002T	NA	0.422233
