# Supplementary material for: SLC15A3-mediated dipeptide metabolism confers antimetabolite resistance in lymphoma via mTORC1 activation
Source: J Clin Invest. 2026 Jul 15;136(14):e199709. doi: 10.1172/JCI199709 (PMC13367966; doi:10.1172/JCI199709)
Supplement: Supporting data values [file jci-136-199709-s049.xlsx]

## Sheet: Figure 1 (done)
Figure 1c
	EuMYC/+					EuMYC/+;PRPS2null
glutamine-leucine	0.2608	0.2608	0.2608	0.3691	0.2608	1.2981	1.0171	1.4139	3.2398	1.9494
glycylisoleucine	0.1805	0.1805	0.1805	0.1805	0.1805	3.7664	0.8675	0.7767	4.6312	3.2999
glycylleucine	0.1049	0.0672	0.0685	0.0422	0.0422	3.5142	1	0.6717	3.4883	2.8798
glycylvaline	0.0897	0.1179	0.1159	0.0333	0.0288	2.4972	0.714	0.5769	3.1379	2.9461
isoleucylglycine	0.2089	0.1813	0.1844	0.0828	0.0799	2.3846	0.8613	0.6085	4.6628	1.7006
leucylglutamine	0.2456	0.1191	0.331	0.1515	0.1344	1.0652	1.0536	1.1499	4.0821	1.7714
leucylglycine	0.2326	0.1012	0.1655	0.0995	0.1358	2.6485	0.9469	0.7427	2.2689	1.4527
phenylalanylalanine	0.1113	0.0692	0.1451	0.0394	0.0301	1.7776	0.5059	0.2692	2.094	1.3918
phenylalanylglycine	0.1052	0.1387	0.1075	0.0299	0.0299	2.5963	0.6495	0.4493	4.7091	2.27
tyrosylglycine	0.0547	0.0539	0.0327	0.0297	0.0296	1.6558	0.4216	0.3008	3.8959	1.7958
valylglutamine	0.1007	0.0496	0.1371	0.0634	0.0496	1.2713	0.5411	0.4434	2.504	1.438
valylglycine	0.0558	0.0558	0.0558	0.0558	0.0558	4.291	0.663	0.3502	3.5963	1.6908
t-test
	Discovery?	P value	Mean of EuMYC/+	Mean of EuMYC/+;PRPS2null	Difference	SE of difference	t ratio	df	q value
glutamine-leucine	No	0.005218	0.2825	1.784	-1.501	0.3948	3.802	8	0.024732
glycylisoleucine	No	0.013093	0.1805	2.668	-2.488	0.7835	3.175	8	0.024732
glycylleucine	No	0.006482	0.065	2.311	-2.246	0.6151	3.651	8	0.024732
glycylvaline	No	0.008958	0.07712	1.974	-1.897	0.5532	3.43	8	0.024732
isoleucylglycine	No	0.031197	0.1475	2.044	-1.896	0.7269	2.609	8	0.034374
leucylglutamine	No	0.023166	0.1963	1.824	-1.628	0.5813	2.801	8	0.034374
leucylglycine	No	0.004194	0.1469	1.612	-1.465	0.3702	3.957	8	0.024732
phenylalanylalanine	No	0.01309	0.07902	1.208	-1.129	0.3555	3.175	8	0.024732
phenylalanylglycine	No	0.028836	0.08224	2.135	-2.053	0.7719	2.659	8	0.034374
tyrosylglycine	No	0.041194	0.04012	1.614	-1.574	0.6476	2.43	8	0.041606
valylglutamine	No	0.014284	0.08008	1.24	-1.159	0.3719	3.117	8	0.024732
valylglycine	No	0.030341	0.0558	2.118	-2.062	0.7852	2.627	8	0.034374
Figure 1e
	MYC						MYC; PRPS2-/-
SLC15A3	0.885881	0.983975	1.1472	1.3965	1.56656	1.32418	2.61763	2.63672	2.90617
SLC15A4	0.900316	1.0691	1.03893	0.681891	0.654154	0.700866	0.792149	0.671144	0.552641
PRPS2	1.07835	1.04506	0.88736	0.75624	0.832181	0.74176	0.0131439	0.0145573	0.0172995
2way ANOVA
Šídák's multiple comparisons test	Predicted (LS) Mean diff.	95.00% CI of diff.	Below threshold?	Summary	Adjusted P Value
MYC_390 - MYC; PRPS2-/-238
SLC15A3	-1.503	-1.836 to -1.170	Yes	****	<0.0001
SLC15A4	0.1689	-0.1642 to 0.5020	No	ns	0.4931
PRPS2	0.8752	0.5421 to 1.208	Yes	****	<0.0001

## Sheet: Figure 2 (done)
Figure 2b
		Ramos parental			6-MPR
	10	2.01	2.285	2.714	97.292	100.177	95.377
	2	3.166	4.086	3.917	101.764	102.384	98.924
	0.4	6.74	7.04	6.833	93.635	99.921	95.761
	0.08	16.423	19.841	18.747	100.581	100.468	100.499
	0.016	61.976	66.353	67.269	102.326	101.886	96.162
	0.0032	90.881	92.806	94.65	101.391	102.009	99.594
	0.00064	91.923	100.926	101.698	100.039	100.681	75.821
	0.000128	94.639	103.598	101.763	100.74	100.201	99.059
	2.56e-05	87.238	98.375	92.21	93.049	98.037	96.57
Figure 2c
	Parental			6-MPR
SLC15A3	1.38482	1.02104	0.707231	4.76098	4.62411	4.15218
SLC15A4	1.39446	0.929325	0.77166	1.17565	1.19884	1.11604
PRPS2	1.47414	1.01113	0.670894	0.551593	0.511811	0.501288
PRPS1	0.969386	0.979387	1.05329	0.957549	0.967808	1.07585
2way ANOVA
Šídák's multiple comparisons test	Mean diff.	95.00% CI of diff.	Below threshold?	Summary
Parental - 6-MPR
SLC15A3	-3.475	-4.043 to -2.906	Yes	****
SLC15A4	-0.1317	-0.7002 to 0.4368	No	ns
PRPS2	0.5305	-0.03800 to 1.099	No	ns
PRPS1	0.000286	-0.5682 to 0.5688	No	ns
Figure 2e
β-Ala-Lys-Nε-AMCA/uM/ug protein	Ctrl	MTXR
0	16	16.1143
4	24.1143	86.3429
8	49.2571	106
12	53.6	149.371
24	66.7429	269.429
Figure 2f
	Ramos			6MPR			6MP SLC15A3 shRNA
	18.6	25.9	24.2	57.8	58.5	49.3	8.82	6.63	5.44
Tukey's multiple comparisons test	Mean diff.	95.00% CI of diff.	Below threshold?	Summary	Adjusted P Value
Ramos vs. 6MPR	-32.3	-41.87 to -22.73	Yes	***	0.0001	A-B
Ramos vs. 6MP SLC15A3 shRNA	15.94	6.369 to 25.50	Yes	**	0.0053	A-C
6MPR vs. 6MP SLC15A3 shRNA	48.24	38.67 to 57.80	Yes	****	<0.0001	B-C
Figure 2g
	Parent Gly-leu			6-MPR Gly-leu			Parent Gly-sar			6-MPR Gly-sar
10	1.44985	1.30264	1.48726	2.9174	2.85541	3.35524	1.0905	1.08089	1.15122	1.08971	1.07749	1.05181
5	1.44413	1.33117	1.40271	1.9692	1.87271	2.11723	1.10297	1.17756	1.20425	1.13393	1.12795	1.10909
2.5	1.16086	1.15981	1.22798	2.08439	1.48229	1.92686	1.13128	1.22423	1.21459	1.04659	1.08256	0.987888
1.25	1.21462	1.19076	1.30594	1.45389	1.30112	1.68551	1.11909	1.13742	1.31043	1.03645	1.11017	1.19809
0.625	1.21045	1.1885	1.2351	1.06569	1.13106	1.22123	1.04934	0.986099	0.906861	0.908215	0.941985	1.02181
0	0.991507	0.959029	1.04946	0.934048	1.24716	0.818794	0.991507	0.959029	1.04946	0.934048	1.24716	0.818794
Dunnett's multiple comparisons test	Mean diff.	95.00% CI of diff.	Below threshold?	Summary	Adjusted P Value
Row 1
6-MPR Gly-leu vs. Parent Gly-leu	1.629	1.378 to 1.881	Yes	****	<0.0001
6-MPR Gly-leu vs. Parent Gly-sar	1.935	1.684 to 2.187	Yes	****	<0.0001
6-MPR Gly-leu vs. 6-MPR Gly-sar	1.97	1.718 to 2.221	Yes	****	<0.0001
Row 2
6-MPR Gly-leu vs. Parent Gly-leu	0.5937	0.3421 to 0.8453	Yes	****	<0.0001
6-MPR Gly-leu vs. Parent Gly-sar	0.8248	0.5732 to 1.076	Yes	****	<0.0001
6-MPR Gly-leu vs. 6-MPR Gly-sar	0.8627	0.6111 to 1.114	Yes	****	<0.0001
Row 3
6-MPR Gly-leu vs. Parent Gly-leu	0.6483	0.3967 to 0.8999	Yes	****	<0.0001
6-MPR Gly-leu vs. Parent Gly-sar	0.6411	0.3895 to 0.8928	Yes	****	<0.0001
6-MPR Gly-leu vs. 6-MPR Gly-sar	0.7922	0.5405 to 1.044	Yes	****	<0.0001
Row 4
6-MPR Gly-leu vs. Parent Gly-leu	0.2431	-0.008552 to 0.4947	No	ns	0.0605
6-MPR Gly-leu vs. Parent Gly-sar	0.2912	0.03958 to 0.5428	Yes	*	0.0196
6-MPR Gly-leu vs. 6-MPR Gly-sar	0.3653	0.1137 to 0.6169	Yes	**	0.0027
Row 5
6-MPR Gly-leu vs. Parent Gly-leu	-0.07203	-0.3236 to 0.1796	No	ns	0.8283
6-MPR Gly-leu vs. Parent Gly-sar	0.1586	-0.09305 to 0.4102	No	ns	0.3019
6-MPR Gly-leu vs. 6-MPR Gly-sar	0.182	-0.06963 to 0.4336	No	ns	0.2038
Row 6
6-MPR Gly-leu vs. Parent Gly-leu	0	-0.2516 to 0.2516	No	ns	>0.9999
6-MPR Gly-leu vs. Parent Gly-sar	0	-0.2516 to 0.2516	No	ns	>0.9999
6-MPR Gly-leu vs. 6-MPR Gly-sar	0	-0.2516 to 0.2516	No	ns	>0.9999
Figure 2h
	Ramos			6MPR			6MPR SLC15A3 shRNA
Gly-Ile	0.842653	0.918747	0.831934	1.57021	1.63009	1.92175	1.18049	1.31434	1.18918
Gly-Val	1.10969	1.10383	1.10584	1.51622	2.30614	1.86628	0.957806	1.14533	1.16135
Gly-Ala	1.00344	0.831904	1.05163	0.967162	0.515677	1.28221	1.0226	0.778588	0.853566
2way ANOVA
Tukey's multiple comparisons test	Mean diff.	95.00% CI of diff.	Below threshold?	Summary	Adjusted P Value
Gly-Ile
Ramos vs. 6MPR	-0.8429	-1.277 to -0.4091	Yes	***	0.0003
Ramos vs. 6MPR SLC15A3 shRNA	-0.3636	-0.7974 to 0.07028	No	ns	0.11
6MPR vs. 6MPR SLC15A3 shRNA	0.4793	0.04550 to 0.9132	Yes	*	0.0291
Gly-Val
Ramos vs. 6MPR	-0.7898	-1.224 to -0.3559	Yes	***	0.0006
Ramos vs. 6MPR SLC15A3 shRNA	0.01829	-0.4156 to 0.4521	No	ns	0.9936
6MPR vs. 6MPR SLC15A3 shRNA	0.8081	0.3742 to 1.242	Yes	***	0.0004
Gly-Ala
Ramos vs. 6MPR	0.04064	-0.3932 to 0.4745	No	ns	0.969
Ramos vs. 6MPR SLC15A3 shRNA	0.07741	-0.3564 to 0.5113	No	ns	0.8927
6MPR vs. 6MPR SLC15A3 shRNA	0.03676	-0.3971 to 0.4706	No	ns	0.9746
Figure 2i
	Parent				6-MPR
Ctrl	1.03286	1.27984	1.10651	0.58078	1.32961	1.19592	1.36464	1.32428
1mM Histidine	0.985936	1.03785	0.9991	0.977111	0.910269	0.953392	0.865088	0.813291
1mM Gly-leu	0.915549	1.16733	1.06531	0.85181	1.57014	2.21721	2.30428	1.9687
2way ANOVA
Šídák's multiple comparisons test	Mean diff.	95.00% CI of diff.	Below threshold?	Summary	Adjusted P Value
Parent - 6-MPR
Ctrl	-0.3036	-0.6657 to 0.05850	No	ns	0.117
1mM Histidine	0.1145	-0.2476 to 0.4766	No	ns	0.8012
1mM Gly-leu	-1.015	-1.377 to -0.6530	Yes	****	<0.0001

## Sheet: Figure 3 (done)
Figure 3b
	Parent			6-MPR
GMP	11.3	10.58	10.7	23.58	23.78	25.53
AMP	25.17	23.21	22.87	25.94	25.62	27.11
IMP	20.77	20.23	20.96	20.6	18.22	18.87
XMP	21.12	19.5	22.98	30.53	29.09	32
Gly	8.94	8.35	8.88	7.88	7.6	9.71
2way ANOVA
Šídák's multiple comparisons test	Mean diff.	95.00% CI of diff.	Below threshold?	Summary	Adjusted P Value
Parent - 6-MPR
GMP	-13.44	-15.94 to -10.93	Yes	****	<0.0001
AMP	-2.473	-4.976 to 0.02944	No	ns	0.0538
IMP	1.423	-1.079 to 3.926	No	ns	0.4795
XMP	-9.34	-11.84 to -6.837	Yes	****	<0.0001
Gly	0.3267	-2.176 to 2.829	No	ns	0.9981
Figure 3c
	Parent			6-MPR
Cytosine	17.68	18.97	18.49	17.56	18.33	18.67
Adenine	14.52	11.77	16.76	11.79	12.87	11.27
AMP	9.21	8.37	9.2	7.78	7.35	7.28
2way ANOVA
Šídák's multiple comparisons test	Mean diff.	95.00% CI of diff.	Below threshold?	Summary	Adjusted P Value
Parent - 6-MPR
Cytosine	0.1933	-2.413 to 2.800	No	ns	0.996
Adenine	2.373	-0.2332 to 4.980	No	ns	0.0782
AMP	1.457	-1.150 to 4.063	No	ns	0.3805
Figure 3d
	Parent			6mpR
leucine	20.95	20.8	20.83	21.92	22.57	21.73
keto leucine	20.85	19.45	20.96	20.68	20.8	20.98
N-acetyl leucine	11.51	11.81	11.8	13.38	12.7	11.46
2way ANOVA
Šídák's multiple comparisons test	Mean diff.	95.00% CI of diff.	Below threshold?	Summary	Adjusted P Value
Parent - 6mpR
leucine	-1.213	-2.489 to 0.06241	No	ns	0.0639
keto leucine	-0.4	-1.676 to 0.8757	No	ns	0.7863
N-acetyl leucine	-0.8067	-2.082 to 0.4691	No	ns	0.2838
Figure 3i
	Parent			6MPR			6MPR SLC15A3 shRNA
Veh	0.998225	1.00178	0.9346	0.994182	1.00582	0.924087	0.971019	1.02898	0.90544
1μM 6-MP	0.585758	0.640526	0.623193	0.81508	0.743819	0.91521	0.650474	0.670175	0.734613
Tukey's multiple comparisons test	Mean diff.	95.00% CI of diff.	Below threshold?	Summary	Adjusted P Value
Veh
Parent vs. 6MPR	0.003504	-0.1136 to 0.1206	No	ns	0.9965
Parent vs. 6MPR SLC15A3 shRNA	0.00972	-0.1074 to 0.1268	No	ns	0.9734
6MPR vs. 6MPR SLC15A3 shRNA	0.006216	-0.1109 to 0.1233	No	ns	0.989
1μM 6-MP
Parent vs. 6MPR	-0.2082	-0.3253 to -0.09112	Yes	**	0.0013
Parent vs. 6MPR SLC15A3 shRNA	-0.0686	-0.1857 to 0.04850	No	ns	0.2983
6MPR vs. 6MPR SLC15A3 shRNA	0.1396	0.02252 to 0.2567	Yes	*	0.02

## Sheet: Figure 4 (done)
Figure 4b
Parental PLA	6mpR PLA		Column B	6mpR PLA
7	8		vs.	vs.
5	2		Column A	Parental PLA
6	3
3	2		Unpaired t test with Welch's correction
0	5		P value	<0.0001
0	2		P value summary	****
1	3		Significantly different (P < 0.05)?	Yes
1	6		One- or two-tailed P value?	Two-tailed
2	4		Welch-corrected t, df	t=4.507, df=105.9
0	3
0	4
2	3
0	6
2	3
1	2
1	3
2	5
3	9
	2
0	5
5	5
3	4
2	4
7	10
7	9
3	2
4	4
5	8
3	6
1	11
3	3
4	5
4	5
6	2
3	6
7	6
1	8
2	5
6	5
3	4
2	2
3	2
3	4
2	5
5	5
1	4
5	5
5	5
4	8
2	8
3	7
4	8
	4
	5
	3
	6
	5
Figure 4c
Parent	6MPR		Table Analyzed	SLC15A3/mTOR PLA + LAMP2 Co-stain
3	5
2	1		Column B	6MPR
3	2		vs.	vs.
2	1		Column A	Parent
0	2
0	1		Unpaired t test with Welch's correction
0	2		P value	<0.0001
0	4		P value summary	****
1	3		Significantly different (P < 0.05)?	Yes
0	0		One- or two-tailed P value?	Two-tailed
0	1		Welch-corrected t, df	t=6.961, df=101.4
1	2
0	4
0	1
0	1
0	2
0	3
0	2
2	1
0	3
2	2
1	0
0	2
2	2
1	3
1	1
1	1
1	1
3	1
0	5
0	1
1	1
1	3
2	1
2	5
2	2
0	2
0	4
1	2
0	2
0	2
0	1
0	2
0	3
2	2
0	2
0	4
0	1
1	3
0	3
0	4
0	6
	3
	4
	3
	1
	3
Figure 4d
Parent	6mpR		Column B	6mpR
42.8571	62.5		vs.	vs.
40	50		Column A	Parent
50	66.6667
66.6667	50		Unpaired t test with Welch's correction
0	40		P value	<0.0001
0	50		P value summary	****
0	66.6667		Significantly different (P < 0.05)?	Yes
0	66.6667		One- or two-tailed P value?	Two-tailed
50	75		Welch-corrected t, df	t=6.760, df=98.76
	0
	25
50	66.6667
	66.6667
0	33.3333
0	50
0	66.6667
0	60
0	22.2222
22.2222	50
	60
40	40
33.3333	0
0	50
28.5714	20
14.2857	33.3333
33.3333	50
25	25
20	12.5
100	16.6667
0	45.4545
0	33.3333
25	20
25	60
33.3333	50
66.6667	83.3333
28.5714	33.3333
0	25
0	80
16.6667	40
0	50
0	100
0	50
0	50
0	60
40	40
0	50
0	80
0	20
25	37.5
0	37.5
0	57.1429
0	75
	75
	80
	100
	16.6667
	60
Figure 4e
	Parent			6-MPR			6-MP SLC15A3 shRNA
SLC15A3	1.00649	0.974098	1.01997	2.78537	2.79026	2.76178	0.314803	0.359528	0.349115
SLC15A4	1.06124	0.968765	0.972672	1.00164	1.09959	1.10223	0.902125	0.966986	1.0064
Dunnett's multiple comparisons test	Mean diff.	95.00% CI of diff.	Below threshold?	Summary	Adjusted P Value
SLC15A3
Parent vs. 6-MPR	-1.779	-1.863 to -1.695	Yes	****	<0.0001
Parent vs. 6-MP SLC15A3 shRNA	0.659	0.5751 to 0.7430	Yes	****	<0.0001
SLC15A4
Parent vs. 6-MPR	-0.06693	-0.1509 to 0.01703	No	ns	0.121
Parent vs. 6-MP SLC15A3 shRNA	0.04239	-0.04157 to 0.1263	No	ns	0.3728
Figure 4g
	Parent			6-MPR			6MPR SLC15A3 shRNA1
5	0.14905	0.134628	0.153729	1.0607	1.0485	1.0212	0.68242	0.65835	0.6787
1	0.159512	0.153846	0.167703	1.0866	1.0622	1.0315	0.6458	0.63453	0.6082
0.2	0.294388	0.279169	0.305762	1.1308	1.0849	1.1739	0.76194	0.77395	0.7592
0.04	0.72463	0.674918	0.836463	1.1129	1.1053	1.1739	0.9288	1.05189	0.96439
0.008	0.887768	0.89049	0.902689	1.1585	1.0692	1.1186	1.03305	1.08106	1.1032
0.0016	0.928012	0.903269	0.986576	1.1464	1.1479	1.2608	1.18939	1.09089	1.1413
0.00032	1.04743	1.02865	1.15902	1.107	1.0734	1.1338	1.22957	1.26687	1.0797
0	1.04587	1.0281	0.926031	1.0449	0.9681	0.9871	1.03153	0.99527	0.9732
Dunnett's multiple comparisons test	Mean diff.	95.00% CI of diff.	Below threshold?	Summary	Adjusted P Value
Row 1
6MPR SLC15A3 shRNA1 vs. Parent	0.5274	0.4419 to 0.6128	Yes	****	<0.0001
6MPR SLC15A3 shRNA1 vs. 6-MPR	-0.3703	-0.4558 to -0.2849	Yes	****	<0.0001
Row 2
6MPR SLC15A3 shRNA1 vs. Parent	0.4692	0.3837 to 0.5546	Yes	****	<0.0001
6MPR SLC15A3 shRNA1 vs. 6-MPR	-0.4306	-0.5160 to -0.3451	Yes	****	<0.0001
Row 3
6MPR SLC15A3 shRNA1 vs. Parent	0.4719	0.3865 to 0.5574	Yes	****	<0.0001
6MPR SLC15A3 shRNA1 vs. 6-MPR	-0.3648	-0.4503 to -0.2794	Yes	****	<0.0001
Row 4
6MPR SLC15A3 shRNA1 vs. Parent	0.2364	0.1509 to 0.3218	Yes	****	<0.0001
6MPR SLC15A3 shRNA1 vs. 6-MPR	-0.149	-0.2345 to -0.06355	Yes	***	0.0005
Row 5
6MPR SLC15A3 shRNA1 vs. Parent	0.1788	0.09334 to 0.2642	Yes	****	<0.0001
6MPR SLC15A3 shRNA1 vs. 6-MPR	-0.043	-0.1284 to 0.04246	No	ns	0.4165
Row 6
6MPR SLC15A3 shRNA1 vs. Parent	0.2012	0.1158 to 0.2867	Yes	****	<0.0001
6MPR SLC15A3 shRNA1 vs. 6-MPR	-0.04451	-0.1300 to 0.04095	No	ns	0.3932
Row 7
6MPR SLC15A3 shRNA1 vs. Parent	0.1137	0.02823 to 0.1991	Yes	**	0.0075
6MPR SLC15A3 shRNA1 vs. 6-MPR	0.08731	0.001861 to 0.1728	Yes	*	0.0446
Row 8
6MPR SLC15A3 shRNA1 vs. Parent	0	-0.08545 to 0.08545	No	ns	>0.9999
6MPR SLC15A3 shRNA1 vs. 6-MPR	-3.333e-05	-0.08549 to 0.08542	No	ns	>0.9999
Figure 4i
WT	6mpR		Column B	6mpR
1	15		vs.	vs.
1	2		Column A	WT
1	9
1	14		Unpaired t test with Welch's correction
0	8		P value	<0.0001
0	8		P value summary	****
0	10		Significantly different (P < 0.05)?	Yes
0	6		One- or two-tailed P value?	Two-tailed
0	3		Welch-corrected t, df	t=9.890, df=61.38
0	2
0	0
0	0
0	0
0	10
0	6
0	19
0	16
0	7
0	8
0	1
0	13
0	7
0	7
1	12
1	9
1	17
1	6
2	16
0	8
0	0
0	8
0	4
0	5
0	7
0	13
0	7
0	8
0	5
0	13
0	12
0	3
0	1
1	10
0	3
0	4
0	2
0	3
0	0
0	1
0	3
0	3
0	1
0	2
0	4
0	11
0	3
0	7
0	3
1	2
0	1
0	2
0	2
0
0
0
0
0
0
0
0
0
0
0
0
0
0
0
0
0
0
0
0
0
0
0
0
0
1
1
0
0
0
0
0
0
0
1
0
0
0
0
0
0
1
0
0
0
0
1
0
0
0
0
0
0
0
0
0

## Sheet: Figure 5 (done)
Figure 5a
rapamycin	Parant				6MPR
5	0.753825	0.778156	0.737183	0.758181	0.405268	0.426642	0.437253	0.438517
1	0.953936	1.00548	1.00466	1.0052	0.57754	0.618559	0.648553	0.627983
0.2	1.02753	1.00809	1.02249	1.03646	0.624308	0.650584	0.62124	0.655316
0	0.957567	0.972212	0.97159	1.09863	0.969932	0.963733	1.00715	1.05919
Parant - 6MPR
Row 1	0.3299	0.2668 to 0.3931	Yes	****	<0.0001
Row 2	0.3742	0.3110 to 0.4373	Yes	****	<0.0001
Row 3	0.3858	0.3226 to 0.4489	Yes	****	<0.0001
Row 4	0	-0.06316 to 0.06316	No	ns	>0.9999
Figure 5b
Rapamycin/nM	Parent			6MPR
260	0.527039	0.512172	0.52728	0.0956	0.0987	0.0874
52	0.622705	0.581095	0.577251	0.0903	0.0818	0.089
0	1.14836	1.03938	0.960621	1.0317	0.9845	0.9839
Šídák's multiple comparisons test	Mean diff.	95.00% CI of diff.	Below threshold?	Summary	Adjusted P Value
Parent - 6MPR
Row 1	0.4283	0.3341 to 0.5225	Yes	****	<0.0001
Row 2	0.5067	0.4125 to 0.6008	Yes	****	<0.0001
Row 3	0.04942	-0.04478 to 0.1436	No	ns	0.4318
Figure 5d
		euMyc Veh	euMyc Rapa
31-Jan-2025	17-Feb-2025	1
31-Jan-2025	17-Feb-2025	1
31-Jan-2025	16-Feb-2025	1
31-Jan-2025	14-Feb-2025	1
31-Jan-2025	18-Feb-2025		1
31-Jan-2025	17-Feb-2025		1
31-Jan-2025	18-Feb-2025		1
31-Jan-2025	18-Feb-2025		1
22-Feb-2024	12-Mar-2024	1
22-Feb-2024	14-Mar-2024	1
22-Feb-2024	14-Mar-2024	1
22-Feb-2024	14-Mar-2024	1
22-Feb-2024	11-Mar-2024	1
22-Feb-2024	14-Mar-2024		1
22-Feb-2024	12-Mar-2024		1
22-Feb-2024	12-Mar-2024		1
22-Feb-2024	11-Mar-2024		1
22-Feb-2024	11-Mar-2024		1
Logrank (Mantel-Cox) test
Chi square	0.03787
df	1
P value	0.8457
P value summary	ns
Are the survival curves sig different?	No
		euMyc 6mpr Veh	euMyc 6mpr Rapa
1-Feb-2025	14-Feb-2025	1
1-Feb-2025	16-Feb-2025	1
1-Feb-2025	19-Feb-2025	1
1-Feb-2025	19-Feb-2025		1
1-Feb-2025	21-Feb-2025		1
1-Feb-2025	22-Feb-2025		1
1-Feb-2025	22-Feb-2025		1
1-Feb-2025	24-Feb-2025		1
21-Mar-2025	4-Apr-2025	1
21-Mar-2025	4-Apr-2025	1
21-Mar-2025	5-Apr-2025	1
21-Mar-2025	6-Apr-2025	1
21-Mar-2025	6-Apr-2025	1
21-Mar-2025	7-Apr-2025		1
21-Mar-2025	9-Apr-2025		1
21-Mar-2025	8-Apr-2025		1
21-Mar-2025	10-Apr-2025		1
22-Feb-2024	6-Mar-2024	1
22-Feb-2024	7-Mar-2024	1
22-Feb-2024	7-Mar-2024	1
22-Feb-2024	8-Mar-2024	1
22-Feb-2024	7-Mar-2024		1
22-Feb-2024	8-Mar-2024		1
22-Feb-2024	9-Mar-2024		1
22-Feb-2024	10-Mar-2024		1
Logrank (Mantel-Cox) test
Chi square	13.48
df	1
P value	0.0002
P value summary	***
Are the survival curves sig different?	Yes
Figure 5e
days	Veh	Rapamycin
11	1
18	1
21	1
22	1
24	1
18		1
21		1
22		1
23		1
23		1
Logrank (Mantel-Cox) test
Chi square	0.04935
df	1
P value	0.8242
P value summary	ns
Are the survival curves sig different?	No
days	Veh	Rapamycin
9	1
14	1
14	1
16	1
18	1
11	1
12	1
13	1
15	1
15	1
15		1
17		1
18		1
19		1
19		1
18		1
23		1
24		1
26		1
26		1
Logrank (Mantel-Cox) test
Chi square	14.71
df	1
P value	0.0001
P value summary	***
Are the survival curves sig different?	Yes
Figure 5f
	Ctrl			6MPr
50	1.0141	0.9624	1.0235	1.05172	0.97314	0.97514
100	1.0909	0.9811	0.984	0.92137	0.95469	0.99463
200	1.0536	1.0142	1.0209	0.80413	0.80782	0.81975
2way ANOVA
Šídák's multiple comparisons test	Mean diff.	95.00% CI of diff.	Below threshold?	Summary	Adjusted P Value
Ctrl - 6MPr
50	0	-0.08693 to 0.08693	No	ns	>0.9999
100	0.06177	-0.02516 to 0.1487	No	ns	0.2022
200	0.219	0.1321 to 0.3059	Yes	****	<0.0001
Figure 5g
	euMyc			euMyc 6MPr
400	0.899988	0.865392	0.930418	0.75532	0.807486	0.745314
200	0.932617	0.865837	0.879931	0.860848	0.719168	0.865718
100	0.845328	0.957815	0.869958	0.809164	0.82185	0.893973
0	0.984781	1.01724	0.997981	1.01455	1.02054	0.964913
50	0.899181	0.961886	0.940665	0.914536	0.944332	0.969606
Šídák's multiple comparisons test	Mean diff.	95.00% CI of diff.	Below threshold?	Summary	Adjusted P Value
euMyc - euMyc 6MPr
Row 1	0.1292	0.02854 to 0.2299	Yes	**	0.0081
Row 2	0.07755	-0.02314 to 0.1782	No	ns	0.1889
Row 3	0.04937	-0.05132 to 0.1501	No	ns	0.6284
Row 4	3.333e-09	-0.1007 to 0.1007	No	ns	>0.9999
Row 5	-0.008914	-0.1096 to 0.09177	No	ns	0.9997
Figure 5h
Days		Veh	1,25-VD3
4-Mar-2024	12-Mar-2024	1
4-Mar-2024	14-Mar-2024	1
4-Mar-2024	14-Mar-2024	1
4-Mar-2024	14-Mar-2024	1
4-Mar-2024	11-Mar-2024	1
4-Mar-2024	12-Mar-2024		1
4-Mar-2024	12-Mar-2024		1
4-Mar-2024	14-Mar-2024		1
4-Mar-2024	16-Mar-2024		1
4-Mar-2024	18-Mar-2024		1
Logrank (Mantel-Cox) test
Chi square	1.129
df	1
P value	0.288
P value summary	ns
Are the survival curves sig different?	No
Days		Veh	1,25-VD3
1-Mar-2024	6-Mar-2024	1
1-Mar-2024	7-Mar-2024	1
1-Mar-2024	7-Mar-2024	1
1-Mar-2024	8-Mar-2024	1
1-Mar-2024	7-Mar-2024	1
1-Mar-2024	7-Mar-2024		1
1-Mar-2024	8-Mar-2024		1
1-Mar-2024	8-Mar-2024		1
1-Mar-2024	9-Mar-2024		1
1-Mar-2024	8-Mar-2024		1
1-Mar-2024	9-Mar-2024		1
1-Mar-2024	10-Mar-2024		1
Logrank (Mantel-Cox) test
Chi square	5.758
df	1
P value	0.0164
P value summary	*
Are the survival curves sig different?	Yes
Figure 5i
		Veh	1,25-VD3
31-Jan-2022	9-Mar-2022	1
31-Jan-2022	18-Mar-2022	1
31-Jan-2022	18-Mar-2022	1
31-Jan-2022	18-Mar-2022	1
31-Jan-2022	18-Mar-2022	1
31-Jan-2022	2-Mar-2022		1
31-Jan-2022	18-Mar-2022		1
31-Jan-2022	10-Mar-2022		1
31-Jan-2022	14-Mar-2022		1
31-Jan-2022	18-Mar-2022		1
Logrank (Mantel-Cox) test
Chi square	1.281
df	1
P value	0.2578
P value summary	ns
Are the survival curves sig different?	No
		Veh	1,25-VD3
25-Mar-2022	4-Apr-2022	1
25-Mar-2022	6-Apr-2022	1
25-Mar-2022	7-Apr-2022	1
25-Mar-2022	7-Apr-2022	1
25-Mar-2022	8-Apr-2022	1
25-Mar-2022	9-Apr-2022	1
25-Mar-2022	7-Apr-2022		1
25-Mar-2022	10-Apr-2022		1
25-Mar-2022	9-Apr-2022		1
25-Mar-2022	11-Apr-2022		1
25-Mar-2022	11-Apr-2022		1
25-Mar-2022	13-Apr-2022		1
25-Mar-2022	13-Apr-2022		1
25-Mar-2022	14-Apr-2022		1
25-Mar-2022	18-Apr-2022		1
Logrank (Mantel-Cox) test
Chi square	11.38
df	1
P value	0.0007
P value summary	***
Are the survival curves sig different?	Yes

## Sheet: Figure 6 (done)
Figure 6b
Before	After Chemotherapy
11242.2	19992.2
8216.87	13033.1
11561.4	17387.2
1009.08	9260.6
9640.09	10288
Paired t test
P value	0.0176
P value summary	*
Significantly different (P < 0.05)?	Yes
One- or two-tailed P value?	Two-tailed
t, df	t=3.899, df=4
Number of pairs	5
Figure 6e
MTX	Parental	MTXR
1	0.186039	0.875031
0.5	0.207905	1.08721
0.25	0.287006	1.16488
0.125	0.366335	1.12807
0.0625	0.688509	1.04981
0.03125	0.98254	1.15699
0.015625	1.01547	1.04571
0.007813	0.997109	1.10289
0.003906	1	1
Figure 6f
	Parental			6MPR
Ctrl	18.6	25.9	24.2	57.8	58.5	49.3
SLC15A3 shRNA	8.3	5.83	6.02	8.82	6.63	5.44
Tukey's multiple comparisons test	Mean diff.	95.00% CI of diff.	Below threshold?	Summary	Adjusted P Value
Ctrl:Parental vs. Ctrl:6MPR	-32.3	-41.13 to -23.47	Yes	****	<0.0001
Ctrl:Parental vs. SLC15A3 shRNA:Parental	16.18	7.350 to 25.02	Yes	**	0.0017
Ctrl:Parental vs. SLC15A3 shRNA:6MPR	15.94	7.104 to 24.77	Yes	**	0.0019
Ctrl:6MPR vs. SLC15A3 shRNA:Parental	48.48	39.65 to 57.32	Yes	****	<0.0001
Ctrl:6MPR vs. SLC15A3 shRNA:6MPR	48.24	39.40 to 57.07	Yes	****	<0.0001
SLC15A3 shRNA:Parental vs. SLC15A3 shRNA:6MPR	-0.2467	-9.080 to 8.586	No	ns	0.9997
Figure 6g
Rapamycin/nM	Ramos			MTXR
5000	0.813734	0.792662	0.7611	0.706841	0.697101	0.71264
1000	1.01863	0.934495	0.970547	0.872998	0.800824	0.832744
200	0.920456	1.00256	0.947123	0.853994	0.815807	0.831776
40	1.03089	0.936665	0.846625	0.799832	0.802649	0.779947
8	1.00549	0.926235	0.887729	0.808785	0.775686	0.822462
0	1.06902	1.00057	0.999434	0.987479	0.930228	1.01252
Šídák's multiple comparisons test	Mean diff.	95.00% CI of diff.	Below threshold?	Summary	Adjusted P Value
Ramos - MTXR
Row 1	0.107	0.007143 to 0.2068	Yes	*	0.031
Row 2	0.139	0.03921 to 0.2389	Yes	**	0.0032
Row 3	0.1229	0.02303 to 0.2227	Yes	*	0.0103
Row 4	0.1439	0.04409 to 0.2437	Yes	**	0.0023
Row 5	0.1375	0.03768 to 0.2373	Yes	**	0.0036
Row 6	0.04626	-0.05357 to 0.1461	No	ns	0.7311

## Sheet: Supp F2 (dnoe)
Figure 2a
concentration	AMCA reading
0	5562
20	5979
40	6438
80	6833
Goodness of Fit
R squared	0.9575
Sy.x	139.3
Figure 2b
	Ramos			6MPR			6MP SLC15A3 shRNA
SLC15A3	1.06514	1.0014	0.937533	1.3775	1.80392	1.53094	0.258139	0.290173	0.347329
1way ANOVA
Tukey's multiple comparisons test	Mean diff.	95.00% CI of diff.	Below threshold?	Summary	Adjusted P Value
Ramos vs. 6MPR	-0.5694	-0.9017 to -0.2372	Yes	**	0.0046	A-B
Ramos vs. 6MP SLC15A3 shRNA	0.7028	0.3706 to 1.035	Yes	**	0.0015	A-C
6MPR vs. 6MP SLC15A3 shRNA	1.272	0.9400 to 1.604	Yes	****	<0.0001	B-C

## Sheet: Supp F3 (done)
Figure 3b
Parental	6MPR
81.349	123.171
75.083	119.89
78.062	123.171
	119.89
Unpaired t test with Welch's correction
P value	0.0002
P value summary	***
Significantly different (P < 0.05)?	Yes
One- or two-tailed P value?	Two-tailed
Welch-corrected t, df	t=21.23, df=3.091
Figure 3d
	Parental shCtrl			6MPR shCtrl			Parental shSLC38A9			6MPR shSLC38A9			Parental shSestrin2			6MPR shSestrin2
SLC38A9	1.02203	0.927693	1.0547	1.01248	0.909936	1.13335	0.134202	0.109872	0.186125	0.159595	0.19552	0.208917	1.00423	1.04264	1.00867	0.917943	0.939211	1.00474
Sestrin2	0.901692	1.08433	1.02278	0.923711	0.96039	0.949966	0.841923	0.787171	0.805609	0.668076	0.617934	0.615396	0.219012	0.238333	0.206462	0.313432	0.299597	0.299014
Dunnett's multiple comparisons test	Mean diff.	95.00% CI of diff.	Below threshold?	Summary	Adjusted P Value
SLC38A9
Parental shCtrl vs. 6MPR shCtrl	-0.01711	-0.1316 to 0.09740	No	ns	0.9929
Parental shCtrl vs. Parental shSLC38A9	0.8581	0.7436 to 0.9726	Yes	****	<0.0001
Parental shCtrl vs. 6MPR shSLC38A9	0.8135	0.6990 to 0.9280	Yes	****	<0.0001
Parental shCtrl vs. Parental shSestrin2	-0.01704	-0.1315 to 0.09747	No	ns	0.9931
Parental shCtrl vs. 6MPR shSestrin2	0.04751	-0.06700 to 0.1620	No	ns	0.6959
Sestrin2
Parental shCtrl vs. 6MPR shCtrl	0.05824	-0.05627 to 0.1728	No	ns	0.5232
Parental shCtrl vs. Parental shSLC38A9	0.1914	0.07686 to 0.3059	Yes	***	0.0007
Parental shCtrl vs. 6MPR shSLC38A9	0.3691	0.2546 to 0.4836	Yes	****	<0.0001
Parental shCtrl vs. Parental shSestrin2	0.7817	0.6672 to 0.8962	Yes	****	<0.0001
Parental shCtrl vs. 6MPR shSestrin2	0.6989	0.5844 to 0.8134	Yes	****	<0.0001
Dunnett's multiple comparisons test	Mean diff.	95.00% CI of diff.	Below threshold?	Summary	Adjusted P Value
SLC38A9
6MPR shCtrl vs. Parental shCtrl	0.01711	-0.09740 to 0.1316	No	ns	0.9929
6MPR shCtrl vs. Parental shSLC38A9	0.8752	0.7607 to 0.9897	Yes	****	<0.0001
6MPR shCtrl vs. 6MPR shSLC38A9	0.8306	0.7161 to 0.9451	Yes	****	<0.0001
6MPR shCtrl vs. Parental shSestrin2	7.536e-05	-0.1144 to 0.1146	No	ns	>0.9999
6MPR shCtrl vs. 6MPR shSestrin2	0.06462	-0.04989 to 0.1791	No	ns	0.4277
Sestrin2
6MPR shCtrl vs. Parental shCtrl	-0.05824	-0.1728 to 0.05627	No	ns	0.5232
6MPR shCtrl vs. Parental shSLC38A9	0.1331	0.01861 to 0.2476	Yes	*	0.0188
6MPR shCtrl vs. 6MPR shSLC38A9	0.3109	0.1964 to 0.4254	Yes	****	<0.0001
6MPR shCtrl vs. Parental shSestrin2	0.7234	0.6089 to 0.8379	Yes	****	<0.0001
6MPR shCtrl vs. 6MPR shSestrin2	0.6407	0.5262 to 0.7552	Yes	****	<0.0001
Figure 3e
	Parental shCtrl			6MPR shCtrl			Parental shSLC38A9			6MPR shSLC38A9			Parental shSestrin2			6MPR shSestrin2
P-S6RP/t-S6RP	10.88	7.86957	9.28779	14.3269	14.6696	14.232	10.2976	9.50276	9.53216	9.71292	8.41584	12.3462	13.25	11.3714	14.2922	12.4832	14.5139	14.7419
Tukey's multiple comparisons test	Mean diff.	95.00% CI of diff.	Below threshold?	Summary	Adjusted P Value
Parental shCtrl vs. 6MPR shCtrl	-5.064	-8.652 to -1.475	Yes	**	0.0049	A-B
Parental shCtrl vs. Parental shSLC38A9	-0.4317	-4.020 to 3.157	No	ns	0.9982	A-C
Parental shCtrl vs. 6MPR shSLC38A9	-0.8125	-4.401 to 2.776	No	ns	0.9693	A-D
Parental shCtrl vs. Parental shSestrin2	-3.625	-7.214 to -0.03695	Yes	*	0.0472	A-E
Parental shCtrl vs. 6MPR shSestrin2	-4.567	-8.156 to -0.9788	Yes	*	0.0107	A-F
6MPR shCtrl vs. Parental shSLC38A9	4.632	1.044 to 8.220	Yes	**	0.0096	B-C
6MPR shCtrl vs. 6MPR shSLC38A9	4.251	0.6628 to 7.840	Yes	*	0.0176	B-D
6MPR shCtrl vs. Parental shSestrin2	1.438	-2.150 to 5.027	No	ns	0.7557	B-E
6MPR shCtrl vs. 6MPR shSestrin2	0.4965	-3.092 to 4.085	No	ns	0.9966	B-F
Parental shSLC38A9 vs. 6MPR shSLC38A9	-0.3808	-3.969 to 3.208	No	ns	0.999	C-D
Parental shSLC38A9 vs. Parental shSestrin2	-3.194	-6.782 to 0.3948	No	ns	0.0921	C-E
Parental shSLC38A9 vs. 6MPR shSestrin2	-4.136	-7.724 to -0.5470	Yes	*	0.0211	C-F
6MPR shSLC38A9 vs. Parental shSestrin2	-2.813	-6.401 to 0.7756	No	ns	0.1622	D-E
6MPR shSLC38A9 vs. 6MPR shSestrin2	-3.755	-7.343 to -0.1662	Yes	*	0.0385	D-F
Parental shSestrin2 vs. 6MPR shSestrin2	-0.9418	-4.530 to 2.647	No	ns	0.944	E-F

## Sheet: Supp F4 (done)
Figure 4b
Parental	6mpR	6mpR SLC15A3 NC		1way ANOVA
1	2	1		Tukey's multiple comparisons test	Mean diff.	95.00% CI of diff.	Below threshold?	Summary	Adjusted P Value
1	4	1		Parental vs. 6mpR	-2.995	-3.400 to -2.590	Yes	****	<0.0001	A-B
1	7	1		Parental vs. 6mpR SLC15A3 NC	0.02798	-0.4126 to 0.4686	No	ns	0.9878	A-C
1	1	1		6mpR vs. 6mpR SLC15A3 NC	3.023	2.573 to 3.473	Yes	****	<0.0001	B-C
1	2	1
1	3	1
1	3	0
1	6	0
2	0	0
0	2	0
0	3	0
0	2	0
0	1	0
0	3	0
0	2	0
0	5	0
0	4	0
0	2	0
0	1	0
0	1	0
0	1	0
0	0	0
0	6	0
0	11	0
0	1	0
0	6	1
0	1	1
0	2	1
0	2	1
0	6	1
0	9	1
0	5	3
0	3	0
0	2	0
0	3	0
0	6	0
1	6	0
1	3	0
1	6	0
1	2	0
2	7	0
2	3	0
2	5	0
0	4	0
0	4	0
0	5	0
0	4	0
0	4	0
0	4	0
0	2	0
0	2	0
0	2	1
0	3	1
0	1	1
0	8	1
0	2	2
0	4	0
0	15	0
0	3	0
0	2	0
0	3	0
0	5	0
0	2	0
0	2	0
0	5	0
0	0	0
0	2	0
0	5	0
0	3	0
0	1	0
0	2	0
1	1	3
1	0	2
2	1	2
0	2	0
0	6	0
0	3	0
0	2	0
0	4	0
0	3	0
0	3	0
0	4	0
0	4	0
0	3	0
0	6	0
0	2	0
0	3	0
0	0	0
0	0	0
0	3	0
0	6	0
0	6	0
0	6	0
1	4	0
1	4	0
1	4	0
1	3	0
1	1	0
2	4	0
2	2
3	1
3	3
0	3
0	3
0	4
0	2
0	2
0	3
0	3
0	2
0	5
0	4
0	1
0	7
0	5
0	1
0	0
0	3
0	3
0	6
0	1
0	2
0	5
0	5
0	4
0	1
0	1
2	9
2	2
2	3
1	2
0	3
0	2
0	3
0
0
0
0
0
0
0
0
0
0
0
0
0
0
Figure 4d
Parental	6MPR
0	0.467466
0.0373537	0.437051
-0.0441524	0.260451
Unpaired t test with Welch's correction
P value	0.017
P value summary	*
Significantly different (P < 0.05)?	Yes
One- or two-tailed P value?	Two-tailed
Welch-corrected t, df	t=5.685, df=2.524
Figure 4f
Parental Starved	Parental Refed
1	1		Table Analyzed	Data 1
0	0
5	0		Column B	Parental Refed
7	0		vs.	vs.
1	2		Column A	Parental Starved
1	1
5	2		Unpaired t test with Welch's correction
3	0		P value	<0.0001
3	0		P value summary	****
4	5		Significantly different (P < 0.05)?	Yes
4	5		One- or two-tailed P value?	Two-tailed
5	0		Welch-corrected t, df	t=6.196, df=135.0
6	1
5	1
2	0
4	1
1	3
1	0
1	0
1	0
4	7
3	5
3	2
3	0
2	2
3	4
1	1
0	2
3	4
5	0
2	1
3	3
2	0
2	3
1	3
4	3
4	3
6	0
6	2
8	1
5	0
5	1
1	1
7	1
4	0
4	0
6	1
3	3
1	0
5	3
6	3
5	0
5	0
3	1
2	4
5	2
3	0
5	0
3	2
0
5
1
1
2
1
5
2
3
2
4
2
1
4
3
5
4
4
2
2
5
7
6
4
1
2
6
3
6

## Sheet: Supp F5 (done)
Figure 5b
Parental	6MPR
1	19.3
1.46	11.7
6.78	22.2
Unpaired t test with Welch's correction
P value	0.0237
P value summary	*
Significantly different (P < 0.05)?	Yes
One- or two-tailed P value?	Two-tailed
Welch-corrected t, df	t=4.027, df=3.250

[truncated: 1 more sheets: Supp F6 (done)]
